# Supplementary material for: A multi-omics features-based approach integrating immunogenicity and inflammation enhances immunotherapy benefit in clear cell renal cell carcinoma
Source: Front Cell Dev Biol. 2026 Jan 20;13:1596719. doi: 10.3389/fcell.2025.1596719 (PMC12864441; doi:10.3389/fcell.2025.1596719)
Supplement: Supplementary file 1 [file Presentation1.zip]

Archive with 39 entries (37 files):
- Supplementary material presentation/
- Supplementary material presentation/Fig S3.pdf
- __MACOSX/Supplementary material presentation/._Fig S3.pdf
- Supplementary material presentation/Supplementary_Material_Figures.docx
- __MACOSX/Supplementary material presentation/._Supplementary_Material_Figures.docx
- Supplementary material presentation/Fig S2.pdf
- __MACOSX/Supplementary material presentation/._Fig S2.pdf
- Supplementary material presentation/Fig S1.pdf
- __MACOSX/Supplementary material presentation/._Fig S1.pdf
- Supplementary material presentation/Fig S5.pdf
- __MACOSX/Supplementary material presentation/._Fig S5.pdf
- Supplementary material presentation/.DS_Store
- __MACOSX/Supplementary material presentation/._.DS_Store
- Supplementary material presentation/Fig S4.pdf
- __MACOSX/Supplementary material presentation/._Fig S4.pdf
- Supplementary material presentation/Fig S6.pdf
- __MACOSX/Supplementary material presentation/._Fig S6.pdf
- Supplementary material presentation/Fig S7.pdf
- __MACOSX/Supplementary material presentation/._Fig S7.pdf
- Supplementary material presentation/scripts/
- __MACOSX/Supplementary material presentation/._scripts
- Supplementary material presentation/Fig S9.pdf
- __MACOSX/Supplementary material presentation/._Fig S9.pdf
- Supplementary material presentation/Fig S8.pdf
- __MACOSX/Supplementary material presentation/._Fig S8.pdf
- Supplementary material presentation/scripts/S04_DNA_model_efficacy.R
- __MACOSX/Supplementary material presentation/scripts/._S04_DNA_model_efficacy.R
- Supplementary material presentation/scripts/S03_RNA_model_efficacy.R
- __MACOSX/Supplementary material presentation/scripts/._S03_RNA_model_efficacy.R
- Supplementary material presentation/scripts/S01_Bulk_res.R
- __MACOSX/Supplementary material presentation/scripts/._S01_Bulk_res.R
- Supplementary material presentation/scripts/S07_model_apply_in_more_treatment.R
- __MACOSX/Supplementary material presentation/scripts/._S07_model_apply_in_more_treatment.R
- Supplementary material presentation/scripts/S02_sc_res.R
- __MACOSX/Supplementary material presentation/scripts/._S02_sc_res.R
- Supplementary material presentation/scripts/S05_compose_model_efficacy.R
- __MACOSX/Supplementary material presentation/scripts/._S05_compose_model_efficacy.R
- Supplementary material presentation/scripts/S06_model_correlation.R
- __MACOSX/Supplementary material presentation/scripts/._S06_model_correlation.R
