# Supplementary material for: A multi-omics features-based approach integrating immunogenicity and inflammation enhances immunotherapy benefit in clear cell renal cell carcinoma
Source: Front Cell Dev Biol. 2026 Jan 20;13:1596719. doi: 10.3389/fcell.2025.1596719 (PMC12864441; doi:10.3389/fcell.2025.1596719)
Supplement: Supplementary file 1 [file Presentation1.zip › Supplementary material presentation/scripts/S04_DNA_model_efficacy.R]

##########
fitcontrol<-trainControl(method = "boot",
                         classProbs = TRUE,
                         number = 100)
##########
dtrain <- xgb.DMatrix(data = as.matrix(im_input_m[rownames(im_input_m) %in% train_index,
                                                  2:dim(im_input_m)[2]]),
                      label = im_input_m$y[rownames(im_input_m) %in% train_index])

dtest1 <- xgb.DMatrix(data = as.matrix(im_input_m[!(rownames(im_input_m) %in% train_index),
                                                  2:dim(im_input_m)[2]]),
                      label = im_input_m$y[!(rownames(im_input_m) %in% train_index)])

train_collection<-im_input_m[rownames(im_input_m) %in% train_index,]
test_collection<-im_input_m[!(rownames(im_input_m) %in% train_index),]

nn = neuralnet(y~.,data=train_collection,hidden = 3,stepmax=1000000,threshold=0.05)

ada_fit<-train(y~.,data=train_collection,model="adaboost",trControl=fitcontrol)
rf_fit<-train(y~.,data=train_collection,model="rf",trControl=fitcontrol)
svm_fit<-train(y~.,data=train_collection,model="svm",trControl=fitcontrol)
nb_fit<-train(y~.,data=train_collection,model="nb",trControl=fitcontrol)
kknn_fit<-train(y~.,data=train_collection,model="kknn",kmax=6,trControl=fitcontrol)
#
im_sg_7_model<-get_all_score(im_input_m)
#####
pre_test_mt_all_model_auc_df<-get_all_roc(im_input_m[!(rownames(im_input_m) %in% train_index),])
pre_cm_mt_all_model_auc_df<-get_all_roc(cm_input_m)

get_roc_num<-function (df) {
  auc<-c()
  for (i in 1:7) {
    auc<-c(auc,df[[i]]$auc)
  }
  return(auc)
}

roc_dna_df<-data.frame(Data=rep(c("IM151","CM"),each=7),
                       Method=rep(c("xgboost","nn","adaboost","rf","svm","nb","kknn"),times=2),
                       AUC=c(get_roc_num(pre_test_mt_all_model_auc_df),
                             get_roc_num(pre_cm_mt_all_model_auc_df)),
                       stringsAsFactors = F)
roc_dna_df$Data<-factor(roc_dna_df$Data,levels=c("IM151","CM"))

ggp<-ggplot(roc_dna_df, aes(x = Method, y = AUC, fill = Data)) + geom_bar(stat = "identity", position = "dodge")
ggp<-ggp + geom_hline(yintercept = 0.5,lty=2,cex=0.2)
f4a<-ggp+theme_bw()+theme(panel.grid = element_blank())+scale_fill_manual(values = c("#b6a164","#ebd9a4"))

t_df<-roc_dna_df[roc_dna_df$data=="IM151",]
b_df<-roc_dna_df[roc_dna_df$data=="CM",]

p<-ggplot(data=t_df,aes(x=method,y=auc,fill=method))+geom_bar(stat="identity",position="dodge")
pp1<-p+theme_classic()+theme(axis.text.x=element_text(angle=90,hjust=1),legend.position = "none",aspect.ratio = 0.5)+xlab("")+ylab("IM151(AUC)")
pp1<-pp1+scale_y_continuous(limits = c(0,0.75))+geom_hline(yintercept = 0.5,lty=2,cex=0.2)
pp1<-pp1+scale_fill_manual(values=c("#ca6855","#546b7e","#8da0cb","#e78ac3","#a6d854","#ffd92f","#e5c494"))

p<-ggplot(data=b_df,aes(x=method,y=auc,fill=method))+geom_bar(stat="identity",position="dodge")
p<-p+theme_classic()+theme(axis.text.x=element_blank(),legend.position = "none",aspect.ratio = 0.5)+xlab("")+ylab("CM(AUC)")
pp2<-p+scale_x_discrete(position="top")+scale_y_reverse(limits=c(0.75,0))+geom_hline(yintercept = 0.5,lty=2,cex=0.2)
pp2<-pp2+scale_fill_manual(values=c("#ca6855","#546b7e","#8da0cb","#e78ac3","#a6d854","#ffd92f","#e5c494"))

plot_grid(pp1,pp2,ncol=1,rel_heights = c(1,1),align = "hv")

##########
pre_cm_mt_all_model_df<-get_all_score(cm_input_m)
cm_all_score<-merge(pre_cm_mt_all_model_df,cm_mt_clinical[,c("DNA_id","PFS","PFS_CNSR","OS","OS_CNSR","Response2")],by.x="id",by.y="DNA_id")
cfit1 <- coxph(Surv(PFS, PFS_CNSR) ~ xgb, data = cm_all_score)
cfit2 <- coxph(Surv(PFS, PFS_CNSR) ~ nn, data = cm_all_score)
cfit3 <- coxph(Surv(PFS, PFS_CNSR) ~ ada, data = cm_all_score)
cfit4 <- coxph(Surv(PFS, PFS_CNSR) ~ rf, data = cm_all_score)
cfit5 <- coxph(Surv(PFS, PFS_CNSR) ~ svm, data = cm_all_score)
cfit6 <- coxph(Surv(PFS, PFS_CNSR) ~ nb, data = cm_all_score)
cfit7 <- coxph(Surv(PFS, PFS_CNSR) ~ kknn, data = cm_all_score)

f4b<-plot_4d_forest5(cfit1,cfit2,cfit3,cfit4,cfit5,cfit6,cfit7)
##
cfit1 <- coxph(Surv(OS, OS_CNSR) ~ xgb, data = cm_all_score)
cfit2 <- coxph(Surv(OS, OS_CNSR) ~ nn, data = cm_all_score)
cfit3 <- coxph(Surv(OS, OS_CNSR) ~ ada, data = cm_all_score)
cfit4 <- coxph(Surv(OS, OS_CNSR) ~ rf, data = cm_all_score)
cfit5 <- coxph(Surv(OS, OS_CNSR) ~ svm, data = cm_all_score)
cfit6 <- coxph(Surv(OS, OS_CNSR) ~ nb, data = cm_all_score)
cfit7 <- coxph(Surv(OS, OS_CNSR) ~ kknn, data = cm_all_score)

f4b2<-plot_4d_forest5(cfit1,cfit2,cfit3,cfit4,cfit5,cfit6,cfit7)
##
pre_jv_mt_all_model_df<-get_all_score(jv_input_m)
jv_all_score<-merge(pre_jv_mt_all_model_df,jv101_mt_clinical[,c(1:3)],by.x="id",by.y="ID")
cfit1 <- coxph(Surv(PFS_P, PFS_STATUS) ~ xgb, data = jv_all_score)
cfit2 <- coxph(Surv(PFS_P, PFS_STATUS) ~ nn, data = jv_all_score)
cfit3 <- coxph(Surv(PFS_P, PFS_STATUS) ~ ada, data = jv_all_score)
cfit4 <- coxph(Surv(PFS_P, PFS_STATUS) ~ rf, data = jv_all_score)
cfit5 <- coxph(Surv(PFS_P, PFS_STATUS) ~ svm, data = jv_all_score)
cfit6 <- coxph(Surv(PFS_P, PFS_STATUS) ~ nb, data = jv_all_score)
cfit7 <- coxph(Surv(PFS_P, PFS_STATUS) ~ kknn, data = jv_all_score)

f4c<-plot_4d_forest5(cfit1,cfit2,cfit3,cfit4,cfit5,cfit6,cfit7)

#save(xgb,nn,ada_fit,rf_fit,svm_fit,nb_fit,kknn_fit,train_index,file="./output/mt_all_model.RData")

####################
fitcontrol<-trainControl(method = "boot",
                         classProbs = TRUE,
                         number = 100)

colnames(im_input_m)<-gsub(":","_",colnames(im_input_m))
colnames(cm_input_m)<-gsub(":","_",colnames(cm_input_m))
colnames(jv_input_m)<-gsub(":","_",colnames(jv_input_m))

##########
dtrain <- xgb.DMatrix(data = as.matrix(im_input_m[rownames(im_input_m) %in% train_index,
                                                  2:dim(im_input_m)[2]]),
                      label = im_input_m$y[rownames(im_input_m) %in% train_index])

dtest1 <- xgb.DMatrix(data = as.matrix(im_input_m[!(rownames(im_input_m) %in% train_index),
                                                  2:dim(im_input_m)[2]]),
                      label = im_input_m$y[!(rownames(im_input_m) %in% train_index)])

xgb$feature_names<-gsub(":","_",xgb$feature_names)

train_collection<-im_input_m[rownames(im_input_m) %in% train_index,]
test_collection<-im_input_m[!(rownames(im_input_m) %in% train_index),]

nn = neuralnet(y~.,data=train_collection,hidden = 3,stepmax=1000000,threshold=0.05)

ada_fit<-train(y~.,data=train_collection,model="adaboost",trControl=fitcontrol)
rf_fit<-train(y~.,data=train_collection,model="rf",trControl=fitcontrol)
svm_fit<-train(y~.,data=train_collection,model="svm",trControl=fitcontrol)
nb_fit<-train(y~.,data=train_collection,model="nb",trControl=fitcontrol)
kknn_fit<-train(y~.,data=train_collection,model="kknn",kmax=6,trControl=fitcontrol)
#
im_duo_7_model<-get_all_score(im_input_m)
#####
pre_test_mt_all_model_auc_df<-get_all_roc(im_input_m[!(rownames(im_input_m) %in% train_index),])
pre_cm_mt_all_model_auc_df<-get_all_roc(cm_input_m)

roc_dna_df<-data.frame(Data=rep(c("IM151","CM"),each=7),
                       Method=rep(c("xgboost","nn","adaboost","rf","svm","nb","kknn"),times=2),
                       AUC=c(get_roc_num(pre_test_mt_all_model_auc_df),
                             get_roc_num(pre_cm_mt_all_model_auc_df)),
                       stringsAsFactors = F)
roc_dna_df$Data<-factor(roc_dna_df$Data,levels=c("IM151","CM"))

ggp<-ggplot(roc_dna_df, aes(x = Method, y = AUC, fill = Data)) + geom_bar(stat = "identity", position = "dodge")
ggp<-ggp + geom_hline(yintercept = 0.5,lty=2,cex=0.2)
f4d<-ggp+theme_bw()+theme(panel.grid = element_blank())+scale_fill_manual(values = c("#b6a164","#ebd9a4"))

t_df<-roc_dna_df[roc_dna_df$data=="IM151",]
b_df<-roc_dna_df[roc_dna_df$data=="CM",]

p<-ggplot(data=t_df,aes(x=method,y=auc,fill=method))+geom_bar(stat="identity",position="dodge")
pp1<-p+theme_classic()+theme(axis.text.x=element_text(angle=90,hjust=1),legend.position = "none",aspect.ratio = 0.5)+xlab("")+ylab("IM151(AUC)")
pp1<-pp1+scale_y_continuous(limits = c(0,0.75))+geom_hline(yintercept = 0.5,lty=2,cex=0.2)
pp1<-pp1+scale_fill_manual(values=c("#ca6855","#546b7e","#8da0cb","#e78ac3","#a6d854","#ffd92f","#e5c494"))

p<-ggplot(data=b_df,aes(x=method,y=auc,fill=method))+geom_bar(stat="identity",position="dodge")
p<-p+theme_classic()+theme(axis.text.x=element_blank(),legend.position = "none",aspect.ratio = 0.5)+xlab("")+ylab("CM(AUC)")
pp2<-p+scale_x_discrete(position="top")+scale_y_reverse(limits=c(0.75,0))+geom_hline(yintercept = 0.5,lty=2,cex=0.2)
pp2<-pp2+scale_fill_manual(values=c("#ca6855","#546b7e","#8da0cb","#e78ac3","#a6d854","#ffd92f","#e5c494"))

plot_grid(pp1,pp2,ncol=1,rel_heights = c(1,1),align = "hv")

##########
pre_cm_mt_all_model_df<-get_all_score(cm_input_m)
cm_all_score<-merge(pre_cm_mt_all_model_df,cm_mt_clinical[,c("DNA_id","PFS","PFS_CNSR","OS","OS_CNSR","Response2")],by.x="id",by.y="DNA_id")
cfit1 <- coxph(Surv(PFS, PFS_CNSR) ~ xgb, data = cm_all_score)
cfit2 <- coxph(Surv(PFS, PFS_CNSR) ~ nn, data = cm_all_score)
cfit3 <- coxph(Surv(PFS, PFS_CNSR) ~ ada, data = cm_all_score)
cfit4 <- coxph(Surv(PFS, PFS_CNSR) ~ rf, data = cm_all_score)
cfit5 <- coxph(Surv(PFS, PFS_CNSR) ~ svm, data = cm_all_score)
cfit6 <- coxph(Surv(PFS, PFS_CNSR) ~ nb, data = cm_all_score)
cfit7 <- coxph(Surv(PFS, PFS_CNSR) ~ kknn, data = cm_all_score)

f4e<-plot_4d_forest5(cfit1,cfit2,cfit3,cfit4,cfit5,cfit6,cfit7)
##
cfit1 <- coxph(Surv(OS, OS_CNSR) ~ xgb, data = cm_all_score)
cfit2 <- coxph(Surv(OS, OS_CNSR) ~ nn, data = cm_all_score)
cfit3 <- coxph(Surv(OS, OS_CNSR) ~ ada, data = cm_all_score)
cfit4 <- coxph(Surv(OS, OS_CNSR) ~ rf, data = cm_all_score)
cfit5 <- coxph(Surv(OS, OS_CNSR) ~ svm, data = cm_all_score)
cfit6 <- coxph(Surv(OS, OS_CNSR) ~ nb, data = cm_all_score)
cfit7 <- coxph(Surv(OS, OS_CNSR) ~ kknn, data = cm_all_score)

f4e2<-plot_4d_forest5(cfit1,cfit2,cfit3,cfit4,cfit5,cfit6,cfit7)
##
pre_jv_mt_all_model_df<-get_all_score(jv_input_m)
jv_all_score<-merge(pre_jv_mt_all_model_df,jv101_mt_clinical[,c(1:3)],by.x="id",by.y="ID")
cfit1 <- coxph(Surv(PFS_P, PFS_STATUS) ~ xgb, data = jv_all_score)
cfit2 <- coxph(Surv(PFS_P, PFS_STATUS) ~ nn, data = jv_all_score)
cfit3 <- coxph(Surv(PFS_P, PFS_STATUS) ~ ada, data = jv_all_score)
cfit4 <- coxph(Surv(PFS_P, PFS_STATUS) ~ rf, data = jv_all_score)
cfit5 <- coxph(Surv(PFS_P, PFS_STATUS) ~ svm, data = jv_all_score)
cfit6 <- coxph(Surv(PFS_P, PFS_STATUS) ~ nb, data = jv_all_score)
cfit7 <- coxph(Surv(PFS_P, PFS_STATUS) ~ kknn, data = jv_all_score)

f4f<-plot_4d_forest5(cfit1,cfit2,cfit3,cfit4,cfit5,cfit6,cfit7)

#save(xgb,nn,ada_fit,rf_fit,svm_fit,nb_fit,kknn_fit,train_index,file="./output/duo_all_model.RData")

###############
roc_cmp<-list(IM151=rocb,
              CM=roc_cm_mt)
f4g<-roc_cmp_plot(roc_cmp)
###############
pdf("./figure/F4A.PDF",width = 6,height = 5.5)
f4a
dev.off()

pdf("./figure/F4B.PDF",width = 5.5,height =4 )
f4b
dev.off()

pdf("./figure/F4C.PDF",width = 5.5,height =4 )
f4c
dev.off()

pdf("./figure/F4D.PDF",width = 6,height = 5.5)
f4d
dev.off()

pdf("./figure/F4E.PDF",width = 5.5,height =4 )
f4e
dev.off()

pdf("./figure/F4F.PDF",width = 5.5,height =4 )
f4f
dev.off()

pdf("./figure/F4G.PDF",width = 5,height =4 )
f4g
dev.off()

pdf("./figure/F4H2.PDF",width = 4,height =4.5 )
f4h$plot+labs(title="IM151")+theme(aspect.ratio = 0.9)
dev.off()

pdf("./figure/F4I2.PDF",width = 4,height =4.5 )
f4i$plot+labs(title="CheckMate")+theme(aspect.ratio = 0.9)
dev.off()

pdf("./figure/F4J2.PDF",width = 4,height =4.5 )
f4j$plot+labs(title="JV101")+theme(aspect.ratio = 0.9)
dev.off()

###############
write.xlsx(list(pre_mt_filter=pre_m_sum,
                pre_duo_filter=pre_pt_sum),file="./F3.xlsx")

##########
get_emm<-function (mod) {
  em<-merge(im_sg_7_model[,c("id",eval(mod))],im_sg_7_model[,c("id",eval(mod))],by="id")
  colnames(em)[2:3]<-c("mt","duo")
  im_mt_score_m_df<-as.data.frame(im_mt_score_m)
  im_mt_score_m_df$id<-rownames(im_mt_score_m)
  em<-merge(em,im_mt_score_m_df[,c("id","TMB","y")],by="id")
  emm<-em[,2:5]
  rownames(emm)<-em$id
  return(emm)
}

load("./output/iteration_dna_and_rna_input.RData")

d_im <- xgb.DMatrix(data = as.matrix(im_mt_score_m[!(rownames(im_mt_score_m) %in% train_index),1:3]),
                     label = im_mt_score_m$y[!(rownames(im_mt_score_m) %in% train_index)])
pre_xgb = predict(xgb,newdata = d_im)
roc_dna_xgb<-roc(im_mt_score_m$y[!(rownames(im_mt_score_m) %in% train_index)],as.numeric(pre_xgb),plot=T)

im_mt_nn_score_m<-get_emm("nn")
train_collection<-im_mt_nn_score_m[rownames(im_mt_nn_score_m) %in% train_index,]
test_collection<-im_mt_nn_score_m[!(rownames(im_mt_nn_score_m) %in% train_index),]
nn = neuralnet(y~.,data=train_collection,hidden = 3,stepmax=1000000,threshold=0.05)
ss<-compute(nn, test_collection)
roc_dna_nn<-roc(test_collection$y,ss$net.result,plot=T)

probs<-predict(ada_fit,newdata=input_m)
roc_test_ada<-roc(input_m$y,probs,plot=T)

probs<-predict(rf_fit,newdata=input_m)
roc_test_rf<-roc(input_m$y,probs,plot=T)

probs<-predict(svm_fit,newdata=input_m)
roc_test_svm<-roc(input_m$y,probs,plot=T)

probs<-predict(nb_fit,newdata=input_m)
roc_test_nb<-roc(input_m$y,probs,plot=T)

probs<-predict(kknn_fit,newdata=input_m)
roc_test_kknn<-roc(input_m$y,probs,plot=T)
