# Supplementary material for: A multi-omics features-based approach integrating immunogenicity and inflammation enhances immunotherapy benefit in clear cell renal cell carcinoma
Source: Front Cell Dev Biol. 2026 Jan 20;13:1596719. doi: 10.3389/fcell.2025.1596719 (PMC12864441; doi:10.3389/fcell.2025.1596719)
Supplement: Supplementary file 1 [file Presentation1.zip › Supplementary material presentation/scripts/S03_RNA_model_efficacy.R]

##########
get_all_score<-function (input_m) {
  d_im <- xgb.DMatrix(data = as.matrix(input_m[,2:dim(input_m)[2]]), label = input_m$y)
  pre_im_xgb = predict(xgb,newdata = d_im)
  pre_im_xgb_df<-data.frame(id=rownames(input_m),score=pre_im_xgb)
  
  ss<-compute(nn, input_m)
  pre_im_nn_df<-data.frame(id=rownames(input_m),score=ss$net.result)
  
  probs<-predict(ada_fit,newdata=input_m)
  pre_im_ada_df<-data.frame(id=rownames(input_m),score=probs)
  
  probs<-predict(rf_fit,newdata=input_m)
  pre_im_rf_df<-data.frame(id=rownames(input_m),score=probs)
  
  probs<-predict(svm_fit,newdata=input_m)
  pre_im_svm_df<-data.frame(id=rownames(input_m),score=probs)
  
  probs<-predict(nb_fit,newdata=input_m)
  pre_im_nb_df<-data.frame(id=rownames(input_m),score=probs)
  
  probs<-predict(kknn_fit,newdata=input_m)
  pre_im_kknn_df<-data.frame(id=rownames(input_m),score=probs)
  
  pre_im_exp_all_model_df<-data.frame(id=rownames(input_m),
                                      xgb=pre_im_xgb_df$score,
                                      nn=pre_im_nn_df$score,
                                      ada=pre_im_ada_df$score,
                                      rf=pre_im_rf_df$score,
                                      svm=pre_im_svm_df$score,
                                      nb=pre_im_nb_df$score,
                                      kknn=pre_im_kknn_df$score,
                                      stringsAsFactors = F)
  return(pre_im_exp_all_model_df)
}

get_all_roc<-function (input_m) {
  d_im <- xgb.DMatrix(data = as.matrix(input_m[,2:dim(input_m)[2]]), label = input_m$y)
  pre_xgb = predict(xgb,newdata = d_im)
  roc_test_xgb<-roc(input_m$y,as.numeric(pre_xgb),plot=T)
  
  ss<-compute(nn, input_m)
  roc_test_nn<-roc(input_m$y,ss$net.result,plot=T)
  
  probs<-predict(ada_fit,newdata=input_m)
  roc_test_ada<-roc(input_m$y,probs,plot=T)
  
  probs<-predict(rf_fit,newdata=input_m)
  roc_test_rf<-roc(input_m$y,probs,plot=T)
  
  probs<-predict(svm_fit,newdata=input_m)
  roc_test_svm<-roc(input_m$y,probs,plot=T)
  
  probs<-predict(nb_fit,newdata=input_m)
  roc_test_nb<-roc(input_m$y,probs,plot=T)
  
  probs<-predict(kknn_fit,newdata=input_m)
  roc_test_kknn<-roc(input_m$y,probs,plot=T)
  
  roc_cmp<-list(xgb=roc_test_xgb,
                nn=roc_test_nn,
                ada=roc_test_ada,
                rf=roc_test_rf,
                svm=roc_test_svm,
                nb=roc_test_nb,
                kknn=roc_test_kknn)
  return(roc_cmp)
}
##########
fitcontrol<-trainControl(method = "boot",
                         classProbs = TRUE,
                         number = 100)
##########
dtrain <- xgb.DMatrix(data = as.matrix(im_input_m[rownames(im_input_m) %in% train_index,
                                                  2:dim(im_input_m)[2]]),
                      label = im_input_m$y[rownames(im_input_m) %in% train_index])

dtest1 <- xgb.DMatrix(data = as.matrix(im_input_m[!(rownames(im_input_m) %in% train_index),
                                                  2:dim(im_input_m)[2]]),
                      label = im_input_m$y[!(rownames(im_input_m) %in% train_index)])

train_collection<-im_input_m[rownames(im_input_m) %in% train_index,]
test_collection<-im_input_m[!(rownames(im_input_m) %in% train_index),]

nn = neuralnet(y~.,data=train_collection,hidden = 3,stepmax=1000000,threshold=0.05)

ada_fit<-train(y~.,data=train_collection,model="adaboost",trControl=fitcontrol)
rf_fit<-train(y~.,data=train_collection,model="rf",trControl=fitcontrol)
svm_fit<-train(y~.,data=train_collection,model="svm",trControl=fitcontrol)
nb_fit<-train(y~.,data=train_collection,model="nb",trControl=fitcontrol)
kknn_fit<-train(y~.,data=train_collection,model="kknn",kmax=6,trControl=fitcontrol)
#####
pre_test_exp_all_model_auc_df<-get_all_roc(im_input_m[!(rownames(im_input_m) %in% train_index),])
pre_cm_exp_all_model_auc_df<-get_all_roc(cm_input_m)
pre_pcd_exp_all_model_auc_df<-get_all_roc(pcd_input_m)
pre_go_exp_all_model_auc_df<-get_all_roc(go_input_m)

get_roc_num<-function (df) {
  auc<-c()
  for (i in 1:7) {
    auc<-c(auc,df[[i]]$auc)
  }
  return(auc)
}

roc_rna_df<-data.frame(data=rep(c("IM151","CM","PCD","IM150"),each=7),
                       method=rep(c("xgboost","nn","adaboost","rf","svm","nb","kknn"),times=4),
                       auc=c(get_roc_num(pre_test_exp_all_model_auc_df),
                             get_roc_num(pre_cm_exp_all_model_auc_df),
                             get_roc_num(pre_pcd_exp_all_model_auc_df),
                             get_roc_num(pre_go_exp_all_model_auc_df)),
                       stringsAsFactors = F)
roc_rna_df$data<-factor(roc_rna_df$data,levels=c("IM151","CM","PCD","IM150"))

tdf<-data.frame(x=rep(0.4,3),xend=rep(0.53,3),y=c(0.4,0.6,0.8),yend=c(0.4,0.6,0.8))

p<-ggplot(data=roc_rna_df,aes(x=data,y=auc,fill=method))+geom_bar(color="black",stat = "identity",position = position_dodge2(padding = 0.2),size=0.3)
p<-p+geom_segment(aes(x=data,y=1,xend=data,yend=1),position = position_dodge(width = 1),size=2,color=c("grey61"))
p<-p+geom_segment(data=tdf,aes(x=x,xend=xend,y=y,yend=yend),inherit.aes = FALSE,size=0.3,color="grey31")
p<-p+geom_segment(aes(x=0.4,xend=0.4,y=0,yend=1),inherit.aes = FALSE,size=0.2,color="grey31")
p<-p+scale_fill_manual(values=c("#ca6855","#546b7e","#8da0cb","#e78ac3","#a6d854","#ffd92f","#e5c494"))
p<-p+annotate("text",x=0.48,y=c(0.45,0.65,0.85),label=c(0.4,0.6,0.8),size=3)
p<-p+coord_polar()+theme_classic()+theme(axis.title = element_blank(),
                                         axis.text.y = element_blank(),
                                         axis.text.x = element_text(colour = "black",face = "bold"),
                                         axis.line = element_blank(),
                                         axis.ticks = element_blank(),
                                         legend.position = "top")
f3a<-p+guides(fill = guide_legend(title = "Method", title.position = "top",ncol = 7,byrow = T))

##########
pre_jv_exp_all_model_df<-get_all_score(jv_input_m)
jv_all_score<-merge(pre_jv_exp_all_model_df,jv101_exp_clinical[,c(1:3)],by.x="id",by.y="ID")
cfit1 <- coxph(Surv(PFS_P, PFS_STATUS) ~ xgb, data = jv_all_score)
cfit2 <- coxph(Surv(PFS_P, PFS_STATUS) ~ nn, data = jv_all_score)
cfit3 <- coxph(Surv(PFS_P, PFS_STATUS) ~ ada, data = jv_all_score)
cfit4 <- coxph(Surv(PFS_P, PFS_STATUS) ~ rf, data = jv_all_score)
cfit5 <- coxph(Surv(PFS_P, PFS_STATUS) ~ svm, data = jv_all_score)
cfit6 <- coxph(Surv(PFS_P, PFS_STATUS) ~ nb, data = jv_all_score)
cfit7 <- coxph(Surv(PFS_P, PFS_STATUS) ~ kknn, data = jv_all_score)

f3b<-plot_4d_forest5(cfit1,cfit2,cfit3,cfit4,cfit5,cfit6,cfit7)
##
pre_go_exp_all_model_df<-get_all_score(go_input_m)
go_all_score<-merge(pre_go_exp_all_model_df,go_clinical[,c("ANON_RNASEQ_SAMPLE_ID","PFS_MONTHS","PFS_STATUS","Response2")],by.x="id",by.y="ANON_RNASEQ_SAMPLE_ID")
cfit1 <- coxph(Surv(PFS_MONTHS, PFS_STATUS) ~ xgb, data = go_all_score)
cfit2 <- coxph(Surv(PFS_MONTHS, PFS_STATUS) ~ nn, data = go_all_score)
cfit3 <- coxph(Surv(PFS_MONTHS, PFS_STATUS) ~ ada, data = go_all_score)
cfit4 <- coxph(Surv(PFS_MONTHS, PFS_STATUS) ~ rf, data = go_all_score)
cfit5 <- coxph(Surv(PFS_MONTHS, PFS_STATUS) ~ svm, data = go_all_score)
cfit6 <- coxph(Surv(PFS_MONTHS, PFS_STATUS) ~ nb, data = go_all_score)
cfit7 <- coxph(Surv(PFS_MONTHS, PFS_STATUS) ~ kknn, data = go_all_score)

f3c<-plot_4d_forest5(cfit1,cfit2,cfit3,cfit4,cfit5,cfit6,cfit7)
#save(xgb,nn,ada_fit,rf_fit,svm_fit,nb_fit,kknn_fit,train_index,file="./output/exp_all_model.RData")

####################
fitcontrol<-trainControl(method = "boot",
                         classProbs = TRUE,
                         number = 100)
##########
dtrain <- xgb.DMatrix(data = as.matrix(im_input_m[rownames(im_input_m) %in% train_index,
                                                  2:dim(im_input_m)[2]]),
                      label = im_input_m$y[rownames(im_input_m) %in% train_index])

dtest1 <- xgb.DMatrix(data = as.matrix(im_input_m[!(rownames(im_input_m) %in% train_index),
                                                  2:dim(im_input_m)[2]]),
                      label = im_input_m$y[!(rownames(im_input_m) %in% train_index)])

train_collection<-im_input_m[rownames(im_input_m) %in% train_index,]
test_collection<-im_input_m[!(rownames(im_input_m) %in% train_index),]

nn = neuralnet(y~.,data=train_collection,hidden = 3,stepmax=1000000,threshold=0.05)

ada_fit<-train(y~.,data=train_collection,model="adaboost",trControl=fitcontrol)
rf_fit<-train(y~.,data=train_collection,model="rf",trControl=fitcontrol)
svm_fit<-train(y~.,data=train_collection,model="svm",trControl=fitcontrol)
nb_fit<-train(y~.,data=train_collection,model="nb",trControl=fitcontrol)
kknn_fit<-train(y~.,data=train_collection,model="kknn",kmax=6,trControl=fitcontrol)
#####
pre_test_pt_all_model_auc_df<-get_all_roc(im_input_m[!(rownames(im_input_m) %in% train_index),])
pre_cm_pt_all_model_auc_df<-get_all_roc(cm_input_m)
pre_pcd_pt_all_model_auc_df<-get_all_roc(pcd_input_m)
pre_go_pt_all_model_auc_df<-get_all_roc(go_input_m)

get_roc_num<-function (df) {
  auc<-c()
  for (i in 1:7) {
    auc<-c(auc,df[[i]]$auc)
  }
  return(auc)
}

roc_rna_df<-data.frame(data=rep(c("IM151","CM","PCD","IM150"),each=7),
                       method=rep(c("xgboost","nn","adaboost","rf","svm","nb","kknn"),times=4),
                       auc=c(get_roc_num(pre_test_pt_all_model_auc_df),
                             get_roc_num(pre_cm_pt_all_model_auc_df),
                             get_roc_num(pre_pcd_pt_all_model_auc_df),
                             get_roc_num(pre_go_pt_all_model_auc_df)),
                       stringsAsFactors = F)
roc_rna_df$data<-factor(roc_rna_df$data,levels=c("IM151","CM","PCD","IM150"))

tdf<-data.frame(x=rep(0.4,3),xend=rep(0.53,3),y=c(0.4,0.6,0.8),yend=c(0.4,0.6,0.8))

p<-ggplot(data=roc_rna_df,aes(x=data,y=auc,fill=method))+geom_bar(color="black",stat = "identity",position = position_dodge2(padding = 0.2),size=0.3)
p<-p+geom_segment(aes(x=data,y=1,xend=data,yend=1),position = position_dodge(width = 1),size=2,color=c("grey61"))
p<-p+geom_segment(data=tdf,aes(x=x,xend=xend,y=y,yend=yend),inherit.aes = FALSE,size=0.3,color="grey31")
p<-p+geom_segment(aes(x=0.4,xend=0.4,y=0,yend=1),inherit.aes = FALSE,size=0.2,color="grey31")
p<-p+scale_fill_manual(values=c("#ca6855","#546b7e","#8da0cb","#e78ac3","#a6d854","#ffd92f","#e5c494"))
p<-p+annotate("text",x=0.48,y=c(0.45,0.65,0.85),label=c(0.4,0.6,0.8),size=3)
p<-p+coord_polar()+theme_classic()+theme(axis.title = element_blank(),
                                         axis.text.y = element_blank(),
                                         axis.text.x = element_text(colour = "black",face = "bold"),
                                         axis.line = element_blank(),
                                         axis.ticks = element_blank(),
                                         legend.position = "top")
f3d<-p+guides(fill = guide_legend(title = "Method", title.position = "top",ncol = 7,byrow = T))

##########
pre_jv_pt_all_model_df<-get_all_score(jv_input_m)
jv_all_score<-merge(pre_jv_pt_all_model_df,jv101_exp_clinical[,c(1:3)],by.x="id",by.y="ID")
cfit1 <- coxph(Surv(PFS_P, PFS_STATUS) ~ xgb, data = jv_all_score)
cfit2 <- coxph(Surv(PFS_P, PFS_STATUS) ~ nn, data = jv_all_score)
cfit3 <- coxph(Surv(PFS_P, PFS_STATUS) ~ ada, data = jv_all_score)
cfit4 <- coxph(Surv(PFS_P, PFS_STATUS) ~ rf, data = jv_all_score)
cfit5 <- coxph(Surv(PFS_P, PFS_STATUS) ~ svm, data = jv_all_score)
cfit6 <- coxph(Surv(PFS_P, PFS_STATUS) ~ nb, data = jv_all_score)
cfit7 <- coxph(Surv(PFS_P, PFS_STATUS) ~ kknn, data = jv_all_score)

f3e<-plot_4d_forest5(cfit1,cfit2,cfit3,cfit4,cfit5,cfit6,cfit7)
##
pre_go_pt_all_model_df<-get_all_score(go_input_m)
go_all_score<-merge(pre_go_pt_all_model_df,go_clinical[,c("ANON_RNASEQ_SAMPLE_ID","PFS_MONTHS","PFS_STATUS","Response2")],by.x="id",by.y="ANON_RNASEQ_SAMPLE_ID")
cfit1 <- coxph(Surv(PFS_MONTHS, PFS_STATUS) ~ xgb, data = go_all_score)
cfit2 <- coxph(Surv(PFS_MONTHS, PFS_STATUS) ~ nn, data = go_all_score)
cfit3 <- coxph(Surv(PFS_MONTHS, PFS_STATUS) ~ ada, data = go_all_score)
cfit4 <- coxph(Surv(PFS_MONTHS, PFS_STATUS) ~ rf, data = go_all_score)
cfit5 <- coxph(Surv(PFS_MONTHS, PFS_STATUS) ~ svm, data = go_all_score)
cfit6 <- coxph(Surv(PFS_MONTHS, PFS_STATUS) ~ nb, data = go_all_score)
cfit7 <- coxph(Surv(PFS_MONTHS, PFS_STATUS) ~ kknn, data = go_all_score)

f3f<-plot_4d_forest5(cfit1,cfit2,cfit3,cfit4,cfit5,cfit6,cfit7)
#save(xgb,nn,ada_fit,rf_fit,svm_fit,nb_fit,kknn_fit,train_index,file="./output/pt_all_model.RData")

###############
train_index<-rna_spl[[2469]]
xgb <- rna_xgb[[2469]]
im_input_m<-im_exp_score_m
cm_input_m<-cm_exp_score_m
jv_input_m<-jv_exp_score_m
pcd_input_m<-pcd_exp_score_m
go_input_m<-go_exp_score_m

roc_cmp<-list(IM151=roca,
              CM=roc_cm_exp,
              PCD=roc_pcd_exp,
              IM150=roc_go_exp)
f3g<-roc_cmp_plot(roc_cmp)

###############
pdf("./figure/F3A.PDF",width = 6,height = 5.5)
f3a
dev.off()

pdf("./figure/F3B.PDF",width = 5.5,height =4 )
f3b
dev.off()

pdf("./figure/F3C.PDF",width = 5.5,height =4 )
f3c
dev.off()

pdf("./figure/F3D.PDF",width = 6,height = 5.5)
f3d
dev.off()

pdf("./figure/F3E.PDF",width = 5.5,height =4 )
f3e
dev.off()

pdf("./figure/F3F.PDF",width = 5.5,height =4 )
f3f
dev.off()

pdf("./figure/F3G.PDF",width = 5,height =4 )
f3g
dev.off()

pdf("./figure/F3H2.PDF",width = 4,height =4.5 )
f3h$plot+labs(title="IM151")+theme(aspect.ratio = 0.9)
dev.off()

pdf("./figure/F3I2.PDF",width = 4,height =4.5 )
f3i$plot+labs(title="CheckMate")+theme(aspect.ratio = 0.9)
dev.off()

pdf("./figure/F3J2.PDF",width = 4,height =4.5 )
f3j$plot+labs(title="JV101")+theme(aspect.ratio = 0.9)
dev.off()

pdf("./figure/F3K2.PDF",width = 4,height =4.5 )
f3k$plot+labs(title="IM150")+theme(aspect.ratio = 0.9)
dev.off()

###############
roc_rna_df<-data.frame(data=rep(c("IM151","CM","PCD","IM150"),each=5),
                       method=rep(c("xgboost","adaboost","rf","svm","nb"),times=4),
                       auc=runif(20,0.5,1),stringsAsFactors = F)

tdf<-data.frame(x=rep(0.4,4),xend=rep(0.53,4),y=c(0.4,0.6,0.8,1.0),yend=c(0.4,0.6,0.8,1.0))

p<-ggplot(data=roc_rna_df,aes(x=data,y=auc,fill=method))+geom_bar(color="black",stat = "identity",position = "dodge")
p<-p+geom_segment(aes(x=data,y=1.2,xend=data,yend=1.2),position = position_dodge(width = 1),size=2,color=c("grey61"))
p<-p+geom_segment(data=tdf,aes(x=x,xend=xend,y=y,yend=yend),inherit.aes = FALSE,size=0.1,color="grey31")
p<-p+geom_segment(aes(x=0.4,xend=0.4,y=0,yend=1),inherit.aes = FALSE,size=0.05,color="grey51")+scale_fill_npg()
p<-p+annotate("text",x=0.48,y=c(0.43,0.65,0.85,1.05),label=c(0.4,0.6,0.8,"1.0"),size=3)
p<-p+coord_polar()+theme_classic()+theme(axis.title = element_blank(),
                                      axis.text.y = element_blank(),
                                      axis.line = element_blank(),
                                      axis.ticks = element_blank(),
                                      legend.position = "top")
p+guides(fill = guide_legend(title = "Method", title.position = "top",ncol = 5,byrow = T))

#############################
write.xlsx(list(pre_gene_filter=pre_exp_sum,
                pre_pathway_filter=pre_pt_sum,
                pre_imuc_sum=pre_im_sum),file="./figure/F3.xlsx")
##########
