# Supplementary material for: A multi-omics features-based approach integrating immunogenicity and inflammation enhances immunotherapy benefit in clear cell renal cell carcinoma
Source: Front Cell Dev Biol. 2026 Jan 20;13:1596719. doi: 10.3389/fcell.2025.1596719 (PMC12864441; doi:10.3389/fcell.2025.1596719)
Supplement: Supplementary file 1 [file Presentation1.zip › Supplementary material presentation/scripts/S01_Bulk_res.R]

##############################
.libPaths("/data1/Project/Rstudio/projects/R_Library/")
library(doMC)
registerDoMC(cores = 24)
#####
library(limma)
deg_ana_pipe_sp<-function(exp_matrix,col_condition,ctrl,treat,out_path,tri_condition=NULL) {
  dir.create(out_path)
  padj_threshold=0.1
  
  if (is.null(tri_condition)) {
    cmp_design<-model.matrix(~0+col_condition)
  } else {
    cmp_design<-model.matrix(~0+col_condition+tri_condition)
  }
  
  fit <- lmFit(exp_matrix, cmp_design)
  cts<-paste("col_condition",treat,"-col_condition",ctrl,sep="")
  cont.matrix <- makeContrasts(contrasts = cts, levels = cmp_design)
  fit2 <- contrasts.fit(fit, cont.matrix)
  res <- eBayes(fit2)
  res_df<-topTable(res,coef = ncol(design),n="Inf")
  res_df$symbol<-rownames(res_df)
  
  norm_cdf<-as.data.frame(exp_matrix)
  norm_cdf$ctrl_mean<-apply(norm_cdf[,ctrl == col_condition],1,mean)
  norm_cdf$treat_mean<-apply(norm_cdf[,treat == col_condition],1,mean)
  norm_cdf$symbol<-rownames(norm_cdf)
  
  final_res<-merge(norm_cdf[,c("symbol","ctrl_mean","treat_mean")],res_df,by="symbol")
  final_res<-final_res[order(final_res$P.Value),]
  diff_file=paste(out_path,"diff_res.xlsx",sep="")
  write.xlsx(final_res,diff_file,overwrite = T)
}
##########
get_gsea_input<-function(final_res=NULL,gn=1,fcn=4) {
  gn_df<-final_res[,c(gn,fcn)]
  colnames(gn_df)<-c("symbol","fc")
  gn2<-bitr(gn_df$symbol, fromType="SYMBOL", toType="ENTREZID", OrgDb="org.Hs.eg.db")
  gn_df<-merge(gn_df,gn2,by.x="symbol",by.y="SYMBOL")
  gn_df$abs_fc<-abs(gn_df$fc)
  gn_df<-get_unique_by_numeric(gn_df,3,4)
  gn_df<-gn_df[order(gn_df$fc,decreasing = T),]
  gsea_input<-as.vector(as.numeric(gn_df$fc))
  names(gsea_input)<-gn_df$ENTREZID
  return(gsea_input)
}
##########
library(ReactomePA)
library(clusterProfiler)
get_sig_reactome<-function (genelist,pc=0.05) {
  sig_eg <- bitr(genelist, fromType="SYMBOL", toType="ENTREZID", OrgDb="org.Hs.eg.db")
  rp <- enrichPathway(unique(sig_eg$ENTREZID), pvalueCutoff = eval(pc), readable=TRUE)
  rp_df<-as.data.frame(rp)
  return(rp_df)
}
##########
library(ggplot2)

plot_pathway_bubble<-function (bubble_df=NULL) {
  bubble_df$logpv<-(-1)*log10(bubble_df[,"p.adjust"])
  ggplot(bubble_df,aes(x=dataset,y=Description))+
    geom_point(aes(size=logpv,color=Count))+
    scale_color_gradientn(colours=c("#1800FC","#FE0004"),guide = "colorbar")+
    theme_bw()+
    theme(panel.grid = element_blank(),legend.position = "right",
          #legend.box = "horizontal",legend.box.just = "bottom",
          axis.text.x=element_text(angle=90,hjust = 1,vjust=0.5))+
    labs(x=NULL,y=NULL)
}

plot_bubble<-function (df,x,y,size,cols,mid,min=-3,max=3) {
  df[df[,c(cols)]>max,c(cols)]<-max
  df[df[,c(cols)]<min,c(cols)]<-min
  if (size=="padj") {
    cmd<-paste0("p<-ggplot(df,aes(x=",eval(x),",y=",eval(y),"))+geom_point(aes(size=`-log10(p.adj)`,color=",eval(cols),"))")
    eval(parse(text=cmd))
    p<-p+scale_color_gradient2(low = "blue",mid="lightgrey",high="red",midpoint = eval(mid),limits=c(eval(min),eval(max)))+
      theme_bw()+
      theme(panel.grid = element_blank(),legend.position = "right",
            #legend.box = "horizontal",legend.box.just = "bottom",
            axis.text.x=element_text(angle=90,hjust = 1,vjust=0.5),
            axis.text=element_text(size=10,colour = "black"))+
      labs(x=NULL,y=NULL)
  } else {
    cmd<-paste0("p<-ggplot(df,aes(x=",eval(x),",y=",eval(y),"))+geom_point(aes(size=",eval(size),",color=",eval(cols),"))")
    eval(parse(text=cmd))
    p<-p+scale_color_gradient2(low = "blue",mid="lightgrey",high="red",midpoint = eval(mid),limits=c(eval(min),eval(max)))+
      theme_bw()+
      theme(panel.grid = element_blank(),legend.position = "right",
            #legend.box = "horizontal",legend.box.just = "bottom",
            axis.text.x=element_text(angle=90,hjust = 1,vjust=0.5),
            axis.text=element_text(size=10,colour = "black"))+
      labs(x=NULL,y=NULL)
  }
  
  return(p)
}

##########
deg_list<-list()
i<-0
for (c_ds in list.files("./deg_input/")) {
	i<-i+1
	c_exp_matrix<-read.delim(c_ds,header=T,sep="\t",quote="")
	deg_res<-deg_ana_pipe_sp(c_exp_matrix = c_exp_matrix[apply(c_exp_matrix,1,sum)>1,],
			col_condition = cm_clinical$group,
			ctrl = "No",treat = "Yes",
			out_path = "./output/DEG_res/")
	deg_list[[i]]<-deg_res
}

anca_deg<-deg_list[[1]]
fsgs_deg<-deg_list[[2]]
iga_deg<-deg_list[[3]]
ln_deg<-deg_list[[4]]
mn_deg<-deg_list[[5]]

bulk_deg<-rbind(ln_deg,iga_deg,mn_deg,fsgs_deg,anca_deg)
bulk_deg$disease<-c(rep("LN",dim(ln_deg)[1]),
                    rep("IgA",dim(iga_deg)[1]),
                    rep("MN",dim(mn_deg)[1]),
                    rep("FSGS",dim(fsgs_deg)[1]),
                    rep("ANCA",dim(anca_deg)[1]))
bulk_deg$dataset<-paste(bulk_deg$disease,bulk_deg$dataset,sep="_")

#bulk_deg<-bulk_deg[bulk_deg$symbol %in% unique(gse200306_glo$symbol),]
gene_ps<-rep(0,length(unique(bulk_deg$symbol)))
for (i in 1:length(unique(bulk_deg$symbol))) {
  print(i)
  cg<-unique(bulk_deg$symbol)[i]
  c_bulk_deg<-bulk_deg[bulk_deg$symbol==eval(cg),]
  cp<-(-1)*sum(log10(c_bulk_deg$adj.P.Val))
  gene_ps[i]<-cp
}

gene_ps_df<-data.frame(gene=unique(bulk_deg$symbol),ps=gene_ps,stringsAsFactors = F)
gene_ps_df<-gene_ps_df[order(gene_ps_df$ps,decreasing = T),]
all_gene_ps_df_bk<-gene_ps_df

bulk_deg_bf<-bulk_deg[bulk_deg$symbol %in% gene_ps_df[1:30,1],]
bulk_deg_bf$`-log10(p.adj)`<-(-1)*log10(bulk_deg_bf$adj.P.Val)

f1a<-plot_bubble(bulk_deg_bf,"symbol","dataset","padj","logFC",0,-3,3)
f1a<-f1a+labs(title = "Gene")
f1a

bulk_deg_bf<-bulk_deg[bulk_deg$symbol %in% gene_ps_df[gene_ps_df$gene %in% unique(gse200306_glo$symbol),1][1:30],]
bulk_deg_bf$`-log10(p.adj)`<-(-1)*log10(bulk_deg_bf$adj.P.Val)

f1a_sp<-plot_bubble(bulk_deg_bf,"symbol","dataset","padj","logFC",0,-3,3)
f1a_sp<-f1a_sp+labs(title = "Gene")
f1a_sp
#####
tsf_num<-function (x) {
  mm<-t(matrix(as.numeric(unlist(strsplit(x,"/"))),nrow=2))
  y<-mm[,1]/mm[,2]
  return(y)
}

bulk_pt<-rbind(ln_pt,iga_pt,mn_pt,fsgs_pt,anca_pt)
bulk_pt$disease<-c(rep("LN",dim(ln_pt)[1]),
                   rep("IgA",dim(iga_pt)[1]),
                   rep("MN",dim(mn_pt)[1]),
                   rep("FSGS",dim(fsgs_pt)[1]),
                   rep("ANCA",dim(anca_pt)[1]))
bulk_pt$dataset<-paste(bulk_pt$disease,bulk_pt$dataset,sep="_")

pt_ps<-c()
pt_n<-c()
for (i in 1:length(unique(bulk_pt$ID))) {
  cg<-unique(bulk_pt$ID)[i]
  c_bulk_pt<-bulk_pt[bulk_pt$ID==eval(cg),]
  if (c_bulk_pt$dataset == "IgA_gse175759") {next}
  cp<-(-1)*sum(log10(c_bulk_pt$p.adjust))
  pt_ps<-c(pt_ps,cp)
  pt_n<-c(pt_n,cg)
}

pt_ps_df<-data.frame(gene=pt_n,ps=pt_ps,stringsAsFactors = F)
pt_ps_df<-pt_ps_df[order(pt_ps_df$ps,decreasing = T),]
all_pt_ps_df_bk<-pt_ps_df

bulk_pt_bf<-bulk_pt[bulk_pt$ID %in% pt_ps_df[1:30,1],]
bulk_pt_bf$`-log10(p.adj)`<-(-1)*log10(bulk_pt_bf$p.adjust)

bulk_pt_bf$GeneRatio<-tsf_num(bulk_pt_bf$GeneRatio)
length(unique(bulk_pt_bf$ID))

f1b<-plot_bubble(bulk_pt_bf,"ID","dataset","padj","Count",0,5,50)
f1b<-f1b+labs(title = "Pathway")
#####
get_md_fc<-function (df,dn) {
  msd<-abs(sd(as.numeric(df[,3]))-sd(as.numeric(df[,4])))
  df$logFC<-log2((as.numeric(df[,4])+msd)/(as.numeric(df[,3])+msd))
  colnames(df)[1]<-"imuc"
  df$imuc<-gsub("_CIBERSORT","",df$imuc)
  df$imuc<-gsub("_",".",df$imuc)
  df$dataset<-rep(dn,dim(df)[1])
  return(df)
}
#####
get_bulk_imuc<-function (path=NULL,s=1,n=NULL,c=NULL) {
  f_df<-c()
  for (i in s:n) {
    c_df<-read.xlsx(path,sheet=i)
    if (is.null(c_df)) {next}
    c_df2<-get_md_fc(c_df,paste(c,unique(c_df$sampe),sep="_"))
    f_df<-rbind(f_df,c_df2)
  }
  return(f_df)
}
######
ln_imuc_df<-get_bulk_imuc("./data/pre_sig/CIBERSORT/LN_IgA.CIBERSORT_all_result.xlsx",1,6,"LN")
iga_imuc_df<-get_bulk_imuc("./data/pre_sig/CIBERSORT/LN_IgA.CIBERSORT_all_result.xlsx",7,10,"IgA")

ln_imuc_sp_df<-get_bulk_imuc("./data/pre_sig/CIBERSORT/bulkRNA_add_data.LN.CIBERSORT.xlsx",1,1,"LN")
iga_imuc_sp_df<-get_bulk_imuc("./data/pre_sig/CIBERSORT/bulkRNA_add_data.IgA.CIBERSORT.xlsx",1,4,"IgA")
mn_imuc_df<-get_bulk_imuc("./data/pre_sig/CIBERSORT/bulkRNA_add_data.MN.CIBERSORT.xlsx",1,11,"MN")
fsgs_imuc_df<-get_bulk_imuc("./data/pre_sig/CIBERSORT/bulkRNA_add_data.FSGS.CIBERSORT.xlsx",1,10,"FSGS")
anca_imuc_df<-get_bulk_imuc("./data/pre_sig/CIBERSORT/bulkRNA_add_data.AAV.CIBERSORT.xlsx",1,4,"ANCA")

bulk_imuc_df<-rbind(ln_imuc_df,
                    ln_imuc_sp_df,
                    iga_imuc_df,
                    iga_imuc_sp_df,
                    mn_imuc_df,
                    fsgs_imuc_df,
                    anca_imuc_df)

bulk_imuc_df$logPv<-(-1)*log10(as.numeric(bulk_imuc_df$pvalue))

f1c<-plot_bubble(bulk_imuc_df,"imuc","dataset","logPv","logFC",0,-3,3)
f1c<-f1c+labs(title = "Immune Cell")
##########
source("./scripts/modified_GOChord_plot.R")
#####
sig_df<-im_rps_deg[im_rps_deg$adj.P.Val<0.1,]
sig_eg <- bitr(sig_df$symbol, fromType="SYMBOL", toType="ENTREZID", OrgDb="org.Hs.eg.db")

gsea_input<-get_gsea_input(im_rps_deg,1,4)

rp2 <- gsePathway(gsea_input, seed = T,
                  pvalueCutoff = 0.99,
                  pAdjustMethod = "fdr")
rp2s <- setReadable(rp2, OrgDb = org.Hs.eg.db, keyType = "ENTREZID")
rp2s_df<-as.data.frame(rp2s)

im_rp2s<-rp2s
im_rp2s_df<-rp2s_df

rp2_ln_iga_df<-im_rp2s_df[im_rp2s_df$ID %in% bulk_pt_bf$ID,]
rp2_ln_iga_df<-rp2_ln_iga_df[c(1:6,7,10,11),]

gp<-im_rps_deg[order(im_rps_deg$logFC,decreasing = T),c(1,4)]
colnames(gp)<-c("ID","logFC")
gp<-gp[gp$ID %in% gene_ps_df[1:300,1],]

rps<-data.frame(ID=rp2_ln_iga_df$ID,
                term=rp2_ln_iga_df$Description,
                category=rep("Reactome",dim(rp2_ln_iga_df)[1]),
                adj_pval=rp2_ln_iga_df$p.adjust,
                genes=sub_pt_gene(rp2_ln_iga_df$core_enrichment,gp$ID))

circ <- circle_dat(rps,gp) 
chord <- chord_dat(circ,gp)
chord <- chord[,apply(chord,2,sum)!=0]
chord <- chord[apply(chord[,1:(dim(chord)[2]-1)],1,sum)!=0,]

f1d<-GOChord2(data = chord, space = 0.02, gene.order = 'logFC', gene.space = 0.25, gene.size = 3,
              lfc.min=-1,lfc.max = 1,process.label = 10,
              ribbon.col = pal_npg("nrc")(dim(chord)[2]-1),
              border.size=0.01)

##########
library(ggvenn)
library(ggVennDiagram)

bulk_sig_gene<-list(LN=as.character(ln_sig_g_m[ln_sig_g_m$sum>=3,1]),
                    IgA=as.character(iga_sig_g_m[iga_sig_g_m$sum>=3,1]),
                    MN=as.character(mn_sig_g_m[mn_sig_g_m$sum>=3,1]),
                    FSGS=as.character(fsgs_sig_g_m[fsgs_sig_g_m$sum>=3,1]),
                    ANCA=as.character(anca_sig_g_m[anca_sig_g_m$sum>=2,1]))

ggVennDiagram(bulk_sig_gene, label_alpha=0,label_size =4,
              edge_size = 0.5,label ="count") +
  scale_color_brewer(palette = "Paired")+
  scale_fill_gradient(low="white",high = "red",guide="none")

vd<-euler(bulk_sig_gene)
f1e<-plot(vd, main="Gene Intersect",
          fills = list(fill = pal_npg("nrc", alpha = 0.7)(9)[1:5], alpha = 0.7),
          labels = list(col = "DarkSlateGray", font = 1), 
          edges = FALSE,
          quantities = TRUE)

###
bulk_sig_g_its_im<-list(Kindey=unique(sort(as.character(unlist(bulk_sig_gene)))),
                        IM_RPS=IM_RPS_g,
                        IM_PFS=IM_PFS_g)

vd<-euler(bulk_sig_g_its_im)
f1f<-plot(vd, main="Intersect with IM151",
     fills = list(fill = c("#fbb4ae", "#b3cde3", "#ccebc5"), alpha = 0.8),
     labels = list(col = "DarkSlateGray", font = 1), 
     edges = FALSE,
     quantities = TRUE)

####################
bulk_sig_pt<-list(LN=gsub("-","_",unique(ln_pt_df$Var1)),
                    IgA=gsub("-","_",unique(iga_pt_df$Var1)),
                    MN=gsub("-","_",unique(mn_pt_df$Var1)),
                    FSGS=gsub("-","_",unique(fsgs_pt_df$Var1)),
                    ANCA=gsub("-","_",unique(anca_pt_df$Var1)))

ggVennDiagram(bulk_sig_pt, label_alpha=0,label_size =4,
              edge_size = 0.5,label ="count") +
  scale_color_brewer(palette = "Paired")+
  scale_fill_gradient(low="white",high = color1,guide="none")

vd<-euler(bulk_sig_pt)
f1g<-plot(vd, main="Pathway Intersect",
          fills = list(fill = pal_npg("nrc", alpha = 0.7)(9)[1:5], alpha = 0.7),
          labels = list(col = "DarkSlateGray", font = 1), 
          edges = FALSE,
          quantities = TRUE)
f1g
###
bulk_sig_pt_its_im<-list(Kindey=unique(sort(as.character(unlist(bulk_sig_pt)))),
                        IM_RPS=IM_RPS_pt,
                        IM_PFS=IM_PFS_pt)

vd<-euler(bulk_sig_pt_its_im)
f1h<-plot(vd, main="Intersect with IM151",
          fills = list(fill = c("#fbb4ae", "#b3cde3", "#ccebc5"), alpha = 0.8),
          labels = list(col = "DarkSlateGray", font = 1), 
          edges = FALSE,
          quantities = TRUE)

####################
source("./script/SP01_custom_p1.R")
#####
im_exp_sig_df<-merge(im_exp_rps,im_exp_pfs,by="gene")
colnames(im_exp_sig_df)[c(3,5)]<-c("RPS_PV","PFS_PV")
im_exp_sig_df$pv_sum<-(-1)*log10(im_exp_sig_df$RPS_PV)+(-1)*log10(im_exp_sig_df$PFS_PV)
im_exp_sig_df<-im_exp_sig_df[order(im_exp_sig_df$pv_sum,decreasing = T),]
im_exp_sig_df<-im_exp_sig_df[!is.na(im_exp_sig_df$pv_sum),]

cpg<-intersect(im_exp_sig_df[im_exp_sig_df$pv_sum>3,1],
               as.character(gene_ps_df[1:300,1]))

im_exp_fc<-im_rps_deg[im_rps_deg$symbol %in% cpg,]
im_exp_fc$logPv<-(-1)*log10(im_exp_fc$P.Value)
f1i<-get_lollip_plot(df=im_exp_fc,x=4,y=1,size=10,col=7,
                     xl=-0.55,xr=0.55,
                     x_name="logFC",
                     title_name="Gene",
                     col_name = "p.value",
                     size_name="logPv")

###
bulk_sg_pfs<-get_surv_exp2(im_full_qb_m[rownames(im_full_qb_m) %in% cpg,],
                           imm151_exp_clinical[imm151_exp_clinical$ARM=="atezo_bev",],2,19,94)
f1j<-plot_hr_bar(df=bulk_sg_pfs,type_n=1,pv_n=5,yn="",ps=0.015,x_l=-0.1,x_r=0.1)

##########
im_pt_sig_df<-merge(im_pt_rps,im_pt_pfs,by="gene")
colnames(im_pt_sig_df)[c(1,3,5)]<-c("ID","RPS_PV","PFS_PV")
im_pt_sig_df$pv_sum<-(-1)*log10(im_pt_sig_df$RPS_PV)+(-1)*log10(im_pt_sig_df$PFS_PV)
im_pt_sig_df<-im_pt_sig_df[order(im_pt_sig_df$pv_sum,decreasing = T),]

cs_pt<-intersect(gsub("_","-",im_pt_sig_df[im_pt_sig_df$pv_sum>2,1]),
                 as.character(pt_ps_df[1:50,1]))

im_pt_nes<-im_rp2s_df[im_rp2s_df$ID %in% cs_pt,]
im_pt_nes$logPv<-(-1)*log10(im_pt_nes$pvalue)
f1k<-get_lollip_plot(im_pt_nes,x=5,y=1,size=12,col=6,
                     x_name="NES",title_name="Pathway",
                     col_name = "p.value",size_name="logPv",
                     xl = -3, xr = 3)
#####
cs_pts<-gsub("-","_",cs_pt)
im_bulk_pt_pfs<-get_surv_exp2(imm151_reactome_m[rownames(imm151_reactome_m) %in% cs_pts,],
                             imm151_exp_clinical[imm151_exp_clinical$ARM=="atezo_bev",],2,19,94)
f1l<-plot_hr_bar(df=im_bulk_pt_pfs,type_n=1,pv_n=5,yn="",ps=0.6,x_l=-1.6)
#####
save(bulk_sig_gene,bulk_sig_g_its_im,bulk_sig_pt,bulk_sig_pt_its_im,file="./output/bulk_sig_its.RData")
##################################################
source("./scripts/modified_ridge_plot.R")

final_res<-read.xlsx("./data/pre_sig/DEG/GSE32591.glo.DEG.xlsx",sheet=1)
gsea_input<-get_gsea_input(final_res,1,4)
ln_exg_rp2 <- gsePathway(gsea_input, seed=T ,
                         pvalueCutoff = 1,
                         pAdjustMethod = "fdr")

final_res<-read.xlsx("./data/pre_sig/DEG/GSE175759.DEG.xlsx",sheet=1)
gsea_input<-get_gsea_input(final_res,1,4)
iga_exg_rp2 <- gsePathway(gsea_input, seed = T ,
                          pvalueCutoff = 1,
                          pAdjustMethod = "fdr")

final_res<-read.xlsx("./data/pre_sig/DEG/GSE108113.MN.glo.DEG.xlsx",sheet=1)
gsea_input<-get_gsea_input(final_res,1,4)
mn_exg_rp2 <- gsePathway(gsea_input, seed = T ,
                         pvalueCutoff = 1,
                         pAdjustMethod = "fdr")

final_res<-read.xlsx("./data/pre_sig/DEG/GSE200828.FSGS.DEG.xlsx",sheet=1)
gsea_input<-get_gsea_input(final_res,1,4)
fsgs_exg_rp2 <- gsePathway(gsea_input, seed = T ,
                           pvalueCutoff = 1,
                           pAdjustMethod = "fdr")

final_res<-read.xlsx("./data/pre_sig/DEG/GSE108113.AAV.glo.DEG.xlsx",sheet=1)
gsea_input<-get_gsea_input(final_res,1,4)
anca_exg_rp2 <- gsePathway(gsea_input, seed = T ,
                           pvalueCutoff = 1,
                           pAdjustMethod = "fdr")


b_pt_df<-ln_exg_rp2@result[,c(1,2,6)]
b_pt_df<-merge(b_pt_df,iga_exg_rp2@result[,c(1,6)],by="ID")
b_pt_df<-merge(b_pt_df,mn_exg_rp2@result[,c(1,6)],by="ID")
b_pt_df<-merge(b_pt_df,fsgs_exg_rp2@result[,c(1,6)],by="ID")
b_pt_df<-merge(b_pt_df,anca_exg_rp2@result[,c(1,6)],by="ID")
colnames(b_pt_df)[3:7]<-c("LN","IGA","MN","FSGS","ANCA")
b_pt_df$logps<-(-1)*log10(b_pt_df$LN*b_pt_df$IGA*b_pt_df$MN*b_pt_df$FSGS*b_pt_df$ANCA)
b_pt_df$sig1<-(b_pt_df$LN<0.05 | b_pt_df$IGA<0.05 | b_pt_df$MN<0.05 | b_pt_df$FSGS<0.05 | b_pt_df$ANCA<0.05)
b_pt_df$sig2<-(b_pt_df$LN<0.05 & b_pt_df$IGA<0.05 & b_pt_df$MN<0.05 & b_pt_df$FSGS<0.05 & b_pt_df$ANCA<0.05)

#####
b_pt_cl_res_clusters <- findPathClusters(ln_exg_rp2@result[ln_exg_rp2@result$Description %in% b_pt_df[b_pt_df$sig1==T,"Description"],],
                                         cluster = 'hier', minClusterSize = 6)

set.seed(1)
b_pt_cl_res<-enrichmentNetwork(ln_exg_rp2@result[ln_exg_rp2@result$Description %in% b_pt_df[b_pt_df$sig1==T,"Description"],])
b_pt_cl_res_df<-b_pt_cl_res$plot_env$nodes
###
get_ridge_df_by_cl<-function(df,pt_cl_df,top_n=10) {
  qs_n<-0
  qs_index<-c()
  qs_pt_cl<-c()
  for (i in 1:dim(df)[1]) {
    if (qs_n>=top_n) {
      break
    }
    if (df$Description[i] %in% pt_cl_df$Pathway) {
      c_pt_cl<-pt_cl_df[pt_cl_df$Pathway==df$Description[i],"Cluster"]
      if (c_pt_cl %in% qs_pt_cl) {
        next
      } else {
        qs_index<-c(qs_index,i)
        qs_n<-qs_n+1
        qs_pt_cl<-c(qs_pt_cl,c_pt_cl)
      }
    } else {
      qs_index<-c(qs_index,i)
      qs_n<-qs_n+1
    }
  }
  return(df[qs_index,])
}
###
get_ridge_df_by_cl2<-function(df,pt_cl_m,ts=0.1,top_n=10) {
  qs_pt<-c()
  qs_n<-0
  qs_index<-c()
  for (i in 1:dim(df)[1]) {
    if (qs_n>=top_n) {
      break
    }
    
    c_pt<-rownames(pt_cl_m[pt_cl_m[,colnames(pt_cl_m)==df$Description[i]]>eval(ts),])
    if (!is.null(c_pt)) {
      if (c_pt %in% qs_pt) {
        next
      } else {
        qs_index<-c(qs_index,i)
        qs_n<-qs_n+1
        qs_pt<-c(qs_pt,df$Description[i])
      }
    } else {
      qs_index<-c(qs_index,i)
      qs_n<-qs_n+1
    }
  }
  return(df[qs_index,])
}
###
inflame_pt<-c("R-HSA-913531","R-HSA-449147","R-HSA-168898","R-HSA-933542","R-HSA-2871837",
              "R-HSA-5668541","R-HSA-202403","R-HSA-983705","R-HSA-389948","R-HSA-109581")
inflame_pt_df<-rt_df[rt_df$id %in% gsub("-","_",inflame_pt),]
inflame_pt_df<-inflame_pt_df[match(gsub("-","_",inflame_pt),inflame_pt_df$id),]
###
get_max_sample<-function (m) {
  m<-m[m$Var1 %in% c(IM_RPS_g,IM_PFS_g),]
  mn<-sort(apply(m[,2:(dim(m)[2]-1)],2,sum),decreasing = T)
  return(mn)
}

get_max_sample(ln_sig_g_m)

###
ln_exg_qs<-get_ridge_df_by_cl2(ln_exg_rp2@result,b_pt_cl_res_clusters$similarity,0.1,15)

ln_exg_qs<-get_ridge_df_by_cl(ln_exg_rp2@result,b_pt_cl_res_df,15)

ln_exg_rp_byscore_df <- get_ridge_df(ln_exg_rp2,
                                       fill = "NES",sig="pvalue",
                                       core_enrichment = T,
                                       select=which(ln_exg_rp2@result$ID %in% inflame_pt))

ln_exg_rp_byscore_df$category<-factor(ln_exg_rp_byscore_df$category,levels = rev(inflame_pt_df$description))
f1m<-plot_ridge(ln_exg_rp_byscore_df,fill_n = "NES",sig_n = "pvalue",x_l=(-3),x_r=3)

#####
get_max_sample(iga_sig_g_m)

iga_exg_qs<-get_ridge_df_by_cl2(iga_exg_rp2@result,b_pt_cl_res_clusters$similarity,0.1,15)
iga_exg_qs<-get_ridge_df_by_cl(iga_exg_rp2@result,b_pt_cl_res_df,15)
iga_exg_rp_byscore_df <- get_ridge_df(iga_exg_rp2,fill = "NES",sig="pvalue",
                                         core_enrichment = T,
                                         select=which(iga_exg_rp2@result$ID %in% inflame_pt))

iga_exg_rp_byscore_df$category<-factor(iga_exg_rp_byscore_df$category,levels = rev(inflame_pt_df$description))
f1n<-plot_ridge(iga_exg_rp_byscore_df,fill_n = "NES",sig_n = "pvalue",x_l=(-3),x_r=3)
#####
get_max_sample(mn_sig_g_m)

mn_exg_qs<-get_ridge_df_by_cl(mn_exg_rp2@result,b_pt_cl_res_df,15)
mn_exg_rp_byscore_df <- get_ridge_df(mn_exg_rp2,fill = "NES",sig="pvalue",
                                      core_enrichment = T,
                                      select=which(mn_exg_rp2@result$ID %in% inflame_pt))

mn_exg_rp_byscore_df$category<-factor(mn_exg_rp_byscore_df$category,levels = rev(inflame_pt_df$description))
f1o<-plot_ridge(mn_exg_rp_byscore_df,fill_n = "NES",sig_n = "pvalue",x_l=(-3),x_r=3)
#####
get_max_sample(fsgs_sig_g_m)

fsgs_exg_rp_byscore_df <- get_ridge_df(fsgs_exg_rp2,
                                       fill = "NES",sig="pvalue",
                                     core_enrichment = T,
                                     select=which(fsgs_exg_rp2@result$ID %in% inflame_pt))

fsgs_exg_rp_byscore_df$category<-factor(fsgs_exg_rp_byscore_df$category,levels = rev(inflame_pt_df$description))
f1p<-plot_ridge(fsgs_exg_rp_byscore_df,fill_n = "NES",sig_n = "pvalue",x_l=(-3),x_r=3)
#####
get_max_sample(anca_sig_g_m)

anca_exg_rp_byscore_df <- get_ridge_df(anca_exg_rp2,fill = "NES",sig="pvalue",
                                       core_enrichment = T,
                                       select=which(anca_exg_rp2@result$ID %in% inflame_pt))

anca_exg_rp_byscore_df$category<-factor(anca_exg_rp_byscore_df$category,levels = rev(inflame_pt_df$description))
f1q<-plot_ridge(anca_exg_rp_byscore_df,fill_n = "NES",sig_n = "pvalue",x_l=(-3),x_r=3)
##########
pdf("./figure/F1ABC.PDF",width = 22,height = 10)
plot_grid(f1a+theme(aspect.ratio = 1.5),
          f1b+theme(aspect.ratio = 1.5),
          f1c+theme(aspect.ratio = 1.5),
          ncol=3, rel_widths = c(0.3,0.3,0.3),
          align = "h",labels=LETTERS[1:3])
dev.off()

pdf("./figure/F1D.PDF",width = 10,height = 8)
plot_grid(f1d+theme(aspect.ratio = 1),
          ncol=1, rel_widths = c(1),
          align = "h",labels=LETTERS[4])
dev.off()

pdf("./figure/F1IJKL.PDF",width = 22,height = 5)
plot_grid(f1i+theme(aspect.ratio = 1.5),
          f1j+theme(aspect.ratio = 1.5),
          f1k+theme(aspect.ratio = 1.5),
          f1l+theme(aspect.ratio = 1.5),
          ncol=4, rel_widths = c(0.2,0.2,0.2,0.2),
          align = "hv",labels=LETTERS[9:12])
dev.off()

pdf("./figure/F1MNOPQ5.PDF",width = 25,height = 5)
plot_grid(f1m+theme(aspect.ratio = 1.75)+labs(x="LN"),
          f1n+theme(aspect.ratio = 1.75,axis.text.y = element_blank(),axis.ticks.length.y = unit(0,"mm"))+labs(x="IGA"),
          f1o+theme(aspect.ratio = 1.75,axis.text.y = element_blank(),axis.ticks.length.y = unit(0,"mm"))+labs(x="MN"),
          f1p+theme(aspect.ratio = 1.75,axis.text.y = element_blank(),axis.ticks.length.y = unit(0,"mm"))+labs(x="FSGS"),
          f1q+theme(aspect.ratio = 1.75,axis.text.y = element_blank(),axis.ticks.length.y = unit(0,"mm"))+labs(x="AAV"),
          ncol=5, rel_widths = c(0.19,0.19,0.19,0.19),
          align = "hv",labels=LETTERS[13:17])
dev.off()

write.xlsx(list(Bulk_gene_bubble=bulk_deg_bf,
                Bulk_pt_bubble=bulk_pt_bf,
                Bulk_imuc_bubble=bulk_imuc_df,
                im_exp_sig_df=im_exp_sig_df,
                im_pt_sig_df=im_pt_sig_df,
                bulk_sig_gene=as.data.frame(t(bulk_sig_gene)),
                bulk_sig_pt=as.data.frame(t(bulk_sig_pt)),
                ln_exg_rp2=as.data.frame(ln_exg_rp2),
                iga_exg_rp2=as.data.frame(iga_exg_rp2),
                mn_exg_rp2=as.data.frame(mn_exg_rp2),
                fsgs_exg_rp2=as.data.frame(fsgs_exg_rp2),
                anca_exg_rp2=as.data.frame(anca_exg_rp2)),
           file="./figure/F1.xlsx")

##########
c_res<-read.xlsx("./data/pre_sig/DEG/GSE32591.LN.glo.DEG.xlsx",sheet=1)
c_gsea_input<-get_gsea_input(c_res,1,4)
c_exg_go <- gseGO(c_gsea_input, OrgDb = org.Hs.eg.db, ont = 'BP',
                  seed=T ,
                  pvalueCutoff = 0.9,
                  pAdjustMethod = "fdr")

enrichmentNetwork(c_exg_go@result[c_exg_go@result$p.adjust<0.05,])
