# Supplementary material for: A multi-omics features-based approach integrating immunogenicity and inflammation enhances immunotherapy benefit in clear cell renal cell carcinoma
Source: Front Cell Dev Biol. 2026 Jan 20;13:1596719. doi: 10.3389/fcell.2025.1596719 (PMC12864441; doi:10.3389/fcell.2025.1596719)
Supplement: Supplementary file 1 [file Presentation1.zip › Supplementary material presentation/scripts/S07_model_apply_in_more_treatment.R]

##########
im_suni_exp_input_m<-get_model_input(imm151_exp_matrixs[rownames(imm151_exp_matrixs) %in% rfe_g,],
                                    imm151_exp_clinical[imm151_exp_clinical$ARM=="sunitinib",],
                                    2,93)
im_suni_exp_xgb_score_df<-get_xgb_score(im_suni_exp_input_m,pre_exp_s0.2_model)

im_suni_pt_input_m<-get_model_input(imm151_pt_matrixs[rownames(imm151_pt_matrixs) %in% pt_rfe_res$id,],
                                   imm151_exp_clinical[imm151_exp_clinical$ARM=="sunitinib",],
                                   2,93)
im_suni_pt_xgb_score_df<-get_xgb_score(im_suni_pt_input_m,pre_pt_model)

im_suni_imuc_input_m<-get_model_input(imm151_imu_matrixs[rownames(imm151_imu_matrixs) %in% pre_ims,],
                                     imm151_exp_clinical[imm151_exp_clinical$ARM=="sunitinib",],
                                     2,93)
im_suni_imuc_xgb_score_df<-get_xgb_score(im_suni_imuc_input_m,pre_imuc_model)

im_suni_mt_input_m<-get_model_input(im_sg_mt[rownames(im_sg_mt) %in% rfe_mt,],
                                   imm151_mt_clinical[imm151_mt_clinical$ARM=="sunitinib",],
                                   5,93)
im_suni_mt_xgb_score_df<-get_xgb_score(im_suni_mt_input_m,pre_mt_model)

im_suni_duo_input_m<-get_model_input(im_duo_mt[rownames(im_duo_mt) %in% rfe_duo,],
                                    imm151_mt_clinical[imm151_mt_clinical$ARM=="sunitinib",],
                                    5,93)
im_suni_duo_xgb_score_df<-get_xgb_score(im_suni_duo_input_m,pre_duo_model)
##########
im_suni_df<-imm151_full_clinical[,c(2,5,19,94,92,17)]
im_rna_suni_df<-im_suni_df[!is.na(im_suni_df$RNA_id),]
im_dna_suni_df<-im_suni_df[!is.na(im_suni_df$DNA_id) & !is.na(im_suni_df$TMB),]
im_cmp_suni_df<-im_dna_suni_df[!is.na(im_dna_suni_df$RNA_id),]

im_cmp_suni_score_df<-merge(im_cmp_suni_df,im_suni_exp_xgb_score_df,by.x="RNA_id",by.y="id")
colnames(im_cmp_suni_score_df)[7]<-"exp"
im_cmp_suni_score_df<-merge(im_cmp_suni_score_df,im_suni_pt_xgb_score_df,by.x="RNA_id",by.y="id")
colnames(im_cmp_suni_score_df)[8]<-"pt"
im_cmp_suni_score_df<-merge(im_cmp_suni_score_df,im_suni_imuc_xgb_score_df,by.x="RNA_id",by.y="id")
colnames(im_cmp_suni_score_df)[9]<-"imuc"
im_cmp_suni_score_df<-merge(im_cmp_suni_score_df,im_suni_mt_xgb_score_df,by.x="DNA_id",by.y="id")
colnames(im_cmp_suni_score_df)[10]<-"mt"
im_cmp_suni_score_df<-merge(im_cmp_suni_score_df,im_suni_duo_xgb_score_df,by.x="DNA_id",by.y="id")
colnames(im_cmp_suni_score_df)[11]<-"duo"

im_cmp_suni_score_m<-im_cmp_suni_score_df[,c(7:11,6,5)]
colnames(im_cmp_suni_score_m)[7]<-"y"
rownames(im_cmp_suni_score_m)<-im_cmp_suni_score_df$RNA_id

d_im_suni <- xgb.DMatrix(data = as.matrix(im_cmp_suni_score_m[,1:6]), label = rep(1,dim(im_cmp_suni_score_m)[1]))

pre_im_suni_df<-data.frame(id=rownames(im_cmp_suni_score_m),
                        score=predict(xgb,newdata = d_im_suni))

pre_im_suni_df<-merge(im_cmp_suni_score_df,pre_im_suni_df,by.x="RNA_id",by.y="id")

#########
p<-ggplot(data=pre_im_suni_df,aes(x=`Response`,y=`score`))
p<-p+geom_violin(color="grey61")
p<-p+geom_point(aes(fill=`Response`),col="grey51",position = position_jitter(0.2),alpha=0.8,shape=21,cex=2)
p<-p+stat_compare_means(method = "wilcox.test",comparisons = list(c("No","Yes")),tip.length = 0)
p<-p+theme_classic()+ylab("Score")+scale_y_continuous(limits = c(0,1.1),breaks = c(0,0.5,1))
p<-p+scale_fill_manual(values=c("#631879FF","red"))
f7a<-p+theme(legend.position = "none",aspect.ratio = 0.9)

###
ns_df<-get_surv_plot(pre_im_suni_df,3,4,12,T,0.62)

sfit<-survfit(Surv(time, cens) ~ Score, data = ns_df)
ggsurvplot(sfit,pval = T,risk.table = T,ylab="PFS")
f7b<-ggsurvplot(sfit,pval = T,risk.table = F,
                legend.title = "Score", legend.labs = c("Low", "High"),palette =c("#93abb8","#e3c97d"),
                ylab="PFS",xlab="Months",conf.int = TRUE,surv.median.line = "hv",
                log.rank.weights="1",pval.size=rel(3.3),
                font.x=11,font.y=11,font.tickslab=9,font.legend=10,fontsize=rel(3.3))

##########
cm_suni_exp_input_m<-get_model_input(cm_exp_matrixs[rownames(cm_exp_matrixs) %in% rfe_g[[86]],],
                                     cm_exp_clinical[cm_exp_clinical$Arm=="EVEROLIMUS",],
                                     7,123)
cm_suni_exp_xgb_score_df<-get_xgb_score(cm_suni_exp_input_m,pre_exp_s0.2_model[[2815]])

cm_suni_pt_input_m<-get_model_input(cm_pt_matrixs[rownames(cm_pt_matrixs) %in% pt_rfe_res$id,],
                                    cm_exp_clinical[cm_exp_clinical$Arm=="EVEROLIMUS",],
                                    7,123)
cm_suni_pt_xgb_score_df<-get_xgb_score(cm_suni_pt_input_m,pre_pt_s0.2_model[[2307]])

cm_suni_imuc_input_m<-get_model_input(cm_imu_matrixs[rownames(cm_imu_matrixs) %in% pre_ims,],
                                      cm_exp_clinical[cm_exp_clinical$Arm=="EVEROLIMUS",],
                                      7,123)
cm_suni_imuc_xgb_score_df<-get_xgb_score(cm_suni_imuc_input_m,pre_imuc_s0.2_model[[393]])

cm_suni_mt_input_m<-get_model_input(cm_sg_mt[rownames(cm_sg_mt) %in% rfe_mt[[45]],],
                                    cm_mt_clinical[cm_mt_clinical$Arm=="EVEROLIMUS",],
                                    4,123)
cm_suni_mt_xgb_score_df<-get_xgb_score(cm_suni_mt_input_m,pre_mt_s0.2_model[[2687]])

cm_suni_duo_input_m<-get_model_input(cm_duo_mt[rownames(cm_duo_mt) %in% rfe_duo[[49]],],
                                     cm_mt_clinical[cm_mt_clinical$Arm=="EVEROLIMUS",],
                                     4,123)
cm_suni_duo_xgb_score_df<-get_xgb_score(cm_suni_duo_input_m,pre_duo_s0.2_model[[1499]])
##########
cm_suni_df<-cm_full_clinical[,c(4,7,26,27,28,29,122,124)]
cm_rna_suni_df<-cm_suni_df[!is.na(cm_suni_df$RNA_id),]
cm_dna_suni_df<-cm_suni_df[!is.na(cm_suni_df$DNA_id) & !is.na(cm_suni_df$TMB),]
cm_cmp_suni_df<-cm_dna_suni_df[!is.na(cm_dna_suni_df$RNA_id),]

cm_cmp_suni_score_df<-merge(cm_cmp_suni_df,cm_suni_exp_xgb_score_df,by.x="RNA_id",by.y="id")
colnames(cm_cmp_suni_score_df)[9]<-"exp"
cm_cmp_suni_score_df<-merge(cm_cmp_suni_score_df,cm_suni_pt_xgb_score_df,by.x="RNA_id",by.y="id")
colnames(cm_cmp_suni_score_df)[10]<-"pt"
cm_cmp_suni_score_df<-merge(cm_cmp_suni_score_df,cm_suni_imuc_xgb_score_df,by.x="RNA_id",by.y="id")
colnames(cm_cmp_suni_score_df)[11]<-"imuc"
cm_cmp_suni_score_df<-merge(cm_cmp_suni_score_df,cm_suni_mt_xgb_score_df,by.x="DNA_id",by.y="id")
colnames(cm_cmp_suni_score_df)[12]<-"mt"
cm_cmp_suni_score_df<-merge(cm_cmp_suni_score_df,cm_suni_duo_xgb_score_df,by.x="DNA_id",by.y="id")
colnames(cm_cmp_suni_score_df)[13]<-"duo"

cm_cmp_suni_score_m<-cm_cmp_suni_score_df[,c(9:13,8,7)]
colnames(cm_cmp_suni_score_m)[7]<-"y"
rownames(cm_cmp_suni_score_m)<-cm_cmp_suni_score_df$RNA_id

d_cm_suni <- xgb.DMatrix(data = as.matrix(cm_cmp_suni_score_m[,1:6]), label = rep(1,dim(cm_cmp_suni_score_m)[1]))

pre_cm_suni_df<-data.frame(id=rownames(cm_cmp_suni_score_m),
                           score=predict(xgb,newdata = d_cm_suni))

pre_cm_suni_df<-merge(cm_cmp_suni_score_df,pre_cm_suni_df,by.x="RNA_id",by.y="id")

#########
p<-ggplot(data=pre_cm_suni_df,aes(x=`Response`,y=`score`))
p<-p+geom_violin(color="grey61")
p<-p+geom_point(aes(fill=`Response`),col="grey51",position = position_jitter(0.2),alpha=0.6,shape=21,cex=2.5)
p<-p+stat_compare_means(method = "wilcox.test",comparisons = list(c("No","Yes")),tip.length = 0)
p<-p+theme_classic()+ylab("Score")+scale_y_continuous(limits = c(0,1.1),breaks = c(0,0.5,1))
p<-p+scale_fill_manual(values=c("#7d44a0","#EF452E"))
p+theme(legend.position = "none",aspect.ratio = 1)

###
ns_df<-get_surv_plot(pre_cm_suni_df,3,4,14,T,0.65)

sfit<-survfit(Surv(time, cens) ~ Score, data = ns_df)
ggsurvplot(sfit,pval = T,risk.table = T,ylab="PFS")
f7c<-ggsurvplot(sfit,pval = T,risk.table = F,
                legend.title = "Score", legend.labs = c("Low", "High"),palette =c("#93abb8","#e3c97d"),
                ylab="PFS",xlab="Months",conf.int = TRUE,surv.median.line = "hv",
                log.rank.weights="1",pval.size=rel(3.3),
                font.x=11,font.y=11,font.tickslab=9,font.legend=10,fontsize=rel(3.3))
##########
jv_suni_exp_input_m<-get_model_input(jv101_exp_matrixs[rownames(jv101_exp_matrixs) %in% rfe_g[[86]],],
                                     jv101_exp_clinical[jv101_exp_clinical$TRT01P=="Sunitinib",],
                                     1,3)
jv_suni_exp_xgb_score_df<-get_xgb_score(jv_suni_exp_input_m,pre_exp_s0.2_model[[2815]])

jv_suni_pt_input_m<-get_model_input(jv101_pt_matrixs[rownames(jv101_pt_matrixs) %in% pt_rfe_res$id,],
                                    jv101_exp_clinical[jv101_exp_clinical$TRT01P=="Sunitinib",],
                                    1,3)
jv_suni_pt_xgb_score_df<-get_xgb_score(jv_suni_pt_input_m,pre_pt_s0.2_model[[2307]])

jv_suni_imuc_input_m<-get_model_input(jv101_imu_matrixs[rownames(jv101_imu_matrixs) %in% pre_ims,],
                                      jv101_exp_clinical[jv101_exp_clinical$TRT01P=="Sunitinib",],
                                      1,3)
jv_suni_imuc_xgb_score_df<-get_xgb_score(jv_suni_imuc_input_m,pre_imuc_s0.2_model[[393]])

jv_suni_mt_input_m<-get_model_input(jv_sg_mt[rownames(jv_sg_mt) %in% rfe_mt[[45]],],
                                    jv101_mt_clinical[jv101_mt_clinical$TRT01P=="Sunitinib",],
                                    1,3)
jv_suni_mt_xgb_score_df<-get_xgb_score(jv_suni_mt_input_m[,match(colnames(cm_suni_mt_input_m),colnames(jv_suni_mt_input_m))],pre_mt_s0.2_model[[2687]])

jv_suni_duo_input_m<-get_model_input(jv_duo_mt[rownames(jv_duo_mt) %in% rfe_duo[[49]],],
                                     jv101_mt_clinical[jv101_mt_clinical$TRT01P=="Sunitinib",],
                                     1,3)
jv_suni_duo_xgb_score_df<-get_xgb_score(jv_suni_duo_input_m,pre_duo_s0.2_model[[1499]])
##########
jv_suni_df<-jv101_full_clinical[,c(1:3,11)]
jv_cmp_suni_df<-jv_suni_df[!is.na(jv_suni_df$TMB),]

jv_cmp_suni_score_df<-merge(jv_cmp_suni_df,jv_suni_exp_xgb_score_df,by.x="ID",by.y="id")
colnames(jv_cmp_suni_score_df)[5]<-"exp"
jv_cmp_suni_score_df<-merge(jv_cmp_suni_score_df,jv_suni_pt_xgb_score_df,by.x="ID",by.y="id")
colnames(jv_cmp_suni_score_df)[6]<-"pt"
jv_cmp_suni_score_df<-merge(jv_cmp_suni_score_df,jv_suni_imuc_xgb_score_df,by.x="ID",by.y="id")
colnames(jv_cmp_suni_score_df)[7]<-"imuc"
jv_cmp_suni_score_df<-merge(jv_cmp_suni_score_df,jv_suni_mt_xgb_score_df,by.x="ID",by.y="id")
colnames(jv_cmp_suni_score_df)[8]<-"mt"
jv_cmp_suni_score_df<-merge(jv_cmp_suni_score_df,jv_suni_duo_xgb_score_df,by.x="ID",by.y="id")
colnames(jv_cmp_suni_score_df)[9]<-"duo"

jv_cmp_suni_score_m<-jv_cmp_suni_score_df[,c(5:9,4,3)]
colnames(jv_cmp_suni_score_m)[7]<-"y"
rownames(jv_cmp_suni_score_m)<-jv_cmp_suni_score_df$ID

d_jv_suni <- xgb.DMatrix(data = as.matrix(jv_cmp_suni_score_m[,1:6]), label = rep(1,dim(jv_cmp_suni_score_m)[1]))

pre_jv_suni_df<-data.frame(id=rownames(jv_cmp_suni_score_m),
                           score=predict(xgb,newdata = d_jv_suni))

pre_jv_suni_df<-merge(jv_cmp_suni_score_df,pre_jv_suni_df,by.x="ID",by.y="id")

#########
###
ns_df<-get_surv_plot(pre_jv_suni_df,2,3,10,T,0.56)

sfit<-survfit(Surv(time, cens) ~ Score, data = ns_df)
ggsurvplot(sfit,pval = T,risk.table = T,ylab="PFS")
f7d<-ggsurvplot(sfit,pval = T,risk.table = F,
                legend.title = "Score", legend.labs = c("Low", "High"),palette =c("#93abb8","#e3c97d"),
                ylab="PFS",xlab="Months",conf.int = TRUE,surv.median.line = "hv",
                log.rank.weights="1",pval.size=rel(3.3),
                font.x=11,font.y=11,font.tickslab=9,font.legend=10,fontsize=rel(3.3))

pdf("./figure/F7A.IM151.Sunitinib.PDF",width = 5,height = 3.5)
f7a
dev.off()
pdf("./figure/F7B.IM151.Sunitinib.surv.PDF",width = 4,height = 4)
f7b
dev.off()
pdf("./figure/F7C.CM.EVEROLIMUS.surv.PDF",width = 4,height = 4)
f7c
dev.off()
pdf("./figure/F7D.JV101.Sunitinib.surv.PDF",width = 4,height = 4)
f7d
dev.off()

pdf("./figure/blank.PDF",width = 10,height = 10)
blank_plot
dev.off()

##########
save(im_xgb_score_df,cm_xgb_score_df,jv_xgb_score_df,
     pre_im_suni_df,pre_cm_suni_df,pre_jv_suni_df,
     file="./output/final_model_score_merge_clinical.RData")
##########
go_full_exp_input_m<-get_model_input(go_exp_matrixs[rownames(go_exp_matrixs) %in% rfe_g[[86]],],
                                    go_clinical,1,39)
go_full_pt_input_m<-get_model_input(go_pt_matrixs[rownames(go_pt_matrixs) %in% pt_rfe_res$id,],
                                   go_clinical,1,39)
go_full_imuc_input_m<-get_model_input(go_imu_matrixs[rownames(go_imu_matrixs) %in% pre_ims,],
                                     go_clinical,1,39)

go_exp_full_score_df<-get_xgb_score(go_full_exp_input_m,pre_exp_s0.2_model[[exp_i]])
go_pt_full_score_df<-get_xgb_score(go_full_pt_input_m,pre_pt_s0.2_model[[pt_i]])
go_imuc_full_score_df<-get_xgb_score(go_full_imuc_input_m,pre_imuc_s0.2_model[[imuc_i]])

go_rna_full_score_df<-merge(go_exp_full_score_df,go_pt_full_score_df,by="id")
go_rna_full_score_df<-merge(go_rna_full_score_df,go_imuc_full_score_df,by="id")
colnames(go_rna_full_score_df)<-c("id","exp","pt","imuc")

go_rna_full_score_m<-go_rna_full_score_df[,2:4]
rownames(go_rna_full_score_m)<-go_rna_full_score_df$id

d_full_go <- xgb.DMatrix(data = as.matrix(go_rna_full_score_m), label = rep(1,dim(go_rna_full_score_m)[1]))
pre_full_go_xgb = predict(rna_xgb[[2469]],newdata = d_full_go)
go_rna_model_full_score_df<-data.frame(id=rownames(go_rna_full_score_m),score=pre_full_go_xgb)

go_rna_model_clinical_df<-merge(go_rna_model_full_score_df,go_clinical,by.x="id",by.y="ANON_RNASEQ_SAMPLE_ID")
go_rna_model_clinical_df$Treat<-paste(go_rna_model_clinical_df$CANCER_TYPE,"(",go_rna_model_clinical_df$ARM,")",sep="")

##########
p<-ggplot(data=go_rna_model_clinical_df[go_rna_model_clinical_df$Treat=="mUC(atezo)",],
          aes(x=`Response`,y=`score`))
p<-p+geom_violin(color="grey61")
p<-p+geom_point(aes(fill=`Response`),col="grey51",position = position_jitter(0.2),alpha=0.8,shape=21,cex=2)
p<-p+stat_compare_means(method = "wilcox.test",comparisons = list(c("No","Yes")),tip.length = 0)
p<-p+theme_classic()+ylab("Score")+scale_y_continuous(limits = c(0,1.1),breaks = c(0,0.5,1))
p<-p+scale_fill_manual(values=c("#631879FF","red"))
f7e<-p+theme(legend.position = "none",aspect.ratio = 0.9)+labs(title="mUC(atezo)")

p<-ggplot(data=go_rna_model_clinical_df[go_rna_model_clinical_df$Treat=="NSCLC(atezo)",],
          aes(x=`Response`,y=`score`))
p<-p+geom_violin(color="grey61")
p<-p+geom_point(aes(fill=`Response`),col="grey51",position = position_jitter(0.2),alpha=0.8,shape=21,cex=2)
p<-p+stat_compare_means(method = "wilcox.test",comparisons = list(c("No","Yes")),tip.length = 0)
p<-p+theme_classic()+ylab("Score")+scale_y_continuous(limits = c(0,1.1),breaks = c(0,0.5,1))
p<-p+scale_fill_manual(values=c("#631879FF","red"))
f7f<-p+theme(legend.position = "none",aspect.ratio = 0.9)+labs(title="NSCLC(atezo)")

p<-ggplot(data=go_rna_model_clinical_df[go_rna_model_clinical_df$Treat=="NSCLC(docetaxel)",],
          aes(x=`Response`,y=`score`))
p<-p+geom_violin(color="grey61")
p<-p+geom_point(aes(fill=`Response`),col="grey51",position = position_jitter(0.2),alpha=0.8,shape=21,cex=2)
p<-p+stat_compare_means(method = "wilcox.test",comparisons = list(c("No","Yes")),tip.length = 0)
p<-p+theme_classic()+ylab("Score")+scale_y_continuous(limits = c(0,1.1),breaks = c(0,0.5,1))
p<-p+scale_fill_manual(values=c("#631879FF","red"))
f7g<-p+theme(legend.position = "none",aspect.ratio = 0.9)+labs(title="NSCLC(docetaxel)")

p<-ggplot(data=go_rna_model_clinical_df[go_rna_model_clinical_df$Treat=="RCC(sunitinib)",],
          aes(x=`Response`,y=`score`))
p<-p+geom_violin(color="grey61")
p<-p+geom_point(aes(fill=`Response`),col="grey51",position = position_jitter(0.2),alpha=0.8,shape=21,cex=2)
p<-p+stat_compare_means(method = "wilcox.test",comparisons = list(c("No","Yes")),tip.length = 0)
p<-p+theme_classic()+ylab("Score")+scale_y_continuous(limits = c(0,1.1),breaks = c(0,0.5,1))
p<-p+scale_fill_manual(values=c("#631879FF","red"))
f7h<-p+theme(legend.position = "none",aspect.ratio = 0.9)+labs(title="RCC(sunitinib)")

pdf("./figure/F7E.GO.PDF",width = 5,height = 3.5)
f7e
dev.off()
pdf("./figure/F7F.GO.PDF",width = 5,height = 3.5)
f7f
dev.off()
pdf("./figure/F7G.GO.PDF",width = 5,height = 3.5)
f7g
dev.off()
pdf("./figure/F7H.GO.PDF",width = 5,height = 3.5)
f7h
dev.off()

#####
ss_theme<-theme_classic()+theme(panel.grid = element_blank(),aspect.ratio = 0.9)
ns_df<-get_surv_plot(go_rna_model_clinical_df[go_rna_model_clinical_df$Treat=="mUC(atezo)",],
                     21,37,2,median = T,0.75)
sfit<-survfit(Surv(time, cens) ~ Score, data = ns_df)
f7i<-ggsurvplot(sfit,pval = T,risk.table = F,title="mUC(atezo)",font.title = c(12),
                legend.title = "Score", legend.labs = c("Low", "High"),palette =c("#93abb8","#e3c97d"),
                ylab="PFS",xlab="Months",conf.int = TRUE,surv.median.line = "hv",
                log.rank.weights="1",pval.size=rel(3.3),
                ggtheme = ss_theme,
                #tables.theme = risk_table_theme,
                font.x=11,font.y=11,font.tickslab=9,font.legend=10,fontsize=rel(3.3))

ns_df<-get_surv_plot(go_rna_model_clinical_df[go_rna_model_clinical_df$Treat=="NSCLC(atezo)",],
                     21,37,2,median = T,0.75)
sfit<-survfit(Surv(time, cens) ~ Score, data = ns_df)
f7j<-ggsurvplot(sfit,pval = T,risk.table = F,title="NSCLC(atezo)",font.title = c(12),
                legend.title = "Score", legend.labs = c("Low", "High"),palette =c("#93abb8","#e3c97d"),
                ylab="PFS",xlab="Months",conf.int = TRUE,surv.median.line = "hv",
                log.rank.weights="1",pval.size=rel(3.3),
                ggtheme = ss_theme,
                #tables.theme = risk_table_theme,
                font.x=11,font.y=11,font.tickslab=9,font.legend=10,fontsize=rel(3.3))

ns_df<-get_surv_plot(go_rna_model_clinical_df[go_rna_model_clinical_df$Treat=="NSCLC(docetaxel)",],
                     21,37,2,median = T,0.75)
sfit<-survfit(Surv(time, cens) ~ Score, data = ns_df)
f7k<-ggsurvplot(sfit,pval = T,risk.table = F,title="NSCLC(docetaxel)",font.title = c(12),
                legend.title = "Score", legend.labs = c("Low", "High"),palette =c("#93abb8","#e3c97d"),
                ylab="PFS",xlab="Months",conf.int = TRUE,surv.median.line = "hv",
                log.rank.weights="1",pval.size=rel(3.3),
                ggtheme = ss_theme,
                #tables.theme = risk_table_theme,
                font.x=11,font.y=11,font.tickslab=9,font.legend=10,fontsize=rel(3.3))

ns_df<-get_surv_plot(go_rna_model_clinical_df[go_rna_model_clinical_df$Treat=="RCC(sunitinib)",],
                     21,37,2,median = T,0.75)
sfit<-survfit(Surv(time, cens) ~ Score, data = ns_df)
f7l<-ggsurvplot(sfit,pval = T,risk.table = F,title="RCC(sunitinib)",font.title = c(12),
                legend.title = "Score", legend.labs = c("Low", "High"),palette =c("#93abb8","#e3c97d"),
                ylab="PFS",xlab="Months",conf.int = TRUE,surv.median.line = "hv",
                log.rank.weights="1",pval.size=rel(3.3),
                ggtheme = ss_theme,
                #tables.theme = risk_table_theme,
                font.x=11,font.y=11,font.tickslab=9,font.legend=10,fontsize=rel(3.3))

pdf("./figure/F7I.GO.Surv.PDF",width = 4,height = 4)
f7i
dev.off()
pdf("./figure/F7J.GO.Surv.PDF",width = 4,height = 4)
f7j
dev.off()
pdf("./figure/F7K.GO.Surv.PDF",width = 4,height = 4)
f7k
dev.off()
pdf("./figure/F7L.GO.Surv.PDF",width = 4,height = 4)
f7l
dev.off()
##########
im_fs_exp_input_m<-get_model_input(imm151_exp_matrixs[rownames(imm151_exp_matrixs) %in% rfe_g,],
                                     imm151_exp_clinical,
                                     2,93)
im_fs_exp_xgb_score_df<-get_xgb_score(im_fs_exp_input_m,pre_exp_model)

im_fs_pt_input_m<-get_model_input(imm151_pt_matrixs[rownames(imm151_pt_matrixs) %in% pt_rfe_res$id,],
                                    imm151_exp_clinical,
                                    2,93)
im_fs_pt_xgb_score_df<-get_xgb_score(im_fs_pt_input_m,pre_pt_model)

im_fs_imuc_input_m<-get_model_input(imm151_imu_matrixs[rownames(imm151_imu_matrixs) %in% pre_ims,],
                                      imm151_exp_clinical,
                                      2,93)
im_fs_imuc_xgb_score_df<-get_xgb_score(im_fs_imuc_input_m,pre_imuc_model)

im_fs_mt_input_m<-get_model_input(im_sg_mt[rownames(im_sg_mt) %in% rfe_mt,],
                                    imm151_mt_clinical,
                                    5,93)
im_fs_mt_xgb_score_df<-get_xgb_score(im_fs_mt_input_m,pre_mt_model)

im_fs_duo_input_m<-get_model_input(im_duo_mt[rownames(im_duo_mt) %in% rfe_duo,],
                                     imm151_mt_clinical,
                                     5,93)
im_fs_duo_xgb_score_df<-get_xgb_score(im_fs_duo_input_m,pre_duo_model)
###
im_full_xgb_df<-imm151_full_clinical[,c(2,5)]
im_full_xgb_df<-merge(im_full_xgb_df,im_fs_exp_xgb_score_df,by.x="RNA_id",by.y="id",all.x=T)
colnames(im_full_xgb_df)[3]<-"Gene"
im_full_xgb_df<-merge(im_full_xgb_df,im_fs_pt_xgb_score_df,by.x="RNA_id",by.y="id",all.x=T)
colnames(im_full_xgb_df)[4]<-"Pathway"
im_full_xgb_df<-merge(im_full_xgb_df,im_fs_imuc_xgb_score_df,by.x="RNA_id",by.y="id",all.x=T)
colnames(im_full_xgb_df)[5]<-"IMUC"
im_full_xgb_df<-merge(im_full_xgb_df,im_fs_mt_xgb_score_df,by.x="DNA_id",by.y="id",all.x=T)
colnames(im_full_xgb_df)[6]<-"MT"
im_full_xgb_df<-merge(im_full_xgb_df,im_fs_duo_xgb_score_df,by.x="DNA_id",by.y="id",all.x=T)
colnames(im_full_xgb_df)[7]<-"Duo"

#####
cm_fs_exp_input_m<-get_model_input(cm_exp_matrixs[rownames(cm_exp_matrixs) %in% rfe_g,],
                                   cm_exp_clinical,
                                   7,123)
cm_fs_exp_xgb_score_df<-get_xgb_score(cm_fs_exp_input_m,pre_exp_model)

cm_fs_pt_input_m<-get_model_input(cm_pt_matrixs[rownames(cm_pt_matrixs) %in% pt_rfe_res$id,],
                                  cm_exp_clinical,
                                  7,123)
cm_fs_pt_xgb_score_df<-get_xgb_score(cm_fs_pt_input_m,pre_pt_model)

cm_fs_imuc_input_m<-get_model_input(cm_imu_matrixs[rownames(cm_imu_matrixs) %in% pre_ims,],
                                    cm_exp_clinical,
                                    7,123)
cm_fs_imuc_xgb_score_df<-get_xgb_score(cm_fs_imuc_input_m,pre_imuc_model)

cm_fs_mt_input_m<-get_model_input(cm_sg_mt[rownames(cm_sg_mt) %in% rfe_mt,],
                                  cm_mt_clinical,
                                  4,123)
cm_fs_mt_xgb_score_df<-get_xgb_score(cm_fs_mt_input_m,pre_mt_model)

cm_fs_duo_input_m<-get_model_input(cm_duo_mt[rownames(cm_duo_mt) %in% rfe_duo,],
                                   cm_mt_clinical,
                                   4,123)
cm_fs_duo_xgb_score_df<-get_xgb_score(cm_fs_duo_input_m,pre_duo_model)

cm_full_xgb_df<-cm_full_clinical[,c(7,4)]
cm_full_xgb_df<-merge(cm_full_xgb_df,cm_fs_exp_xgb_score_df,by.x="RNA_id",by.y="id",all.x=T)
colnames(cm_full_xgb_df)[3]<-"Gene"
cm_full_xgb_df<-merge(cm_full_xgb_df,cm_fs_pt_xgb_score_df,by.x="RNA_id",by.y="id",all.x=T)
colnames(cm_full_xgb_df)[4]<-"Pathway"
cm_full_xgb_df<-merge(cm_full_xgb_df,cm_fs_imuc_xgb_score_df,by.x="RNA_id",by.y="id",all.x=T)
colnames(cm_full_xgb_df)[5]<-"IMUC"
cm_full_xgb_df<-merge(cm_full_xgb_df,cm_fs_mt_xgb_score_df,by.x="DNA_id",by.y="id",all.x=T)
colnames(cm_full_xgb_df)[6]<-"MT"
cm_full_xgb_df<-merge(cm_full_xgb_df,cm_fs_duo_xgb_score_df,by.x="DNA_id",by.y="id",all.x=T)
colnames(cm_full_xgb_df)[7]<-"Duo"

#####
jv_fs_exp_input_m<-get_model_input(jv101_exp_matrixs[rownames(jv101_exp_matrixs) %in% rfe_g,],
                                   jv101_exp_clinical,
                                   1,3)
jv_fs_exp_xgb_score_df<-get_xgb_score(jv_fs_exp_input_m,pre_exp_model)

jv_fs_pt_input_m<-get_model_input(jv101_pt_matrixs[rownames(jv101_pt_matrixs) %in% pt_rfe_res$id,],
                                  jv101_exp_clinical,
                                  1,3)
jv_fs_pt_xgb_score_df<-get_xgb_score(jv_fs_pt_input_m,pre_pt_model)

jv_fs_imuc_input_m<-get_model_input(jv101_imu_matrixs[rownames(jv101_imu_matrixs) %in% pre_ims,],
                                    jv101_exp_clinical,
                                    1,3)
jv_fs_imuc_xgb_score_df<-get_xgb_score(jv_fs_imuc_input_m,pre_imuc_model)

jv_fs_mt_input_m<-get_model_input(jv_sg_mt[rownames(jv_sg_mt) %in% rfe_mt,],
                                  jv101_mt_clinical,
                                  1,3)
jv_fs_mt_xgb_score_df<-get_xgb_score(jv_fs_mt_input_m[,match(colnames(cm_fs_mt_input_m),colnames(jv_fs_mt_input_m))],pre_mt_model)

jv_fs_duo_input_m<-get_model_input(jv_duo_mt[rownames(jv_duo_mt) %in% rfe_duo,],
                                   jv101_mt_clinical,
                                   1,3)
jv_fs_duo_xgb_score_df<-get_xgb_score(jv_fs_duo_input_m,pre_duo_model)

jv_full_xgb_df<-jv101_full_clinical[,c(1,2)]
jv_full_xgb_df<-merge(jv_full_xgb_df,jv_fs_exp_xgb_score_df,by.x="ID",by.y="id",all.x=T)
colnames(jv_full_xgb_df)[3]<-"Gene"
jv_full_xgb_df<-merge(jv_full_xgb_df,jv_fs_pt_xgb_score_df,by.x="ID",by.y="id",all.x=T)
colnames(jv_full_xgb_df)[4]<-"Pathway"
jv_full_xgb_df<-merge(jv_full_xgb_df,jv_fs_imuc_xgb_score_df,by.x="ID",by.y="id",all.x=T)
colnames(jv_full_xgb_df)[5]<-"IMUC"
jv_full_xgb_df<-merge(jv_full_xgb_df,jv_fs_mt_xgb_score_df,by.x="ID",by.y="id",all.x=T)
colnames(jv_full_xgb_df)[6]<-"MT"
jv_full_xgb_df<-merge(jv_full_xgb_df,jv_fs_duo_xgb_score_df,by.x="ID",by.y="id",all.x=T)
colnames(jv_full_xgb_df)[7]<-"Duo"

write.xlsx(list(IM_Score_df=im_full_xgb_df,
                CM_Score_df=cm_full_xgb_df,
                JV_Score_df=jv_full_xgb_df),
           file="./output/Model_Input_score_df.xlsx")
