# Supplementary material for: A multi-omics features-based approach integrating immunogenicity and inflammation enhances immunotherapy benefit in clear cell renal cell carcinoma
Source: Front Cell Dev Biol. 2026 Jan 20;13:1596719. doi: 10.3389/fcell.2025.1596719 (PMC12864441; doi:10.3389/fcell.2025.1596719)
Supplement: Supplementary file 1 [file Presentation1.zip › Supplementary material presentation/scripts/S02_sc_res.R]

############
sc_sig_gene<-list(LN=as.character(unique(c(as.character(unique(ln_ca$symbol)),
                                             unique(as.character(ln_cb_m[ln_cb_m$sum>=3,1]))))),
                    IgA=as.character(unique(c(unique(as.character(iga_ca$symbol)),
                                             unique(as.character(iga_cb_m[iga_cb_m$sum>=3,1]))))),
                    MN=as.character(unique(c(unique(as.character(mn_ca$symbol)),
                                             unique(as.character(mn_cb_m[mn_cb_m$sum>=4,1]))))))

f2a<-ggvenn(sc_sig_gene)+scale_fill_npg()

ggVennDiagram(sc_sig_gene, label_alpha=0,label_size =4,
              edge_size = 0.5,label ="count") +
  scale_color_brewer(palette = "Paired")+
  scale_fill_gradient(low="white",high = "red",guide="none")
##
sc_sig_g_its_im<-list(Kindey=unique(sort(as.character(unlist(sc_sig_gene)))),
                        IM_RPS=IM_RPS_g,
                        IM_PFS=IM_PFS_g)

f2b<-ggvenn(sc_sig_g_its_im)+scale_fill_npg()
#####
sc_sig_pt<-list(LN=as.character(unique(as.character(ln_ca_pt$ID))),
                  IgA=as.character(unique(c(unique(as.character(iga_ca_pt$ID)),
                                            unique(as.character(iga_cb_pt_m[iga_cb_pt_m$sum>=3,1]))))),
                  MN=as.character(unique(c(unique(as.character(mn_ca_pt$ID)),
                                           unique(as.character(mn_cb_pt_m[mn_cb_pt_m$sum>=4,1]))))))

f2c<-ggvenn(sc_sig_pt)+scale_fill_npg()

##
sc_sig_pt_its_im<-list(Kindey=gsub("-","_",unique(sort(as.character(unlist(sc_sig_pt))))),
                      IM_RPS=IM_RPS_pt,
                      IM_PFS=IM_PFS_pt)

f2d<-ggvenn(sc_sig_pt_its_im)+scale_fill_npg()
###########
sc_its_g<-names(table(unlist(sc_sig_gene))[table(unlist(sc_sig_gene))>1])
sc_its_pt<-names(table(unlist(sc_sig_pt))[table(unlist(sc_sig_pt))==3])

sc_rp2_df<-im_rp2s_df[im_rp2s_df$ID %in% intersect(sc_its_pt,gsub("_","-",c(IM_RPS_pt,IM_PFS_pt))),]

gp<-im_rps_deg[order(im_rps_deg$logFC,decreasing = T),c(1,4)]
colnames(gp)<-c("ID","logFC")
gp<-gp[gp$ID %in% sc_its_g,]

rps<-data.frame(ID=sc_rp2_df$ID,
                term=sc_rp2_df$Description,
                category=rep("Reactome",dim(sc_rp2_df)[1]),
                adj_pval=sc_rp2_df$p.adjust,
                genes=sub_pt_gene(sc_rp2_df$core_enrichment,im_rps_deg$symbol))

circ <- circle_dat(rps,gp) 
chord <- chord_dat(circ,gp)

chord <- chord[,apply(chord,2,sum)!=0]
chord <- chord[apply(chord[,1:(dim(chord)[2]-1)],1,sum)!=0,]

f2e<-GOChord2(data = chord, space = 0.02, gene.order = 'logFC', gene.space = 0.25, gene.size = 3,
               lfc.min=-1,lfc.max = 1,process.label = 10,
               ribbon.col = pal_npg("nrc")(dim(chord)[2]-1),
               border.size=0.01)
##########
ln_sc_deg<-read.xlsx("./data/pre_sig/scRes/sc_all_deg.xlsx",sheet = 1)
colnames(ln_sc_deg)<-c("symbol","pvalue","logFC","pct.1","pct.2","p.adjust")
gsea_input<-get_gsea_input(ln_sc_deg,1,3)
ln_sc_rp2 <- gsePathway(gsea_input, seed=T ,
                        pvalueCutoff = 0.1,
                        pAdjustMethod = "fdr")

ln_sc_rp_byscore_df <- get_ridge_df(ln_sc_rp2,fill = "NES",sig="p.adjust",
                                    core_enrichment = T,
                                    select=c(1:10))

f2f<-plot_ridge(ln_sc_rp_byscore_df,fill_n = "NES",sig_n = "p.adjust",x_l=(-3),x_r=3)
###
iga_sc_deg<-read.xlsx("./data/pre_sig/sc_all_deg.xlsx",sheet =2)
colnames(iga_sc_deg)<-c("symbol","pvalue","logFC","pct.1","pct.2","p.adjust")
gsea_input<-get_gsea_input(iga_sc_deg,1,3)
iga_sc_rp2 <- gsePathway(gsea_input, seed=T ,
                         pvalueCutoff = 0.1,
                         pAdjustMethod = "fdr")

iga_sc_rp_byscore_df <- get_ridge_df(iga_sc_rp2,fill = "NES",sig="p.adjust",
                                     core_enrichment = T,
                                     select=c(1:3,27,30,33,49,67,76,103,108,115))

f2g<-plot_ridge(iga_sc_rp_byscore_df,fill_n = "NES",sig_n = "p.adjust",x_l=(-3),x_r=3)
###
mn_sc_deg<-read.xlsx("./data/pre_sig/scRes/scMN.deg.all.xlsx")
colnames(mn_sc_deg)<-c("symbol","pvalue","logFC","pct.1","pct.2","p.adjust")
gsea_input<-get_gsea_input(mn_sc_deg,1,3)
mn_sc_rp2 <- gsePathway(gsea_input, seed=T ,
                        pvalueCutoff = 0.99,
                        pAdjustMethod = "fdr")

mn_sc_rp_byscore_df <- get_ridge_df(mn_sc_rp2,fill = "NES",sig="p.adjust",
                                    core_enrichment = T,
                                    select=c(1:2,4:12))

f2h<-plot_ridge(mn_sc_rp_byscore_df,fill_n = "NES",sig_n = "p.adjust",x_l=(-3),x_r=3)
##########
source("./scripts/imuc_plot.R")
library(epitools)
library(forestplot)
#####sc LN
sc_ic_m<-read.xlsx("./data/pre_sig/scRes/sc_CIBERSORT_table.xlsx",rowNames = T)
rownames(sc_ic_m)<-gsub(" ","",rownames(sc_ic_m))

lm22_n<-colnames(sc_ic_m)
lm22_col<-c(pal_d3("category20")(20),pal_d3("category20b")(2),"grey51")

f2i<-plot_imuc_bar(sc_ic_m,c(1,2))+guides(fill = guide_legend(ncol = 2))

#####
sc_ln_ic_df<-get_or_df(sc_ic_m,c(1,2),"scLNcase","scLNcontrol")

sc_ln_ic_df<-sc_ln_ic_df[!is.na(sc_ln_ic_df$OR),]
sc_ln_ic_df[is.na(sc_ln_ic_df$p.value),"p.value"]<-1

colnames(sc_ln_ic_df)[c(1,2,4,6)]<-c("Name","YN","NN","PV")
sc_ln_ic_df$Name<-as.character(sc_ln_ic_df$Name)
f2j<-plot_dis_forest(sc_ln_ic_df,"CellAnno","sc LN","sc Control",190,3022,8,2,60)

#####sc IgA
sc_ic_m<-read.xlsx("./data/pre_sig/scRes/sc_CIBERSORT_table.xlsx",rowNames = T)
rownames(sc_ic_m)<-gsub(" ","",rownames(sc_ic_m))


f2k<-plot_imuc_bar(sc_ic_m,c(3,4))+guides(fill = guide_legend(ncol = 2))

#####
sc_iga_ic_df<-get_or_df(sc_ic_m,c(3,4),"scIgAcase","scIgAcontrol")
sc_iga_ic_df<-sc_iga_ic_df[!is.na(sc_iga_ic_df$OR),]
sc_iga_ic_df[is.na(sc_iga_ic_df$p.value),"p.value"]<-1
colnames(sc_iga_ic_df)[c(1,2,4,6)]<-c("Name","YN","NN","PV")
sc_iga_ic_df$Name<-as.character(sc_iga_ic_df$Name)
f2l<-plot_dis_forest(sc_iga_ic_df,"CellAnno","sc IgA","sc Control",2441,1291,8,2,60)
#####sc MN
sc_ic_m<-read.xlsx("./data/pre_sig/scRes/scMN.scina.cell.fisher.xlsx",rowNames = T)
rownames(sc_ic_m)<-gsub(" ","",rownames(sc_ic_m))
csic<-matrix(rep(0,8),ncol=2)
colnames(csic)<-c("MN","normal")
rownames(csic)<-setdiff(sc_iga_ic_df$Name,rownames(sc_ic_m))
sc_ic_m<-rbind(sc_ic_m,csic)
sc_ic_m<-t(sc_ic_m)


f2m<-plot_imuc_bar(sc_ic_m,c(1,2))+guides(fill = guide_legend(ncol = 2))

#####
sc_mn_ic_df<-get_or_df(sc_ic_m,c(1,2),"MN","normal")
sc_mn_ic_df<-sc_mn_ic_df[!is.na(sc_mn_ic_df$OR),]
sc_mn_ic_df[is.na(sc_mn_ic_df$p.value),"p.value"]<-1
colnames(sc_mn_ic_df)[c(1,2,4,6)]<-c("Name","YN","NN","PV")
sc_mn_ic_df$Name<-as.character(sc_mn_ic_df$Name)
f2n<-plot_dis_forest(sc_mn_ic_df,"CellAnno","sc MN","sc normal",9630,5075,8,2,60)
##############
pdf("./figure/F2ABCD.PDF",width = 22,height = 5)
plot_grid(f2a,
          f2b,
          f2c,
          f2d,
          ncol=4, rel_widths = c(0.2,0.2,0.2,0.2),
          align = "hv",labels=LETTERS[1:4])
dev.off()

pdf("./figure/F2E.PDF",width = 10,height = 8)
plot_grid(f2e+theme(aspect.ratio = 1),
          ncol=1, rel_widths = c(1),
          align = "h",labels=LETTERS[4])
dev.off()

pdf("./figure/F2FGH.PDF",width = 20,height = 5)
plot_grid(f2f+theme(aspect.ratio = 1.5),
          f2g+theme(aspect.ratio = 1.5),
          f2h+theme(aspect.ratio = 1.5),
          ncol=3, rel_widths = c(0.3,0.3,0.3),
          align = "hv",labels=LETTERS[5:7])
dev.off()

pdf("./figure/F2IKM.PDF",width = 20,height = 5)
plot_grid(f2i+theme(aspect.ratio = 1.5),
          f2k+theme(aspect.ratio = 1.5),
          f2m+theme(aspect.ratio = 1.5),
          ncol=3, rel_widths = c(0.3,0.3,0.3),
          align = "hv",labels=LETTERS[8:10])
dev.off()

pdf("./figure/F2J2.PDF",width = 8,height = 8)
f2j
dev.off()

pdf("./figure/F2L2.PDF",width = 8,height = 8)
f2l
dev.off()

pdf("./figure/F2N2.PDF",width = 8,height = 8)
f2n
dev.off()
##########
write.xlsx(list(sc_sig_gene=as.data.frame(t(sc_sig_gene)),
                sc_sig_pt=as.data.frame(t(sc_sig_pt)),
                cohord_pt=sc_rp2_df,
                cohord_gene=gp,
                ln_exg_rp2=as.data.frame(ln_sc_rp2),
                iga_exg_rp2=as.data.frame(iga_sc_rp2),
                mn_exg_rp2=as.data.frame(mn_sc_rp2)),
           file="./figure/F2.xlsx")

##########
rt_df2<-rt_df
pre_pt_sum2s<-pre_pt_sum2
pre_pt_sum2s$Var1<-gsub("-","_",pre_pt_sum2s$Var1)

pt_exg_des<-merge(pre_pt_sum2s,rt_df2,by.x="Var1",by.y="id")
pt_exg_des<-merge(pt_exg_des,im_pt_rps,by.x="Var1",by.y="gene")

pt_exg_df<-data.frame(id=colnames(imm151_pt_matrixs),
                      pt=imm151_pt_matrixs[rownames(imm151_pt_matrixs)=="R_HSA_202403",],
                      stringsAsFactors = F)

pt_exg_df<-merge(pt_exg_df,imm151_icb_clinical[,c(2,19,94,92,93)],by.x="id",by.y="RNA_id",)

p<-ggplot(data=pt_exg_df[!is.na(pt_exg_df$Response),],
          aes(x=Response,y=pt,fill=Response))+geom_violin(color=NA,trim = FALSE,scale="width")
p<-p+theme_classic()+labs(y="TCR signaling")+theme(aspect.ratio = 0.9,legend.position = "none")
p<-p+scale_fill_manual(values=c("#8491B4FF","#E64B35FF"))
p<-p+stat_compare_means(method = "wilcox.test",comparisons = list(c("No","Yes")),tip.length = 0)
p_tcr<-p+scale_y_continuous(limits = c(0.2,0.375))

pdf("./figure/F2suppl_TCR.PDF",width = 5,height = 3.5)
p_tcr
dev.off()
###

pt_exg_df<-data.frame(id=colnames(imm151_pt_matrixs),
                      pt=imm151_pt_matrixs[rownames(imm151_pt_matrixs)=="R_HSA_2132295",],
                      stringsAsFactors = F)

pt_exg_df<-merge(pt_exg_df,imm151_icb_clinical[,c(2,19,94,92,93)],by.x="id",by.y="RNA_id",)

p<-ggplot(data=pt_exg_df[!is.na(pt_exg_df$Response),],
          aes(x=Response,y=pt,fill=Response))+geom_violin(color=NA,trim = FALSE,scale="width")
p<-p+theme_classic()+labs(y="MHC class II antigen presentation")+theme(aspect.ratio = 0.9,legend.position = "none")
p<-p+scale_fill_manual(values=c("#8491B4FF","#E64B35FF"))
p<-p+stat_compare_means(method = "wilcox.test",comparisons = list(c("No","Yes")),tip.length = 0)
p_mhc<-p+scale_y_continuous(limits = c(0.175,0.3),breaks = c(0.2,0.25,0.3),labels = c(0.2,0.25,0.3))

pdf("./figure/F2suppl_MHC.PDF",width = 5,height = 3.5)
p_mhc
dev.off()

###
pt_exg_df<-data.frame(id=colnames(imm151_pt_matrixs),
                      pt=imm151_pt_matrixs[rownames(imm151_pt_matrixs)=="R_HSA_168928",],
                      stringsAsFactors = F)

pt_exg_df<-merge(pt_exg_df,imm151_icb_clinical[,c(2,19,94,92,93)],by.x="id",by.y="RNA_id",)

p<-ggplot(data=pt_exg_df[!is.na(pt_exg_df$Response),],
          aes(x=Response,y=pt,fill=Response))+geom_violin(color=NA,trim = FALSE,scale="width")
p<-p+theme_classic()+labs(y="R-HSA-168928")+theme(aspect.ratio = 0.9,legend.position = "none")
p<-p+scale_fill_manual(values=c("#8491B4FF","#E64B35FF"))
p<-p+stat_compare_means(method = "wilcox.test",comparisons = list(c("No","Yes")),tip.length = 0)
#p<-p+scale_y_continuous(limits = c(0.175,0.3),breaks = c(0.2,0.25,0.3),labels = c(0.2,0.25,0.3))
p

pdf("./figure/F2suppl_IFN.PDF",width = 5,height = 3.5)
p
dev.off()

##########
