# Supplementary material for: A multi-omics features-based approach integrating immunogenicity and inflammation enhances immunotherapy benefit in clear cell renal cell carcinoma
Source: Front Cell Dev Biol. 2026 Jan 20;13:1596719. doi: 10.3389/fcell.2025.1596719 (PMC12864441; doi:10.3389/fcell.2025.1596719)
Supplement: Supplementary file 1 [file Presentation1.zip › Supplementary material presentation/scripts/S05_compose_model_efficacy.R]

##########
roc_im_tmb<-roc(im_input_m$y,im_input_m$exp)
roc_cm_tmb<-roc(cm_input_m$y,cm_input_m$exp)

model_var6<-c("TMB","mt","duo","imuc","pt","exp")

get_model_var_auc<-function (model_var,ti="Number") {
  if (ti=="Number") {
    dtrain <- xgb.DMatrix(data = as.matrix(im_input_m[train_index,model_var]), label = im_input_m$y[train_index])
    dtest1 <- xgb.DMatrix(data = as.matrix(im_input_m[-train_index,model_var]), label = im_input_m$y[-train_index])
  } else {
    dtrain <- xgb.DMatrix(data = as.matrix(im_input_m[rownames(im_input_m) %in% train_index,1:6]),
                          label = im_input_m$y[rownames(im_input_m) %in% train_index])
    dtest1 <- xgb.DMatrix(data = as.matrix(im_input_m[!(rownames(im_input_m) %in% train_index),1:6]),
                          label = im_input_m$y[!(rownames(im_input_m) %in% train_index)])
  }
  
  dtest2 <- xgb.DMatrix(data = as.matrix(cm_input_m[,1:6]), label = cm_input_m$y)
  
  xgb <- xgboost(data = dtrain,
                 max_depth=6,
                 eta=0.2,  
                 objective='binary:logistic',
                 nround=100)
  
  pre_xgb = predict(xgb,newdata = dtest1)
  if (ti=="Number") {
    roca<-roc(im_input_m$y[-train_index],as.numeric(pre_xgb),plot=T)
  } else {
    roca<-roc(im_input_m$y[!(rownames(im_input_m) %in% train_index)],as.numeric(pre_xgb),plot=T)
  }
  
  pre_xgb = predict(xgb,newdata = dtest2)
  rocb<-roc(cm_input_m$y,as.numeric(pre_xgb),plot=T)
  return(list(xgb,roca,rocb))
}

model_var2_res<-get_model_var_auc(model_var6[1:2],ti="Name")
model_var3_res<-get_model_var_auc(model_var6[1:3],ti="Name")
model_var4_res<-get_model_var_auc(model_var6[1:4],ti="Name")
model_var5_res<-get_model_var_auc(model_var6[1:5],ti="Name")
model_var6_res<-get_model_var_auc(model_var6,ti="Name")

importance <- xgb.importance(model = model_var5_res[[1]])  
xgb.ggplot.importance(importance)

im_dy_df<-data.frame(Var=1:6,
                     AUC=c(roc_im_tmb$auc,
                           model_var2_res[[2]]$auc,
                           model_var3_res[[2]]$auc,
                           model_var4_res[[2]]$auc,
                           model_var5_res[[2]]$auc,
                           model_var6_res[[2]]$auc))

cm_dy_df<-data.frame(Var=1:6,
                     AUC=c(roc_cm_tmb$auc,
                           model_var2_res[[3]]$auc,
                           model_var3_res[[3]]$auc,
                           model_var4_res[[3]]$auc,
                           model_var5_res[[3]]$auc,
                           model_var6_res[[3]]$auc))

im_cm_dy_df<-rbind(im_dy_df,cm_dy_df)
im_cm_dy_df$Data<-rep(c("IM151","CheckMate"),each=6)
im_cm_dy_df$Data<-factor(im_cm_dy_df$Data,levels = c("IM151","CheckMate"))

p<-ggplot(data=im_cm_dy_df,aes(x=Var, y=AUC,color=Data))+geom_line()+geom_point(size = 3)

p+theme_bw()+theme(panel.grid = element_blank(),aspect.ratio = 0.9)+scale_color_aaas()
##########
#save(im_xgb_score,cm_xgb_score,jv_xgb_score,file="./output/final_model_score_merge_surv.RData")
im_ht_ta_df<-imm151_clinical[,c(2,5,21,10,11,12,14,16,17)]
colnames(im_ht_ta_df)<-c("ID","ID2","Response","MSI_Risk","IMDC_Risk","Metastatic","Sarcomatoid","PDL1","TMB")
im_ht_ta_df$Response<-factor(im_ht_ta_df$Response,levels=c("PD","SD","PR","CR"))
im_ht_ta_df<-im_ht_ta_df[im_ht_ta_df$ID %in% rownames(im_input_m),]
im_ht_ta_df<-merge(im_ht_ta_df,im_xgb_score[,c(1,2)],by.x="ID",by.y="id")
im_ht_ta_df<-im_ht_ta_df[order(im_ht_ta_df$score,im_ht_ta_df$Response),]

im_ht_exp<-imm151_qb_m[rownames(imm151_qb_m) %in% rfe_g[[86]],
                       colnames(imm151_qb_m) %in% im_ht_ta_df$ID]
im_ht_exp<-im_ht_exp[,match(im_ht_ta_df$ID,colnames(im_ht_exp))]

im_ht_pt<-imm151_pt_matrixs[rownames(imm151_pt_matrixs) %in% pt_rfe_res$id,
                       colnames(imm151_pt_matrixs) %in% im_ht_ta_df$ID]
im_ht_pt<-im_ht_pt[,match(im_ht_ta_df$ID,colnames(im_ht_pt))]

im_ht_mt<-imm151_mt_m[rownames(imm151_mt_m) %in% rfe_mt[[45]],
                      colnames(imm151_mt_m) %in% im_ht_ta_df$ID2]
im_ht_mt<-im_ht_mt[,match(im_ht_ta_df$ID2,colnames(im_ht_mt))]

im_ht_duo<-imm151_duo_mt_matrix[rownames(imm151_duo_mt_matrix) %in% rfe_duo[[49]],
                      colnames(imm151_duo_mt_matrix) %in% im_ht_ta_df$ID2]
im_ht_duo<-im_ht_duo[,match(im_ht_ta_df$ID2,colnames(im_ht_duo))]

ta<-HeatmapAnnotation(score=anno_barplot(im_ht_ta_df$score,gp = gpar(fill="#FD7446",col="#FD7446")),
                      df=im_ht_ta_df[,c("Response","MSI_Risk","IMDC_Risk","Metastatic","Sarcomatoid","PDL1","TMB")],
                      col=list(Response=c("CR"="red","PR"="#EF452E","SD"="#638BC8","PD"="DodgerBlue4"),
                               MSI_Risk=c("High"="#9C55C8","Intermediate"="#E18E5E","Low"="#06AE1B"),
                               IMDC_Risk=c("Favorable"="#EDB86D","Intermediate"="#ED75AA","Poor"="#E7A7F9"),
                               Metastatic=c("METASTATIC"="#23B03B","PRIMARY"="#838574"),
                               Sarcomatoid=c("no"="DodgerBlue2","yes"="Salmon2"),
                               PDL1=c("PDL1-"="#0b9895","PDL1+"="#E5DA10")),
                      show_annotation_name = T,
                      annotation_height=unit(c(4,rep(2,7)),"mm"),
                      annotation_name_gp = gpar(fontsize = 7))

exp_col_fun = colorRamp2(c(0,10, 20), c("DodgerBlue3","white", "red"))
h1<-Heatmap(im_ht_exp,name="expression",
            col=exp_col_fun,row_names_gp = gpar(fontsize = 8),
            cluster_columns = F,show_column_names = F)

mt_col_fun = structure(c("blue","grey90"), names = c(1,0))
h2<-Heatmap(im_ht_mt,name="MT",
            col=mt_col_fun,row_names_gp = gpar(fontsize = 8),
            cluster_columns = F,show_column_names = F)

mt_col_fun = structure(c("blue","grey90"), names = c(1,0))
h3<-Heatmap(im_ht_duo,name="Duo",
            col=mt_col_fun,row_names_gp = gpar(fontsize = 8),
            cluster_columns = F,show_column_names = F)

ht_list = ta %v% h1
draw(ht_list)

ht_list = ta %v% h2 %v% h3
draw(ht_list)

#####
im_ht_exp2<-im_ht_exp
for (i in 1:dim(im_ht_exp)[1]) {
  im_ht_exp2[i,]<-(im_ht_exp2[i,]-min(im_ht_exp2[i,]))/(max(im_ht_exp2[i,])-min(im_ht_exp2[i,]))
}

exp_col_fun2 = colorRamp2(c(0,0.5, 1), c("DodgerBlue3","white", "red"))
Heatmap(im_ht_exp2,name="expression",top_annotation = ta,
        col=exp_col_fun2,row_names_gp = gpar(fontsize = 8),
        cluster_columns = T,show_column_names = F)
###
pt_col_fun = colorRamp2(c(-0.1,0.2, 0.43), c("DodgerBlue3","white", "red"))
h4<-Heatmap(im_ht_pt,name="expression",
        col=pt_col_fun,row_names_gp = gpar(fontsize = 8),
        cluster_columns = F,show_column_names = F)

ht_list = ta %v% h4
draw(ht_list)
###########
plot_vio_point3<-function (df,x_n,y_n,fill_col="#631879FF",group_col=c("grey61","#F79D1EFF"),cmp_list=NULL,jitter_s=0.2) {
  p<-ggplot(df,aes_string(x=eval(x_n),y=eval(y_n)))+geom_violin(aes_string(color=eval(x_n)),fill=NA,alpha=0.8)
  if (!is.null(cmp_list)) {
    p<-p+stat_compare_means(method = "wilcox.test",comparisons = cmp_list,tip.length = 0,step.increase = 0.125)
  }
  p<-p+geom_point(fill=fill_col,color="grey61",shape=21,position = position_jitter(eval(jitter_s)),alpha=0.8,cex=2)
  p<-p+scale_color_manual(values = group_col)
  p<-p+guides(color="none")
  p<-p+theme_classic()+theme(axis.title.x = element_text(size = 10),aspect.ratio = 1)
  return(p)
}

im_ht_exp_df<-as.data.frame(cbind(im_ht_ta_df,t(im_ht_exp)),stringsAsFactors = F)
im_ht_exp_df$Response2<-ifelse(im_ht_exp_df$Response %in% c("CR","PR"),"Yes","No")

plot_vio_point3(im_ht_exp_df[,c(11:36)],"Response2","UBC",cmp_list = list(c(1,2)),jitter_s = 0.2)

mgpv<-c()
for (i in 11:35) {
  ct<-wilcox.test(im_ht_exp_df[im_ht_exp_df$Response2=="Yes",eval(i)],
                  im_ht_exp_df[im_ht_exp_df$Response2=="No",eval(i)])
  mgpv<-c(mgpv,ct$p.value)
}

mgpv_df<-data.frame(gene=colnames(im_ht_exp_df)[11:35],
                    pv=mgpv,stringsAsFactors = F)
###########
pre_im_xgb = predict(xgb,newdata = d_im)
pre_im_xgb_df<-data.frame(id=rownames(im_input_m),score=pre_im_xgb)
im_xgb_score_df<-merge(pre_im_xgb_df,imm151_exp_clinical,by.x="id",by.y="RNA_id")

pre_cm_xgb = predict(xgb,newdata = d_cm)
pre_cm_xgb_df<-data.frame(id=rownames(cm_input_m),score=pre_cm_xgb)
cm_xgb_score_df<-merge(pre_cm_xgb_df,cm_exp_clinical,by.x="id",by.y="RNA_id")

pre_jv_xgb = predict(xgb,newdata = d_jv)
pre_jv_xgb_df<-data.frame(id=rownames(jv_input_m),score=pre_jv_xgb)
jv_xgb_score_df<-merge(pre_jv_xgb_df,jv101_exp_clinical,by.x="id",by.y="ID")
#####
roc_im_test_score<-roc(im_xgb_score_df$Response2,im_xgb_score_df$score,print.thres="best",plot=T)
roc_cm_test_score<-roc(cm_xgb_score_df$Response2,cm_xgb_score_df$score)

roc_cmp<-list(MOS=model_var6_res[[2]],
              GEP=roc_im_gep,
              TMEscore=roc_im_tmescore,
              TIDE=roc_im_tide)

f5b<-roc_cmp_plot(roc_cmp,title = "IMM151")

#####
im_ht_bar_df<-im_ht_ta_df
im_ht_bar_df$score_dis<-ifelse(im_ht_bar_df$score>0.5,"Y","N")
im_ht_bar_pdf<-data.frame(Predict=c(rep("N",4),rep("Y",4)),
                          Response=c(rep(names(table(im_ht_bar_df$Response)),times=2)),
                          Count=c(table(im_ht_bar_df$score_dis,im_ht_bar_df$Response)["N",],
                                  table(im_ht_bar_df$score_dis,im_ht_bar_df$Response)["Y",]))
im_ht_bar_pdf$Response<-factor(im_ht_bar_pdf$Response,levels=c("PD","SD","PR","CR"))
rps_col<-c("CR"="red","PR"="#EF452E","SD"="#638BC8","PD"="DodgerBlue4")
rps_col<-c(pal_d3("category20")(20),pal_d3("category20b")(2),"grey51")


p<-ggplot(im_ht_bar_pdf, aes(x = Predict, y = Count, fill = Response))+
  geom_bar(position = 'fill',stat = 'identity')+
  scale_fill_manual(values=rev(c("red","#EF452E","#638BC8","DodgerBlue4")))
f5c<-p+theme_bw()+theme(panel.grid = element_blank(),aspect.ratio = eval(1.2))

#####
source("./scripts/custom_waterfall_plot.R")
f5d<-waterfall_plot(im_ht_bar_df,"score","Response",rev(c("red","#EF452E","#638BC8","DodgerBlue4")),0.5)
#####
sy<-"Progress Free Survival"
sy<-"Overall Survival"
ns_df<-get_surv_plot(im_xgb_score_df,20,95,2,F)
ns_df<-get_surv_plot(cm_xgb_score_df,27,28,2,F)
ns_df<-get_surv_plot(cm_xgb_score_df,29,30,2,T,0.575)
ns_df<-get_surv_plot(jv_xgb_score_df,3,4,2,F)

sfit<-survfit(Surv(time, cens) ~ Score, data = ns_df)
ggsurvplot(sfit,pval = T,risk.table = T,ylab="PFS")
f5e<-ggsurvplot(sfit,pval = T,risk.table = F,
                legend.title = "Score", legend.labs = c("Low", "High"),palette =c("#93abb8","#e3c97d"),
                ylab=eval(sy),xlab="Months",conf.int = TRUE,surv.median.line = "hv",
                log.rank.weights="1",pval.size=rel(3.3),
                font.x=11,font.y=11,font.tickslab=9,font.legend=10,fontsize=rel(3.3))
#####
roc_cmp<-list(MOS=roc_cm_test_score,
              GEP=roc_cm_gep,
              TMEscore=roc_cm_tmescore,
              TIDE=roc_cm_tide)

f5f<-roc_cmp_plot(roc_cmp,title = "CM")
#####
#f5g CM PFS
#f5h CM OS
#f5i JV PFS
#####
importance <- xgb.importance(model = xgb)  
xgb.ggplot.importance(importance)

importance_df<-importance
importance_df$Feature<-c("Pathway_Exp","Gene_Exp","Immune_Cell","Duo_MT","TMB","Single_MT")
importance_df$Feature<-factor(importance_df$Feature,levels=rev(importance_df$Feature))
p<-ggplot(data=importance_df,aes(x=Feature,y=Importance))+geom_col(aes(fill=Cover))
p<-p+theme_bw()+theme(panel.grid = element_blank(),aspect.ratio = 0.9)+scale_fill_continuous(low="grey91",high="#4F9153")+coord_flip()
f5j<-p
#####
im_xgb_model_df<-cbind(im_xgb_score_df[,c(1:17,19:95)],im_input_m[,1:6])
colnames(im_xgb_model_df)[95:99]<-c("Gene_Exp","Pathway_Exp","Immune_Cell","Single_MT","Duo_MT")

cfit1 <- coxph(Surv(PFS_MONTHS, PFS_STATUS) ~ TMB, data = im_xgb_model_df)
cfit2 <- coxph(Surv(PFS_MONTHS, PFS_STATUS) ~ Single_MT, data = im_xgb_model_df)
cfit3 <- coxph(Surv(PFS_MONTHS, PFS_STATUS) ~ Duo_MT, data = im_xgb_model_df)
cfit4 <- coxph(Surv(PFS_MONTHS, PFS_STATUS) ~ Immune_Cell, data = im_xgb_model_df)
cfit5 <- coxph(Surv(PFS_MONTHS, PFS_STATUS) ~ Gene_Exp, data = im_xgb_model_df)
cfit6 <- coxph(Surv(PFS_MONTHS, PFS_STATUS) ~ Pathway_Exp, data = im_xgb_model_df)
f5k<-plot_4d_forest4(cfit1,cfit2,cfit3,cfit4,cfit5,cfit6,15,8,2,40)

#####
cor_m<-cor(im_input_m[,1:6])
colnames(cor_m)<-c("Gene_Exp","Pathway_Exp","Immune_Cell","Single_MT","Duo_MT","TMB")
rownames(cor_m)<-c("Gene_Exp","Pathway_Exp","Immune_Cell","Single_MT","Duo_MT","TMB")

pal<-colorRampPalette(c("DodgerBlue4","white", "red"))

corrplot(cor_m, type = 'lower', tl.col = 'black',
         cl.ratio = 0.2,col = pal(200), addCoef.col = 'black',number.cex = 0.75)
#####
cfit1 <- coxph(Surv(PFS_MONTHS, PFS_STATUS) ~ score, data = im_xgb_score_df)
cfit2 <- coxph(Surv(PFS_MONTHS, PFS_STATUS) ~ gep_score, data = imm151_roc_clinical)
cfit3 <- coxph(Surv(PFS_MONTHS, PFS_STATUS) ~ TIDE, data = imm151_roc_clinical)
cfit4 <- coxph(Surv(PFS_MONTHS, PFS_STATUS) ~ TMEscore, data = imm151_roc_clinical)
cfit5 <- coxph(Surv(PFS_MONTHS, PFS_STATUS) ~ TMB, data = imm151_roc_clinical)
f5m<-plot_4d_forest3(cfit1,cfit2,cfit3,cfit4,cfit5,2,8,2,40)
###
cfit1 <- coxph(Surv(PFS, PFS_CNSR) ~ score, data = cm_xgb_score_df)
cfit2 <- coxph(Surv(PFS, PFS_CNSR) ~ gep_score, data = cm_roc_clinical)
cfit3 <- coxph(Surv(PFS, PFS_CNSR) ~ TIDE, data = cm_roc_clinical)
cfit4 <- coxph(Surv(PFS, PFS_CNSR) ~ TMEscore, data = cm_roc_clinical)
cfit5 <- coxph(Surv(PFS, PFS_CNSR) ~ TMB_Counts, data = cm_roc_clinical)
f5n<-plot_4d_forest3(cfit1,cfit2,cfit3,cfit4,cfit5,2,8,2,40)
###
cfit1 <- coxph(Surv(PFS_P, PFS_STATUS) ~ score, data = jv_xgb_score_df)
cfit2 <- coxph(Surv(PFS_P, PFS_STATUS) ~ gep_score, data = jv_roc_clinical)
cfit3 <- coxph(Surv(PFS_P, PFS_STATUS) ~ TIDE, data = jv_roc_clinical)
cfit4 <- coxph(Surv(PFS_P, PFS_STATUS) ~ TMEscore, data = jv_roc_clinical)
cfit5 <- coxph(Surv(PFS_P, PFS_STATUS) ~ TMB, data = jv101_mt_clinical)
f5o<-plot_4d_forest3(cfit1,cfit2,cfit3,cfit4,cfit5,2,8,2,40)

#####
f5p<-seq_dis_forest(cm_xgb_score_df,vn=2,time_n=27,cens_n=28)
f5q<-seq_dis_forest(jv_xgb_score_df,vn=2,time_n=3,cens_n=4)
#####
##########
pdf("./figure/F5B.PDF",width = 5,height = 4)
f5b
dev.off()

pdf("./figure/F5C.PDF",width = 5,height = 4)
f5c
dev.off()

pdf("./figure/F5D.PDF",width = 8,height = 4)
f5d
dev.off()

pdf("./figure/F5E.PDF",width = 4,height = 4)
f5e
dev.off()

pdf("./figure/F5F.PDF",width = 5,height = 4)
f5f
dev.off()

pdf("./figure/F5G.PDF",width = 4,height = 4)
f5g
dev.off()

pdf("./figure/F5H.PDF",width = 4,height = 4)
f5h
dev.off()

pdf("./figure/F5I.PDF",width = 4,height = 4)
f5i
dev.off()

pdf("./figure/F5J.PDF",width = 5,height = 4)
f5j
dev.off()

pdf("./figure/F5K.PDF",width = 5.5,height = 4)
f5k
dev.off()

pdf("./figure/F5M.PDF",width = 5.5,height = 4)
f5m
dev.off()

pdf("./figure/F5N.PDF",width = 5.5,height = 4)
f5n
dev.off()

pdf("./figure/F5O.PDF",width = 5.5,height = 4)
f5o
dev.off()

pdf("./figure/F5P.PDF",width = 5.5,height = 4)
f5p
dev.off()

pdf("./figure/F5Q.PDF",width = 5.5,height = 4)
f5q
dev.off()

##########
get_hr_df_from_cfit<-function (cl,data="",sig) {
  hr<-c()
  pv<-c()
  for (i in 1:length(sig)) {
    aaa<-summary(cl[[i]])
    hr<-c(hr,aaa$coefficients[2])
    pv<-c(pv,aaa$waldtest[3])
  }
  c_df<-data.frame(data=rep(data,length(sig)),
                   signature=sig,hr=hr,pv=pv,stringsAsFactors = F)
  return(c_df)
}
###
cfit1 <- coxph(Surv(PFS_MONTHS, PFS_STATUS) ~ score, data = im_xgb_score_df)
cfit2 <- coxph(Surv(PFS_MONTHS, PFS_STATUS) ~ gep_score, data = imm151_roc_clinical)
cfit3 <- coxph(Surv(PFS_MONTHS, PFS_STATUS) ~ TIDE, data = imm151_roc_clinical)
cfit4 <- coxph(Surv(PFS_MONTHS, PFS_STATUS) ~ TMEscore, data = imm151_roc_clinical)
cfit5 <- coxph(Surv(PFS_MONTHS, PFS_STATUS) ~ TMB, data = imm151_roc_clinical)
im_hr_var_cmp<-get_hr_df_from_cfit(list(cfit1,cfit2,cfit3,cfit4,cfit5),"IM151",c("MOS","GEP","TIDE","TME","TMB"))
###
cfit1 <- coxph(Surv(PFS, PFS_CNSR) ~ score, data = cm_xgb_score_df)
cfit2 <- coxph(Surv(PFS, PFS_CNSR) ~ gep_score, data = cm_roc_clinical)
cfit3 <- coxph(Surv(PFS, PFS_CNSR) ~ TIDE, data = cm_roc_clinical)
cfit4 <- coxph(Surv(PFS, PFS_CNSR) ~ TMEscore, data = cm_roc_clinical)
cfit5 <- coxph(Surv(PFS, PFS_CNSR) ~ TMB_Counts, data = cm_roc_clinical)
cm_hr_var_cmp<-get_hr_df_from_cfit(list(cfit1,cfit2,cfit3,cfit4,cfit5),"CM",c("MOS","GEP","TIDE","TME","TMB"))
###
cfit1 <- coxph(Surv(PFS_P, PFS_STATUS) ~ score, data = jv_xgb_score_df)
cfit2 <- coxph(Surv(PFS_P, PFS_STATUS) ~ gep_score, data = jv_roc_clinical)
cfit3 <- coxph(Surv(PFS_P, PFS_STATUS) ~ TIDE, data = jv_roc_clinical)
cfit4 <- coxph(Surv(PFS_P, PFS_STATUS) ~ TMEscore, data = jv_roc_clinical)
cfit5 <- coxph(Surv(PFS_P, PFS_STATUS) ~ TMB, data = jv101_mt_clinical)
jv_hr_var_cmp<-get_hr_df_from_cfit(list(cfit1,cfit2,cfit3,cfit4,cfit5),"JV101",c("MOS","GEP","TIDE","TME","TMB"))

var_cmp_df<-rbind(im_hr_var_cmp,cm_hr_var_cmp,jv_hr_var_cmp)
var_cmp_df$data<-factor(var_cmp_df$data,levels=c("IM151","CM","JV101"))
var_cmp_df$signature<-factor(var_cmp_df$signature,levels=rev(c("MOS","GEP","TIDE","TME","TMB")))

var_cmp_df$HR<-ifelse(var_cmp_df$hr>1,"HR>1","HR<1")
p<-ggplot(data=var_cmp_df,aes(x=data,y=signature))+geom_tile(color = "grey71",fill="white")+geom_point(aes(fill=pv,shape=HR),color="#FAAB58",cex=5)+scale_shape_manual(values = c(24,25))
p<-p+scale_fill_gradientn(colours=c("#c1ceec","#1800FC","#FE0004"),values=rescale(c(0.1,0.05,0.01)),guide = "colorbar",limit=c(0,0.1))
p+theme_minimal()+ # minimal theme
  theme(axis.text.x = element_text(size = 10, colour = "black"),
        axis.text.y = element_text(size=10, colour = "black"),
        aspect.ratio = 1.75,
        axis.title.x = element_blank(),
        axis.title.y = element_blank(),
        panel.grid.major = element_blank(),
        panel.border = element_blank(),
        panel.background = element_blank(),
        axis.ticks = element_blank())

var_cmp_df$log2HR<-log2(var_cmp_df$hr)
var_cmp_df$`-log10Pv`<-(-1)*log10(var_cmp_df$pv)
