# Supplementary material for: A multi-omics features-based approach integrating immunogenicity and inflammation enhances immunotherapy benefit in clear cell renal cell carcinoma
Source: Front Cell Dev Biol. 2026 Jan 20;13:1596719. doi: 10.3389/fcell.2025.1596719 (PMC12864441; doi:10.3389/fcell.2025.1596719)
Supplement: Supplementary file 1 [file Presentation1.zip › Supplementary material presentation/scripts/S06_model_correlation.R]

###############
.libPaths("/data1/Project/Rstudio/projects/R_Library/")

imm151_cor_clinical<-im_xgb_score_df
cm_cor_clinical<-cm_xgb_score_df
jv101_cor_clinical<-jv_xgb_score_df

#####
imm151_cor_clinical$IMDC_RISK_SCORE<-factor(imm151_cor_clinical$IMDC_RISK_SCORE,levels=c("Poor","Intermediate","Favorable"))
imm151_cor_clinical$MSKCC_RISK_SCORE<-factor(imm151_cor_clinical$MSKCC_RISK_SCORE,levels = c("Low","Intermediate","High"))
imm151_cor_clinical$PRIMARY_VS_METASTATIC<-factor(imm151_cor_clinical$PRIMARY_VS_METASTATIC,levels = c("PRIMARY","METASTATIC"))
imm151_cor_clinical$SARCOMATOID<-factor(imm151_cor_clinical$SARCOMATOID,levels = c("no","yes"))


f6a<-plot_scatter(imm151_cor_clinical,"TMB","score","Response","Yes",
                  fill_col="#e9d69d",smooth_col = "#a08f5c",cors=0.126,pv=0.024)

f6b<-plot_vio_point(imm151_cor_clinical,"PDL1_IHC","score","Response",cmp_list = list(c(1,2)),steps=0.15,x_r=1.25)

f6c<-plot_vio_point(imm151_cor_clinical,"IMDC_RISK_SCORE","score","Response",
                    group_col = c("grey61","#8491B4FF","#E64B35FF"),
                    cmp_list = list(c(1,2),c(2,3),c(1,3)),steps=0.1,x_r=1.25)

f6d<-plot_vio_point(imm151_cor_clinical,"MSKCC_RISK_SCORE","score","Response",
                    group_col = c("#E64B35FF","#8491B4FF","grey61"),
                    cmp_list = list(c(1,2),c(2,3),c(1,3)),steps=0.1,x_r=1.25)

f6e<-plot_vio_point(imm151_cor_clinical,"PRIMARY_VS_METASTATIC","score","Response",
                    cmp_list = list(c(1,2)),x_r=1.25)

f6f<-plot_vio_point(imm151_cor_clinical,"SARCOMATOID","score","Response",
                    cmp_list = list(c(1,2)),x_r=1.25)


pdf("./figure/F6A.PDF",width = 4.5,height = 3.5)
f6a+scale_y_continuous(limits = c(0,1.1),breaks = c(0,0.5,1))+theme(aspect.ratio = 1)
dev.off()

pdf("./figure/F6B.PDF",width = 5,height = 3.5)
f6b
dev.off()

pdf("./figure/F6C.PDF",width = 5,height = 3.5)
f6c
dev.off()

pdf("./figure/F6D.PDF",width = 5,height = 3.5)
f6d
dev.off()

pdf("./figure/F6E.PDF",width = 5,height = 3.5)
f6e
dev.off()

pdf("./figure/F6F.PDF",width = 5,height = 3.5)
f6f
dev.off()

#####
f6g<-plot_scatter(cm_cor_clinical,"Tumor_Shrinkage","score","Response","Yes",
                  fill_col="#e9d69d",smooth_col = "#a08f5c",cors=-0.225,pv=0.026)

f6h<-plot_vio_point2(jv_cor_clinical,"PDL1FL","score",cmp_list = list(c(1,2)),jitter_s = 0.2,x_r=1.25)

###
cm_cor_clinical$SARCOMATOID<-ifelse(is.na(cm_cor_clinical$Sarc_or_Rhab),NA,
                                    ifelse(cm_cor_clinical$Sarc_or_Rhab==1,"yes","no"))
cm_cor_clinical$SARCOMATOID<-factor(cm_cor_clinical$SARCOMATOID,levels = c("no","yes"))

cm_cor_clinical[!is.na(cm_cor_clinical$IMDC) & cm_cor_clinical$IMDC=="NOT REPORTED","IMDC"]<-NA
cm_cor_clinical$IMDC<-factor(cm_cor_clinical$IMDC,levels=c("POOR","INTERMEDIATE","FAVORABLE"))

cm_cor_clinical$MSKCC<-factor(cm_cor_clinical$MSKCC,levels=c("POOR","INTERMEDIATE","FAVORABLE"))

cm_cor_clinical$METAS<-factor(cm_cor_clinical$Tumor_Sample_Primary_or_Metastasis,levels=c("PRIMARY","METASTASIS"))

f6i<-plot_vio_point(cm_cor_clinical,"IMDC","score","Response",jitter_s = 0.15,
                     group_col = c("#E64B35FF","#8491B4FF","grey61"),
                     cmp_list = list(c(1,2),c(2,3),c(1,3)),steps=0.1,x_r=1.25)

f6j<-plot_vio_point(cm_cor_clinical,"MSKCC","score","Response",
                     group_col = c("#E64B35FF","#8491B4FF","grey61"),
                     cmp_list = list(c(1,2),c(2,3),c(1,3)),steps=0.1,x_r=1.25)

f6k<-plot_vio_point(cm_cor_clinical,"METAS","score","Response",
                     group_col=c("#F79D1EFF","grey61"),
                     cmp_list = list(c(1,2)),steps=0.1,x_r=1.25)

f6l<-plot_vio_point(cm_cor_clinical,"SARCOMATOID","score","Response",
                     cmp_list = list(c(1,2)),steps=0.1,x_r=1.25)


###
pdf("./figure/F6G.PDF",width = 4.5,height = 3.5)
f6g+scale_y_continuous(limits = c(-0.05,1),breaks = c(0,0.5,1))+theme(aspect.ratio = 1)
dev.off()

pdf("./figure/F6H.PDF",width = 5,height = 3.5)
f6h
dev.off()

pdf("./figure/F6I.PDF",width = 5,height = 3.5)
f6i
dev.off()

pdf("./figure/F6J.PDF",width = 5,height = 3.5)
f6j
dev.off()

pdf("./figure/F6K.PDF",width = 5,height = 3.5)
f6k
dev.off()

pdf("./figure/F6L.PDF",width = 5,height = 3.5)
f6l
dev.off()

##########
hallmark<-getGmt("../009.GIST/data/h.all.v7.5.1.symbols.gmt")
im_hallmark<- gsva(im_full_qb_m,
                   hallmark,
                   method='ssgsea',
                   kcdf='Gaussian',
                   parallel.sz = 16)

im_hallmark_df<-as.data.frame(t(im_hallmark))
im_hallmark_df$id<-rownames(im_hallmark_df)

tpi1<-getGmt("./data/tcga_pancan_imu.1.gmt")
im_tpi1<- gsva(im_full_qb_m,
               tpi1,
               method='ssgsea',
               kcdf='Gaussian',
               parallel.sz = 16)

im_tpi1_df<-as.data.frame(t(im_tpi1))
im_tpi1_df$id<-rownames(im_tpi1_df)

tpi2<-getGmt("./data/tcga_pancan_imu.2.gmt")
im_tpi2<- gsva(im_full_qb_m,
               tpi2,
               method='ssgsea',
               kcdf='Gaussian',
               parallel.sz = 16)

im_tpi2_df<-as.data.frame(t(im_tpi2))
im_tpi2_df$id<-rownames(im_tpi2_df)

tme<-getGmt("/data1/Project/Rstudio/projects/zhangyiqun/toolkit/RNAseq/TILs_analysis/TME_relate_geneset.gmt")
im_tme<- gsva(im_full_qb_m,
              tme,
              method='ssgsea',
              kcdf='Gaussian',
              parallel.sz = 16)

im_tme_df<-as.data.frame(t(im_tme))
im_tme_df$id<-rownames(im_tme_df)

#####
imm151_cor_hm_clinical<-merge(imm151_cor_clinical,im_hallmark_df,by.x="id",by.y="id")
f6m<-plot_cor_bar(imm151_cor_hm_clinical,2,96:145,ps=0.035,-0.25,0.25)

imm151_cor_tpi1_clinical<-merge(imm151_cor_clinical,im_tpi1_df,by.x="id",by.y="id")
f6n<-plot_cor_bar(imm151_cor_tpi1_clinical,2,96:124,ps=0.035,-0.25,0.25)

imm151_cor_tpi2_clinical<-merge(imm151_cor_clinical,im_tpi2_df,by.x="id",by.y="id")
f6o<-plot_cor_bar(imm151_cor_tpi2_clinical,2,96:106,ps=0.035,-0.25,0.25)

imm151_cor_tme_clinical<-merge(imm151_cor_clinical,im_tme_df,by.x="id",by.y="id")
f6p<-plot_cor_bar(imm151_cor_tme_clinical,2,96:101,ps=0.035,-0.25,0.25)

f6nop<-plot_grid(f6n,f6o,f6p,ncol = 1,align = "hv",rel_heights = c(3,1.35,0.95))

pdf("./figure/F6NOP.PDF",width = 5.5,height = 9)
f6nop
dev.off()

pdf("./figure/F6M.PDF",width = 5.5,height = 7.5)
f6m
dev.off()
##########
chm<-getGmt("./data/cancer_hallmark.gmt")
im_chm<- gsva(imm151_qb_m,
              chm,
              method='ssgsea',
              kcdf='Gaussian',
              parallel.sz = 4)

im_chm_df<-as.data.frame(t(im_chm))
im_chm_df$id<-rownames(im_chm_df)

imm151_cor_chm_clinical<-merge(imm151_cor_clinical,im_chm_df,by.x="id",by.y="id")
plot_cor_bar(imm151_cor_chm_clinical,2,96:105,ps=0.035,-0.25,0.25)

##########
cts<-c();
for(i in 96:105) {
  cts<-c(cts,cor.test(imm151_cor_chm_clinical$score,imm151_cor_chm_clinical[,i])$estimate)
}

chm_plot_df<-data.frame(x=seq(1,19,2),y=rep(5,10),pt=rownames(im_chm),cor=cts,
                        col=rep(c("A","B"),times=5),stringsAsFactors = F)

p<-ggplot(chm_plot_df,aes(x=x,y=y))+geom_segment(aes(x=x-1,y=y,xend=x+1,yend=y,color=col),cex=3)+scale_y_continuous(limits = c(0,5.5))
p<-p+geom_point(aes(y=y+0.2,fill=cor),shape=24,cex=2,color="green")+
  scale_fill_gradientn(colours = c("blue",'white','red'),minor_breaks = c(-0.1,0,0.1),breaks=c(-0.1,0,0.1),limits=c(-0.11,0.11))
p<-p+geom_text(aes(x=x,y=y-0.2,label=pt),cex=2)

write.xlsx(chm_plot_df,file="./output/chm_plot_df.xlsx")
##########
im_ir_df<-data.frame(id=colnames(imm151_full_exp_m),
                     ir=imm151_full_exp_m[rownames(imm151_full_exp_m)=="LCP1",]*imm151_full_exp_m[rownames(imm151_full_exp_m)=="ADPGK",],
                     stringsAsFactors = F)

im_ir_df$ir<-sqrt(im_ir_df$ir)

im_ir_df<-merge(im_ir_df,imm151_cor_clinical[,c(1,2,93)],by="id")

plot_vio_point3(im_ir_df[!is.na(im_ir_df$Response),], "Response","ir",cmp_list = list(c(1,2)),jitter_s = 0.2)+labs(y="IR score")
##########
