# Supplementary material for: A multi-omics features-based approach integrating immunogenicity and inflammation enhances immunotherapy benefit in clear cell renal cell carcinoma
Source: Front Cell Dev Biol. 2026 Jan 20;13:1596719. doi: 10.3389/fcell.2025.1596719 (PMC12864441; doi:10.3389/fcell.2025.1596719)
Supplement: Supplementary file 2 [file Table1.xlsx]

## Sheet: Description
Supplementary Data Description
Data S1	Datasets used in this work
Data S2	Differentially expressed genes in autoimmune nephropathy datasets
Data S3	Reactome pathways enriched in autoimmune nephropathy datasets
Data S4	High-frequency differentially expressed genes in three autoimmune nephropathies
Data S5	High-frequency Reactome pathways in three autoimmune nephropathies
Data S6	Four input variables of the model: genes, mutations, co-mutations and pathways
Data S7	Performance comparison between the model and other published immune signatures
Data S8	Performance comparison between autoimmune-derived variable models and ICB-screened variable models
Data S9	Input scores of the four variables
Data S10 The import of all variable

## Sheet: Data S1
Transcriptome datasets				immune datasets
Diseases	Datasets	Data	Sample types	Cancer	Datasets	Data	Treatment
LN	GSE112943	RNA Array	Renal tissue	ccRCC	IMmotion151	RNA-seq and genomic	atezolizumab + bevacizumab
LN	GSE200306	RNA Array	Glomerular+tub nanostring	ccRCC	CheckMate	RNA-seq and genomic	nivolumab
LN	GSE32591	RNA Array	Renal tissue	ccRCC	JAVELIN	RNA-seq and genomic	avelumab + axitinib
LN	GSE81622	RNA Array	Glomerular+Tubulointerstitial	UC	IMvigor210	RNA-seq	atezolizumab
LN	GSE99967	RNA-seq	PBMC	NSCLC	POPLAR	RNA-seq	atezolizumab
IgAN	GSE175759	RNA-seq	Tubulointerstitium	RCC	IMmotion150	RNA-seq	atezolizumab alone or in combination with bevacizumab
IgAN	GSE37460	RNA Array	Renal tissue	multi-cancer	PCD4989g	RNA-seq	atezolizumab
IgAN	GSE104954	RNA Array	Tubulointerstitial
IgAN	GSE141295	RNA-seq	Glomerulus
IgAN	GSE116626	RNA Array	Renal tissue
IgAN	GSE35489	RNA Array	Tubulointerstitial
IgAN	GSE115857	RNA Array	Renal tissue
MN	GSE216841	RNA-seq	Glomerular
MN	GSE200828	RNA Array	Glomerular
MN	GSE200818	RNA Array	Tubulointerstitial
MN	GSE182380	RNA-seq	Tubulointerstitium
MN	GSE197307	RNA-seq	Glomerular
MN	GSE133288	RNA Array	Tubulointerstitial
MN	GSE115857	RNA Array	Renal tissue
MN	GSE108113	RNA Array	Glomerular+Tubulointerstitial
MN	GSE104954	RNA Array	Tubulointerstitial
MN	GSE104948	RNA Array	Glomerular
FSGS	GSE200828	RNA Array	Glomerular
FSGS	GSE200818	RNA Array	Tubulointerstitial
FSGS	GSE182380	RNA-seq	Tubulointerstitial
FSGS	GSE197307	RNA-seq	Glomerular
FSGS	GSE133288	RNA Array	Tubulointerstitial
FSGS	GSE108113	RNA Array	Glomerular+Tubulointerstitial
FSGS	GSE104954	RNA Array	Tubulointerstitial
FSGS	GSE104948	RNA Array	Glomerular
ANCA-AAV	GSE108113	RNA Array	Glomerular+Tubulointerstitial
ANCA-AAV	GSE104954	RNA Array	Tubulointerstitial
ANCA-AAV	GSE104948	RNA Array	Glomerular
IgAN	GSE171314	scRNA	Renal tissue
MN	GSE171458	scRNA	Renal tissue
LN	GSE121893	scRNA	Renal tissue

## Sheet: Data S2
symbol	ctrl_mean	treat_mean	logFC	AveExpr	t	P.Value	adj.P.Val	B	dataset	disease	-log10(p.adj)
ARG2	5.02684	3.23048	-1.8492	3.84057	-7.05173	1.93535e-09	5.09965e-07	11.4047	LN_gse200306_glo	LN	6.29246
DEFB1	4.79895	3.08911	-1.76012	3.66981	-6.87422	3.89838e-09	5.13611e-07	10.7288	LN_gse200306_glo	LN	6.28937
EGR1	7.5	5.52686	-2.03118	6.19698	-6.21759	5.10834e-08	3.24849e-06	8.24749	LN_gse200306_glo	LN	5.48832
IL6R	4.02	2.93314	-1.11882	3.30226	-6.20849	5.29242e-08	3.24849e-06	8.21338	LN_gse200306_glo	LN	5.48832
FCER1G	2.30895	4.2194	1.96664	3.57057	5.27332	1.884e-06	4.51303e-05	4.77936	LN_gse200306_glo	LN	4.34553
ITGB2	2.13053	3.25344	1.15594	2.87208	4.91354	7.11217e-06	0.000124969	3.50834	LN_gse200306_glo	LN	3.9032
TGFBI	3.53211	5.01206	1.52348	4.50943	4.69112	1.58951e-05	0.000261772	2.74125	LN_gse200306_glo	LN	3.58208
CTSS	3.64895	4.64111	1.02135	4.30415	4.20464	8.7424e-05	0.00118135	1.12306	LN_gse200306_glo	LN	2.92762
FN1	4.6	6.18543	1.63206	5.64698	4.1343	0.00011109	0.00139392	0.896718	LN_gse200306_glo	LN	2.85576
C2	1.71105	2.56917	0.883359	2.27774	4.04101	0.000152192	0.00178233	0.599782	LN_gse200306_glo	LN	2.74901
CYBB	3.42421	4.25183	0.851966	3.97075	3.47622	0.000945695	0.00695464	-1.11016	LN_gse200306_glo	LN	2.15773
CISH	3.79211	3.00063	-0.814752	3.26943	-3.45526	0.00100915	0.0071868	-1.17044	LN_gse200306_glo	LN	2.14346
GATA3	2.92842	3.40624	0.491873	3.24396	3.21617	0.00208437	0.0118699	-1.84075	LN_gse200306_glo	LN	1.92555
FKBP5	4.96211	3.90806	-1.08505	4.26604	-3.20412	0.00216027	0.0119838	-1.87365	LN_gse200306_glo	LN	1.9214
ZBTB16	6.77842	5.35024	-1.47019	5.83528	-2.96484	0.00432389	0.019476	-2.50848	LN_gse200306_glo	LN	1.7105
TNFSF10	5.30526	4.78701	-0.533498	4.96302	-2.63561	0.0106469	0.0369139	-3.32113	LN_gse200306_glo	LN	1.43281
IL10RA	3.04368	3.60468	0.577492	3.41415	2.41058	0.0189725	0.0602321	-3.83293	LN_gse200306_glo	LN	1.22017
CASP1	3.39895	3.7694	0.381347	3.64358	1.87076	0.0662028	0.158586	-4.90268	LN_gse200306_glo	LN	0.799736
TAP1	3.85789	4.27451	0.42887	4.13302	1.81875	0.0738855	0.171532	-4.99326	LN_gse200306_glo	LN	0.765656
IFNAR2	3.51158	3.8409	0.339009	3.72906	1.61001	0.112585	0.231767	-5.33355	LN_gse200306_glo	LN	0.634949
MAP4K4	3.65368	3.96496	0.320433	3.85925	1.49871	0.139132	0.26733	-5.49947	LN_gse200306_glo	LN	0.572953
HLA-DMA	4.94368	4.64068	-0.31192	4.74358	-1.39435	0.168295	0.311879	-5.64501	LN_gse200306_glo	LN	0.506014
CSF1R	3.1	3.27314	0.178235	3.21434	0.861105	0.39257	0.568956	-6.23198	LN_gse200306_glo	LN	0.244922
PSMB10	4.48053	4.34316	-0.141409	4.38981	-0.678985	0.499729	0.660043	-6.37055	LN_gse200306_glo	LN	0.180428
CX3CR1	2.24316	2.36323	0.123607	2.32245	0.553369	0.582044	0.729948	-6.4473	LN_gse200306_glo	LN	0.136708
NFIL3	2.93789	2.8408	-0.0999536	2.87377	-0.553941	0.581655	0.729948	-6.44699	LN_gse200306_glo	LN	0.136708
PYCARD	2.92474	3.00814	0.0858514	2.97981	0.458051	0.648552	0.786229	-6.4952	LN_gse200306_glo	LN	0.104451
TLR1	2.98421	2.93755	-0.0480341	2.9534	-0.241218	0.810199	0.887682	-6.57069	LN_gse200306_glo	LN	0.0517427
TP53	3.61789	3.57937	-0.0396594	3.59245	-0.216049	0.829674	0.899668	-6.57643	LN_gse200306_glo	LN	0.0459179
NFKBIA	4.11003	4.13829	0.029083	4.12869	0.115551	0.90839	0.940513	-6.59305	LN_gse200306_glo	LN	0.026635
ZBTB16	6.77842	3.53518	-3.31531	4.44734	-7.1448	5.40748e-10	5.69949e-08	12.5802	LN_gse200306_tub	LN	7.24416
C2	1.71105	2.98372	1.30095	2.62578	6.76785	2.71198e-09	2.38202e-07	11.0208	LN_gse200306_tub	LN	6.62305
EGR1	7.5	5.60196	-1.94022	6.13578	-6.4438	1.06992e-08	7.04808e-07	9.69469	LN_gse200306_tub	LN	6.15193
CYBB	3.42421	4.22574	0.819345	4.00031	4.2261	6.73611e-05	0.000537868	1.31102	LN_gse200306_tub	LN	3.26932
ITGB2	2.13053	2.87523	0.761251	2.66578	4.20861	7.16971e-05	0.000563946	1.25204	LN_gse200306_tub	LN	3.24876
IL10RA	3.04368	3.79856	0.771649	3.58625	4.01433	0.000142033	0.00101151	0.607153	LN_gse200306_tub	LN	2.99503
FCER1G	2.30895	3.36128	1.07572	3.06531	3.86428	0.000237913	0.00149035	0.12235	LN_gse200306_tub	LN	2.82671
FKBP5	4.96211	3.7557	-1.23322	4.095	-3.7678	0.00032956	0.00192976	-0.182983	LN_gse200306_tub	LN	2.7145
TGFBI	3.53211	4.57374	1.06478	4.28078	3.40394	0.00107809	0.00511848	-1.2864	LN_gse200306_tub	LN	2.29086
IFNAR2	3.51158	4.08373	0.584865	3.92281	3.29787	0.00150237	0.0067671	-1.59299	LN_gse200306_tub	LN	2.1696
IL6R	4.02	3.55543	-0.474889	3.68609	-2.44452	0.0168991	0.0533283	-3.78059	LN_gse200306_tub	LN	1.27304
TLR1	2.98421	3.35161	0.375567	3.24828	2.27275	0.0259618	0.0760103	-4.15552	LN_gse200306_tub	LN	1.11913
NFKBIA	4.11003	3.80038	-0.316535	3.88747	-2.26848	0.0262332	0.0763806	-4.16453	LN_gse200306_tub	LN	1.11702
CSF1R	3.1	3.4537	0.361556	3.35422	2.11882	0.0374808	0.100778	-4.47131	LN_gse200306_tub	LN	0.996636
TAP1	3.85789	4.33648	0.489216	4.20188	2.05248	0.0436794	0.112288	-4.60138	LN_gse200306_tub	LN	0.949667
TNFSF10	5.30526	5.65055	0.352959	5.55344	1.99877	0.0493271	0.12342	-4.704	LN_gse200306_tub	LN	0.908613
CX3CR1	2.24316	2.5155	0.278398	2.43891	1.70002	0.0933496	0.199171	-5.22966	LN_gse200306_tub	LN	0.700774
NFIL3	2.93789	2.64235	-0.302117	2.72547	-1.69439	0.0944199	0.199837	-5.23883	LN_gse200306_tub	LN	0.699325
PSMB10	4.48053	4.73653	0.261696	4.66453	1.51714	0.133516	0.259641	-5.51271	LN_gse200306_tub	LN	0.585627
CTSS	3.64895	3.92367	0.28083	3.84641	1.3653	0.176319	0.323763	-5.72472	LN_gse200306_tub	LN	0.489772
MAP4K4	3.65368	3.85725	0.208094	3.8	1.07158	0.287411	0.449873	-6.07414	LN_gse200306_tub	LN	0.34691
FN1	4.6	4.34196	-0.263778	4.41453	-0.965185	0.337613	0.508856	-6.1806	LN_gse200306_tub	LN	0.293405
DEFB1	4.79895	4.96606	0.17083	4.91906	0.666756	0.507013	0.659743	-6.42101	LN_gse200306_tub	LN	0.180625
HLA-DMA	4.94368	4.85269	-0.0930175	4.87828	-0.565076	0.573741	0.723353	-6.48311	LN_gse200306_tub	LN	0.14065
ARG2	5.02684	5.10537	0.080269	5.08328	0.322232	0.74819	0.855306	-6.59017	LN_gse200306_tub	LN	0.0678783
CISH	3.79211	3.73592	-0.0574386	3.75172	-0.318949	0.750668	0.856282	-6.59122	LN_gse200306_tub	LN	0.0673832
CASP1	3.39895	3.43302	0.0348304	3.42344	0.192824	0.847628	0.926691	-6.62336	LN_gse200306_tub	LN	0.033065
PYCARD	2.92474	2.89967	-0.0256257	2.90672	-0.167827	0.867179	0.936483	-6.62785	LN_gse200306_tub	LN	0.0285003
GATA3	2.92842	2.94236	0.0142456	2.93844	0.0820661	0.934817	0.962278	-6.63852	LN_gse200306_tub	LN	0.0166994
TP53	3.61789	3.63039	0.0127719	3.62688	0.0809352	0.935713	0.962278	-6.63862	LN_gse200306_tub	LN	0.0166994
ZBTB16	1.98701	1.16714	-0.874524	1.65906	-7.5815	3.19323e-09	3.04102e-06	10.9899	LN_gse81622	LN	5.51698
C2	0.493199	0.773262	0.298734	0.605225	4.47785	6.2734e-05	0.00480864	1.64801	LN_gse81622	LN	2.31798
TLR1	1.87931	2.5643	0.730651	2.15331	3.92103	0.000341816	0.015705	0.059416	LN_gse81622	LN	1.80396
GATA3	1.10854	0.855448	-0.26997	1.00731	-3.71282	0.000632087	0.0235922	-0.512768	LN_gse81622	LN	1.62723
DEFB1	0.36754	0.643657	0.294525	0.477987	3.18896	0.00279435	0.0588988	-1.88319	LN_gse81622	LN	1.22989
NFIL3	2.33717	2.81185	0.50632	2.52704	2.72791	0.00946417	0.122712	-2.98742	LN_gse81622	LN	0.911114
CX3CR1	5.74593	5.18261	-0.600877	5.52061	-2.63095	0.012082	0.141593	-3.20526	LN_gse81622	LN	0.84896
IL10RA	4.44546	4.03359	-0.439327	4.28071	-2.53488	0.0153187	0.161936	-3.4157	LN_gse81622	LN	0.790657
ITGB2	7.50256	7.65656	0.164264	7.56416	2.39926	0.0212423	0.193558	-3.70318	LN_gse81622	LN	0.713189
EGR1	2.74789	3.6033	0.912435	3.09005	2.36186	0.0232061	0.202527	-3.78042	LN_gse81622	LN	0.693518
TGFBI	5.3477	5.04029	-0.327898	5.22473	-2.22526	0.0318426	0.236692	-4.05473	LN_gse81622	LN	0.625816
CISH	1.3581	1.63351	0.29377	1.46827	1.90574	0.0639823	0.33741	-4.64591	LN_gse81622	LN	0.471842
CSF1R	5.35551	5.1536	-0.215376	5.27475	-1.67916	0.101017	0.416951	-5.01905	LN_gse81622	LN	0.379915
FCER1G	5.49931	5.20511	-0.313822	5.38163	-1.58112	0.121828	0.451444	-5.16792	LN_gse81622	LN	0.345396
HLA-DMA	5.6596	5.47939	-0.192228	5.58751	-1.47115	0.149176	0.493328	-5.32551	LN_gse81622	LN	0.306864
IL6R	1.08686	0.956951	-0.138567	1.03489	-1.40827	0.166877	0.518122	-5.41106	LN_gse81622	LN	0.285568
FKBP5	4.03124	3.86186	-0.180674	3.96349	-1.3056	0.199244	0.55705	-5.54346	LN_gse81622	LN	0.254106
MAP4K4	1.86515	1.72512	-0.149357	1.80914	-1.24884	0.219076	0.579313	-5.61273	LN_gse81622	LN	0.237087
ARG2	0.643304	0.734006	0.0967483	0.679585	1.23927	0.222562	0.582741	-5.62413	LN_gse81622	LN	0.234525
TAP1	5.46992	5.6273	0.167866	5.53287	1.19959	0.237445	0.59871	-5.67052	LN_gse81622	LN	0.222784
IFNAR2	2.66743	2.76671	0.105901	2.70714	1.17198	0.248226	0.608882	-5.70198	LN_gse81622	LN	0.215467
CASP1	4.7956	4.90499	0.116676	4.83935	1.04393	0.302866	0.662178	-5.83891	LN_gse81622	LN	0.179025
TP53	0.939024	0.889492	-0.0528343	0.919211	-0.739744	0.463831	0.77766	-6.1035	LN_gse81622	LN	0.10921
NFKBIA	6.28166	6.47181	0.202827	6.35772	0.695232	0.490981	0.794064	-6.13489	LN_gse81622	LN	0.100144
FN1	0.333181	0.350018	0.0179602	0.339916	0.689035	0.49483	0.796264	-6.13911	LN_gse81622	LN	0.098943
PYCARD	4.82649	4.9409	0.122036	4.87225	0.641507	0.5249	0.814618	-6.17025	LN_gse81622	LN	0.0890457
CYBB	4.20486	4.31146	0.11371	4.2475	0.576645	0.567452	0.83462	-6.20922	LN_gse81622	LN	0.078511
CTSS	3.96533	4.01971	0.0580072	3.98708	0.404513	0.688018	0.891934	-6.2928	LN_gse81622	LN	0.0496671
TNFSF10	3.98765	4.05831	0.0753745	4.01591	0.38469	0.702531	0.898301	-6.30056	LN_gse81622	LN	0.0465779
PSMB10	6.35742	6.39618	0.0413423	6.37293	0.361523	0.719636	0.906126	-6.30914	LN_gse81622	LN	0.0428114
GATA3	2.46806	3.75646	1.32866	3.39235	11.8376	1.29616e-15	4.32838e-12	25.2802	LN_gse32591_glo	LN	11.3637
CASP1	2.60973	4.28715	1.72985	3.8131	10.4642	8.56566e-14	6.04685e-11	21.2291	LN_gse32591_glo	LN	10.2185
PYCARD	2.47659	4.42392	2.00818	3.87359	10.0883	2.81222e-13	1.60712e-10	20.0756	LN_gse32591_glo	LN	9.79395
TGFBI	3.65394	5.49034	1.89379	4.97136	9.96221	4.20752e-13	2.0757e-10	19.6842	LN_gse32591_glo	LN	9.68283
FCER1G	3.88159	6.35336	2.54902	5.65482	9.19204	5.13462e-12	1.58001e-09	17.2507	LN_gse32591_glo	LN	8.80134
CTSS	1.72481	3.67541	2.01156	3.12415	8.89191	1.38638e-11	3.38525e-09	16.2829	LN_gse32591_glo	LN	8.47041
ITGB2	2.71535	5.346	2.71286	4.60255	8.60343	3.63441e-11	7.03492e-09	15.3434	LN_gse32591_glo	LN	8.15274
IL10RA	2.39153	4.50789	2.18249	3.90979	7.93547	3.4897e-10	4.65332e-08	13.1363	LN_gse32591_glo	LN	7.33224
CX3CR1	2.24311	4.48355	2.31045	3.85038	7.90895	3.82054e-10	4.87769e-08	13.0479	LN_gse32591_glo	LN	7.31179
TAP1	5.7378	6.70213	0.994463	6.4296	6.87701	1.34156e-08	8.56388e-07	9.574	LN_gse32591_glo	LN	6.06733
MAP4K4	3.59578	4.3502	0.777995	4.137	6.82083	1.63052e-08	9.98358e-07	9.38366	LN_gse32591_glo	LN	6.00071
CYBB	2.09154	3.83862	1.80168	3.34488	6.63673	3.09061e-08	1.62677e-06	8.75981	LN_gse32591_glo	LN	5.78867
CSF1R	3.38252	4.88575	1.5502	4.46093	6.63051	3.15817e-08	1.65508e-06	8.73872	LN_gse32591_glo	LN	5.78118
TLR1	0.999559	2.50443	1.5519	2.07914	6.61449	3.33898e-08	1.74222e-06	8.68442	LN_gse32591_glo	LN	5.7589
HLA-DMA	6.17408	6.9794	0.830487	6.75181	6.39137	7.24971e-08	3.20176e-06	7.92846	LN_gse32591_glo	LN	5.49461
FN1	3.22984	4.74773	1.56532	4.31876	6.04955	2.3744e-07	8.0268e-06	6.77274	LN_gse32591_glo	LN	5.09546
ARG2	3.779	2.8122	-0.997014	3.08543	-5.16512	4.95189e-06	9.35131e-05	3.82303	LN_gse32591_glo	LN	4.02913
IFNAR2	3.22503	3.48033	0.263282	3.40818	4.88447	1.27457e-05	0.000199427	2.90919	LN_gse32591_glo	LN	3.70022
DEFB1	7.16525	4.86054	-2.37674	5.51187	-4.85261	1.41784e-05	0.000215385	2.80639	LN_gse32591_glo	LN	3.66678
NFIL3	4.97203	4.00387	-0.998416	4.27748	-4.71243	2.2606e-05	0.000313273	2.35667	LN_gse32591_glo	LN	3.50408
TNFSF10	5.03287	5.96142	0.957565	5.699	4.67147	2.5888e-05	0.00034908	2.22613	LN_gse32591_glo	LN	3.45707
CISH	4.83995	4.35297	-0.502201	4.4906	-3.93055	0.000280783	0.00224048	-0.0554351	LN_gse32591_glo	LN	2.64966
C2	3.9951	4.56481	0.587515	4.40381	3.62007	0.000726495	0.00470263	-0.955449	LN_gse32591_glo	LN	2.32766
EGR1	5.41939	4.45299	-0.996601	4.7261	-3.20998	0.0024116	0.0119445	-2.07932	LN_gse32591_glo	LN	1.92283
TP53	1.29224	1.35809	0.06791	1.33948	1.7437	0.0878385	0.179736	-5.27926	LN_gse32591_glo	LN	0.745365
ZBTB16	4.52785	3.7181	-0.835055	3.94695	-1.74168	0.0881963	0.180099	-5.28259	LN_gse32591_glo	LN	0.744488
FKBP5	4.7126	4.08673	-0.645423	4.26361	-1.73775	0.0888938	0.181215	-5.28906	LN_gse32591_glo	LN	0.741805
NFKBIA	6.74687	6.61544	-0.135544	6.65258	-1.31286	0.195692	0.320352	-5.91028	LN_gse32591_glo	LN	0.494373
PSMB10	5.26601	5.45068	0.190444	5.39849	0.490228	0.626285	0.73485	-6.64235	LN_gse32591_glo	LN	0.133801
IL6R	2.2941	2.26664	-0.0283219	2.2744	-0.257737	0.797751	0.866251	-6.72972	LN_gse32591_glo	LN	0.0623562
CISH	5.01008	4.34216	-0.688791	4.54111	-6.35869	6.95908e-08	4.11409e-06	8.00392	LN_gse32591_tub	LN	5.38573
TNFSF10	6.70675	7.67121	0.994602	7.38393	6.0214	2.2901e-07	1.01791e-05	6.85196	LN_gse32591_tub	LN	4.99229
EGR1	4.67896	3.16347	-1.56285	3.61489	-5.94562	2.99061e-07	1.20992e-05	6.59404	LN_gse32591_tub	LN	4.91724
TAP1	2.91588	3.77246	0.883355	3.51731	5.77375	5.4704e-07	1.91899e-05	6.01073	LN_gse32591_tub	LN	4.71693
TGFBI	3.31485	4.32037	1.03694	4.02085	5.60518	9.86871e-07	2.94613e-05	5.44128	LN_gse32591_tub	LN	4.53075
HLA-DMA	3.86179	4.99715	1.17084	4.65896	5.34386	2.44907e-06	5.56653e-05	4.56514	LN_gse32591_tub	LN	4.25442
CASP1	1.37553	2.29215	0.94526	2.01911	5.00438	7.8699e-06	0.000122499	3.44243	LN_gse32591_tub	LN	3.91187
ARG2	5.5097	4.903	-0.625653	5.08372	-4.81958	1.47398e-05	0.000190616	2.84037	LN_gse32591_tub	LN	3.71984
DEFB1	9.31718	8.67262	-0.664705	8.86462	-4.64765	2.62679e-05	0.000284514	2.2871	LN_gse32591_tub	LN	3.5459
NFIL3	4.6509	3.73535	-0.944157	4.00807	-4.5441	3.70864e-05	0.000358353	1.95741	LN_gse32591_tub	LN	3.44569
CTSS	1.2547	1.96723	0.734792	1.75499	4.53146	3.86744e-05	0.000368197	1.91736	LN_gse32591_tub	LN	3.43392
ITGB2	1.80914	2.63928	0.856091	2.39201	4.34359	7.17888e-05	0.000569154	1.32742	LN_gse32591_tub	LN	3.24477
NFKBIA	6.39892	5.87104	-0.544375	6.02828	-4.33509	7.38113e-05	0.000578439	1.30097	LN_gse32591_tub	LN	3.23774
PSMB10	2.83992	3.69314	0.879889	3.43899	4.3341	7.40493e-05	0.000579691	1.2979	LN_gse32591_tub	LN	3.2368
FCER1G	3.48645	4.21709	0.753472	3.99946	4.11864	0.000148695	0.000963283	0.635269	LN_gse32591_tub	LN	3.01625
PYCARD	1.14462	1.67241	0.544291	1.5152	4.03501	0.000194184	0.00117995	0.382284	LN_gse32591_tub	LN	2.92814
FKBP5	5.55864	4.00746	-1.59966	4.46951	-3.8667	0.000330028	0.00176658	-0.119093	LN_gse32591_tub	LN	2.75287
CX3CR1	1.66834	2.43081	0.786298	2.20369	3.86532	0.000331458	0.00177265	-0.123171	LN_gse32591_tub	LN	2.75138
TLR1	0.91644	1.2499	0.34388	1.15057	3.84431	0.000353895	0.00185106	-0.184958	LN_gse32591_tub	LN	2.73258
CSF1R	3.38579	3.77029	0.396509	3.65576	3.65503	0.000634125	0.00281857	-0.733703	LN_gse32591_tub	LN	2.54997
FN1	2.32312	2.55314	0.237206	2.48462	3.62877	0.000686832	0.00298864	-0.80861	LN_gse32591_tub	LN	2.52453
MAP4K4	1.48438	1.66446	0.185714	1.61082	3.4405	0.001208	0.00457837	-1.33668	LN_gse32591_tub	LN	2.33929
CYBB	1.4456	2.00386	0.575708	1.83757	3.36828	0.00149435	0.00537097	-1.5348	LN_gse32591_tub	LN	2.26995
IL10RA	1.48374	1.91727	0.447079	1.78813	3.28538	0.00190233	0.00646554	-1.75902	LN_gse32591_tub	LN	2.1894
C2	4.01673	4.49188	0.489999	4.35034	3.09026	0.00331697	0.0100194	-2.27271	LN_gse32591_tub	LN	1.99916
GATA3	1.99448	2.13452	0.144421	2.09281	1.72836	0.0903232	0.144433	-5.18405	LN_gse32591_tub	LN	0.840334
TP53	1.62076	1.70377	0.0856077	1.67905	1.6697	0.101459	0.159206	-5.27832	LN_gse32591_tub	LN	0.798041
IL6R	2.62478	2.43135	-0.199479	2.48897	-1.52328	0.134221	0.200296	-5.50092	LN_gse32591_tub	LN	0.698327
IFNAR2	1.93251	2.00809	0.0779364	1.98558	1.42782	0.15979	0.231236	-5.63606	LN_gse32591_tub	LN	0.635945
ZBTB16	3.06915	2.61786	-0.465384	2.75229	-1.32545	0.191268	0.266784	-5.77204	LN_gse32591_tub	LN	0.573841
GATA3	5.1123	4.66159	-0.466255	4.81836	-4.63239	2.78235e-05	0.00613193	2.42022	LN_gse99967	LN	2.2124
FKBP5	6.48548	7.6636	1.21874	7.25382	4.48421	4.54907e-05	0.00727442	1.97209	LN_gse99967	LN	2.1382
NFIL3	5.39788	6.10749	0.734084	5.86067	3.01393	0.00410972	0.0629836	-2.08254	LN_gse99967	LN	1.20077
NFKBIA	7.63553	8.11169	0.492575	7.94607	2.99895	0.00428321	0.0643518	-2.11899	LN_gse99967	LN	1.19144
HLA-DMA	6.90239	6.34638	-0.575177	6.53978	-2.72872	0.00885752	0.0970469	-2.75516	LN_gse99967	LN	1.01302
FN1	2.79924	3.16553	0.378927	3.03813	2.64907	0.0108923	0.1086	-2.93453	LN_gse99967	LN	0.96417
CSF1R	6.96568	6.59366	-0.384845	6.72306	-2.61357	0.0119303	0.113888	-3.01322	LN_gse99967	LN	0.94352
IL10RA	8.02083	7.56226	-0.474376	7.72176	-2.10879	0.0402043	0.227064	-4.04292	LN_gse99967	LN	0.643852
EGR1	3.80481	4.00493	0.207023	3.93532	1.99713	0.0514951	0.261194	-4.24661	LN_gse99967	LN	0.583038
ARG2	2.89602	3.1259	0.237805	3.04594	1.58383	0.119797	0.415583	-4.91728	LN_gse99967	LN	0.381342
CX3CR1	5.1802	4.90066	-0.289176	4.99789	-1.56683	0.123722	0.421965	-4.94194	LN_gse99967	LN	0.374723
CYBB	8.77435	9.02043	0.254573	8.93484	1.49749	0.14081	0.450763	-5.04002	LN_gse99967	LN	0.346052
IFNAR2	7.62455	7.9285	0.314429	7.82278	1.41606	0.163213	0.486584	-5.15007	LN_gse99967	LN	0.312842
FCER1G	8.57909	8.86838	0.299267	8.76776	1.39396	0.169747	0.495017	-5.17896	LN_gse99967	LN	0.305379
IL6R	7.45439	7.68576	0.239351	7.60528	1.31151	0.195923	0.532215	-5.28306	LN_gse99967	LN	0.273913
DEFB1	1.52298	1.42059	-0.105922	1.4562	-1.22166	0.227801	0.571036	-5.38978	LN_gse99967	LN	0.243336
ITGB2	8.07331	8.20156	0.132672	8.15695	0.814649	0.419295	0.742581	-5.78281	LN_gse99967	LN	0.129256
CTSS	9.52699	9.61279	0.0887563	9.58294	0.631674	0.530596	0.816231	-5.90978	LN_gse99967	LN	0.0881869
CISH	5.95249	5.88619	-0.0685874	5.90925	-0.437239	0.663898	0.886166	-6.01001	LN_gse99967	LN	0.052485
PYCARD	6.46695	6.51368	0.0483415	6.49742	0.261313	0.794969	0.938677	-6.0695	LN_gse99967	LN	0.027484
PSMB10	5.60837	5.61047	0.00217209	5.60974	0.0199668	0.984153	0.996215	-6.10242	LN_gse99967	LN	0.00164712
MAP4K4	0.43187	3.27039	3.04127	2.45938	8.3897	5.25305e-08	2.22115e-06	8.58348	LN_gse112943	LN	5.65342
IL10RA	1.61703	5.19721	3.83591	4.17431	6.41565	2.84255e-06	4.19119e-05	4.58088	LN_gse112943	LN	4.37766
CSF1R	3.08041	6.51629	3.6813	5.53461	5.44049	2.45847e-05	0.000217334	2.41886	LN_gse112943	LN	3.66287
HLA-DMA	1.68654	3.80327	2.26792	3.19849	5.27998	3.54237e-05	0.000288147	2.05373	LN_gse112943	LN	3.54039
TGFBI	2.21614	5.40107	3.41243	4.49109	5.2603	3.70527e-05	0.000298151	2.00881	LN_gse112943	LN	3.52556
NFIL3	2.70718	4.82377	2.26777	4.21903	3.75345	0.00123893	0.00492166	-1.46798	LN_gse112943	LN	2.30789
PSMB10	5.80184	7.02592	1.31152	6.67618	3.13911	0.00513366	0.0159748	-2.8464	LN_gse112943	LN	1.79656
DEFB1	6.64459	5.97828	-0.713904	6.16865	-2.87842	0.00924615	0.026273	-3.40775	LN_gse112943	LN	1.58049
FN1	0.226644	0.379176	0.163427	0.335595	2.81307	0.0106936	0.0296222	-3.54542	LN_gse112943	LN	1.52838
PYCARD	0.990795	0.568958	-0.451968	0.689483	-2.77604	0.0116076	0.0317356	-3.62284	LN_gse112943	LN	1.49845
CASP1	0.14593	0.257971	0.120044	0.225959	2.12837	0.0458361	0.0980921	-4.88994	LN_gse112943	LN	1.00837
C2	3.62424	4.83674	1.2991	4.49031	1.96111	0.0638394	0.128848	-5.18433	LN_gse112943	LN	0.889922
ITGB2	3.2359	2.77186	-0.497183	2.90444	-1.85574	0.0781834	0.151434	-5.36141	LN_gse112943	LN	0.819777
TLR1	0.14976	0.226401	0.0821155	0.204504	1.64018	0.116492	0.207114	-5.70155	LN_gse112943	LN	0.683791
IL6R	3.72255	4.33587	0.65713	4.16064	0.982839	0.337346	0.45827	-6.52445	LN_gse112943	LN	0.338879
CYBB	0.370303	0.420633	0.0539255	0.406253	0.539982	0.59513	0.688176	-6.8649	LN_gse112943	LN	0.1623
CISH	5.48228	4.65749	-0.855336	5.05461	-7.48468	5.63857e-10	1.93193e-07	12.6157	IgA_gse37460	IgA	6.71401
FCER1G	4.26318	5.58662	1.37246	4.94941	7.39911	7.80181e-10	2.46209e-07	12.3035	IgA_gse37460	IgA	6.6087
PYCARD	3.03091	4.27167	1.28671	3.67427	7.07427	2.67756e-09	6.55291e-07	11.118	IgA_gse37460	IgA	6.18357
CX3CR1	3.7467	5.29908	1.60987	4.55164	7.04146	3.0327e-09	6.78724e-07	10.9983	IgA_gse37460	IgA	6.16831
CASP1	3.00398	3.85143	0.878828	3.4434	6.92528	4.71289e-09	9.26508e-07	10.5745	IgA_gse37460	IgA	6.03315
PSMB10	4.92154	5.82177	0.933575	5.38832	6.83662	6.5966e-09	1.0937e-06	10.2512	IgA_gse37460	IgA	5.9611
CSF1R	3.83413	4.89676	1.10198	4.38513	6.76288	8.72391e-09	1.37654e-06	9.9825	IgA_gse37460	IgA	5.86121
IL10RA	2.87299	4.24992	1.42793	3.58695	6.58572	1.70601e-08	2.42121e-06	9.33783	IgA_gse37460	IgA	5.61597
ITGB2	3.06345	4.40131	1.38742	3.75716	6.46326	2.70997e-08	3.37808e-06	8.89309	IgA_gse37460	IgA	5.47133
GATA3	3.60918	4.54046	0.965777	4.09207	6.43454	3.02027e-08	3.48993e-06	8.78892	IgA_gse37460	IgA	5.45718
NFIL3	5.39736	4.58507	-0.842374	4.97617	-6.27624	5.48411e-08	5.08559e-06	8.21584	IgA_gse37460	IgA	5.29366
HLA-DMA	6.55413	7.15958	0.627876	6.86807	6.20666	7.12414e-08	6.23596e-06	7.96455	IgA_gse37460	IgA	5.2051
FN1	3.65223	4.81837	1.20933	4.2569	6.06504	1.21181e-07	9.09253e-06	7.4545	IgA_gse37460	IgA	5.04132
TGFBI	4.29082	5.61418	1.37237	4.97701	5.91629	2.11272e-07	1.33967e-05	6.92105	IgA_gse37460	IgA	4.873
MAP4K4	4.03515	4.60013	0.585909	4.3281	5.86857	2.52381e-07	1.50575e-05	6.75048	IgA_gse37460	IgA	4.82225
TLR1	1.21463	2.12554	0.944653	1.68695	5.76506	3.70811e-07	2.02126e-05	6.3815	IgA_gse37460	IgA	4.69438
CYBB	2.3351	3.38262	1.08632	2.87826	5.63513	5.99841e-07	2.91227e-05	5.9205	IgA_gse37460	IgA	4.53577
TAP1	5.82523	6.41424	0.610821	6.13064	5.53445	8.69269e-07	3.86084e-05	5.56513	IgA_gse37460	IgA	4.41332
ARG2	4.16672	3.39978	-0.795342	3.76905	-5.15312	3.48953e-06	0.000107888	4.23588	IgA_gse37460	IgA	3.96703
IFNAR2	3.35286	3.73752	0.398901	3.55231	4.95507	7.10168e-06	0.000185138	3.55787	IgA_gse37460	IgA	3.7325
C2	3.4474	3.9072	0.476828	3.68581	4.33806	6.09964e-05	0.000913687	1.5152	IgA_gse37460	IgA	3.0392
CTSS	3.16106	4.03161	0.902799	3.61246	4.28254	7.36137e-05	0.00104843	1.33746	IgA_gse37460	IgA	2.97946
TP53	1.93107	2.17103	0.248853	2.05549	4.19999	9.71745e-05	0.00127752	1.07526	IgA_gse37460	IgA	2.89363
EGR1	5.65755	4.66683	-1.02742	5.14384	-3.92489	0.000240922	0.00244635	0.220783	IgA_gse37460	IgA	2.61148
DEFB1	7.29904	5.96953	-1.37875	6.60966	-3.63041	0.000616308	0.00472253	-0.657535	IgA_gse37460	IgA	2.32582
TNFSF10	6.12915	6.64137	0.531189	6.39475	3.13947	0.0027069	0.0131635	-2.02534	IgA_gse37460	IgA	1.88063
IL6R	2.72846	2.51815	-0.218092	2.61941	-2.15344	0.0356278	0.0866405	-4.32331	IgA_gse37460	IgA	1.06228
FKBP5	4.6565	4.26502	-0.405986	4.45351	-1.62472	0.109869	0.2027	-5.25713	IgA_gse37460	IgA	0.693147
NFKBIA	7.00593	6.82281	-0.189905	6.91098	-1.38206	0.17247	0.28228	-5.60637	IgA_gse37460	IgA	0.54932
ZBTB16	4.23888	3.94519	-0.304564	4.08659	-0.948407	0.347019	0.477316	-6.09765	IgA_gse37460	IgA	0.321194
CISH	5.6452	4.79183	-0.887498	5.16286	-8.22231	9.51948e-11	6.74651e-08	14.3351	IgA_gse104954	IgA	7.17092
IL6R	3.56519	2.91917	-0.671853	3.20005	-7.68914	6.15116e-10	3.42903e-07	12.5551	IgA_gse104954	IgA	6.46483
TLR1	0.910272	1.43144	0.542017	1.20485	7.39845	1.71401e-09	8.26017e-07	11.5761	IgA_gse104954	IgA	6.08301
NFKBIA	6.7583	6.14351	-0.639388	6.41081	-5.63617	8.74156e-07	0.000106382	5.61436	IgA_gse104954	IgA	3.97313
CASP1	1.45526	2.03875	0.606824	1.78506	5.45623	1.63875e-06	0.000153052	5.01447	IgA_gse104954	IgA	3.81516
CX3CR1	2.02413	2.96786	0.981476	2.55755	5.40016	1.99175e-06	0.000180426	4.82836	IgA_gse104954	IgA	3.7437
EGR1	4.47293	3.36021	-1.15724	3.844	-5.34903	2.37872e-06	0.000200411	4.65902	IgA_gse104954	IgA	3.69808
CTSS	1.51706	2.20781	0.71838	1.90748	5.32881	2.55154e-06	0.000208488	4.59215	IgA_gse104954	IgA	3.68092
ZBTB16	4.16058	2.90266	-1.30824	3.44958	-5.29365	2.88204e-06	0.000221165	4.47602	IgA_gse104954	IgA	3.65528
DEFB1	9.41855	8.76811	-0.676459	9.05091	-5.03357	7.05673e-06	0.000404249	3.62313	IgA_gse104954	IgA	3.39335
TP53	1.82505	2.09813	0.284003	1.9794	4.87059	1.22979e-05	0.000592876	3.09499	IgA_gse104954	IgA	3.22704
TNFSF10	5.98557	6.75366	0.798817	6.41971	4.86184	1.26684e-05	0.000605669	3.0668	IgA_gse104954	IgA	3.21776
TAP1	3.67735	4.15961	0.50155	3.94993	4.59723	3.08573e-05	0.00113356	2.22215	IgA_gse104954	IgA	2.94556
PYCARD	1.5637	2.29853	0.764228	1.97904	4.51709	4.0285e-05	0.00134447	1.96971	IgA_gse104954	IgA	2.87145
C2	3.08385	3.69369	0.634227	3.42854	4.42942	5.38294e-05	0.00160927	1.69557	IgA_gse104954	IgA	2.79337
PSMB10	2.9536	3.64041	0.714282	3.3418	4.41944	5.56271e-05	0.00164263	1.66452	IgA_gse104954	IgA	2.78446
HLA-DMA	4.61499	5.3498	0.7642	5.03032	4.32572	7.56485e-05	0.00201904	1.37416	IgA_gse104954	IgA	2.69485
MAP4K4	2.00483	2.31563	0.323228	2.1805	4.28814	8.55178e-05	0.00219937	1.25845	IgA_gse104954	IgA	2.6577
FKBP5	5.60269	4.43774	-1.21155	4.94424	-4.14431	0.000136225	0.0029534	0.819795	IgA_gse104954	IgA	2.52968
IFNAR2	2.33756	2.53649	0.206891	2.45	4.13471	0.000140495	0.00299589	0.790756	IgA_gse104954	IgA	2.52347
IL10RA	1.96243	2.46335	0.520963	2.24556	3.94671	0.000255623	0.00437567	0.228618	IgA_gse104954	IgA	2.35896
ARG2	5.56202	5.12327	-0.456304	5.31403	-3.89386	0.000301838	0.00485532	0.0729182	IgA_gse104954	IgA	2.31378
TGFBI	3.8078	4.55327	0.775281	4.22915	3.72055	0.000517024	0.0068527	-0.43004	IgA_gse104954	IgA	2.16414
FN1	2.74411	3.04243	0.310255	2.91273	3.65973	0.000622883	0.00784989	-0.603613	IgA_gse104954	IgA	2.10514
ITGB2	2.34198	2.95657	0.639172	2.68935	3.62537	0.000691573	0.00844181	-0.70097	IgA_gse104954	IgA	2.07356
CYBB	1.84903	2.31548	0.485099	2.11268	3.58454	0.000782645	0.00916357	-0.815987	IgA_gse104954	IgA	2.03794
CSF1R	3.18052	3.48946	0.321307	3.35514	3.5711	0.000815056	0.00937003	-0.853684	IgA_gse104954	IgA	2.02826
FCER1G	3.67253	4.22451	0.574064	3.98452	3.18355	0.00254252	0.0200395	-1.90395	IgA_gse104954	IgA	1.69811
NFIL3	5.0144	4.67674	-0.351165	4.82355	-3.05928	0.0036099	0.02514	-2.22449	IgA_gse104954	IgA	1.59963
GATA3	3.16472	3.12823	-0.0379482	3.1441	-0.438571	0.662922	0.771233	-6.38604	IgA_gse104954	IgA	0.112815
EGR1	4.21073	1.79221	-2.59128	2.69915	-7.65096	5.52051e-08	2.81778e-05	8.47619	IgA_gse141295	IgA	4.55009
CSF1R	2.07468	3.81864	1.86854	3.16465	4.86962	5.32362e-05	0.00161381	1.89284	IgA_gse141295	IgA	2.79215
CYBB	0.671527	2.61828	2.0858	1.88825	4.63844	9.67259e-05	0.00227863	1.32013	IgA_gse141295	IgA	2.64233
CX3CR1	1.33995	2.95292	1.72818	2.34806	4.46016	0.000153313	0.00302558	0.879023	IgA_gse141295	IgA	2.51919
CTSS	3.19544	4.68015	1.59075	4.12338	3.87419	0.000691123	0.00752212	-0.556954	IgA_gse141295	IgA	2.12366
IL10RA	0.406837	2.0296	1.73868	1.42107	3.87076	0.000697183	0.00754429	-0.565243	IgA_gse141295	IgA	2.12238
IL6R	1.70109	2.56829	0.929141	2.24309	3.66276	0.00118194	0.0105776	-1.06536	IgA_gse141295	IgA	1.97561
NFKBIA	8.30974	7.82685	-0.517382	8.00793	-3.62473	0.00130095	0.0112197	-1.15602	IgA_gse141295	IgA	1.95002
ITGB2	2.63668	4.13691	1.6074	3.57433	3.44432	0.00204484	0.0151453	-1.5822	IgA_gse141295	IgA	1.81972
CISH	1.98544	0.806588	-1.26306	1.24866	-3.11013	0.0046533	0.0261918	-2.35127	IgA_gse141295	IgA	1.58184
MAP4K4	2.86651	3.43978	0.614227	3.2248	2.66832	0.0132359	0.0530488	-3.31388	IgA_gse141295	IgA	1.27532
FN1	2.90407	4.00462	1.17916	3.59192	2.60915	0.0151571	0.0582412	-3.43704	IgA_gse141295	IgA	1.23477
C2	0.236485	1.12074	0.947421	0.789147	2.42446	0.0229552	0.0773581	-3.81121	IgA_gse141295	IgA	1.11149
FCER1G	4.82925	5.74692	0.983213	5.40279	2.30282	0.029959	0.0929649	-4.04853	IgA_gse141295	IgA	1.03168
ZBTB16	2.0587	1.05629	-1.07401	1.43219	-2.09403	0.0466387	0.126015	-4.43723	IgA_gse141295	IgA	0.899579
TGFBI	2.10417	2.81934	0.766255	2.55115	2.05835	0.0502043	0.132592	-4.50113	IgA_gse141295	IgA	0.877483
TAP1	5.43829	5.7868	0.373404	5.65611	1.79485	0.0848706	0.190104	-4.94829	IgA_gse141295	IgA	0.721008
GATA3	5.24124	4.78942	-0.484098	4.95885	-1.78475	0.0865363	0.192521	-4.96453	IgA_gse141295	IgA	0.715521
IFNAR2	1.9248	2.23845	0.336057	2.12083	1.7033	0.101009	0.214885	-5.0928	IgA_gse141295	IgA	0.667795
DEFB1	7.32341	6.6349	-0.737685	6.89309	-1.55669	0.132209	0.260605	-5.31166	IgA_gse141295	IgA	0.584017
ARG2	1.95499	1.54807	-0.435981	1.70066	-1.47111	0.153831	0.289697	-5.43197	IgA_gse141295	IgA	0.538055
PYCARD	3.06938	3.44282	0.400109	3.30278	1.36012	0.186025	0.330315	-5.57948	IgA_gse141295	IgA	0.481072
TNFSF10	6.29203	6.45404	0.173587	6.39329	0.981022	0.336052	0.497521	-6.00589	IgA_gse141295	IgA	0.303189
PSMB10	5.93351	5.84268	-0.0973187	5.87674	-0.54797	0.588609	0.722132	-6.33393	IgA_gse141295	IgA	0.141384
CASP1	4.4199	4.49119	0.0763851	4.46445	0.430859	0.670291	0.784044	-6.39161	IgA_gse141295	IgA	0.105659
FKBP5	4.62365	4.51909	-0.112025	4.5583	-0.353087	0.727006	0.824994	-6.42241	IgA_gse141295	IgA	0.0835493
HLA-DMA	6.6169	6.57287	-0.047167	6.58938	-0.250388	0.804349	0.877677	-6.45379	IgA_gse141295	IgA	0.0566654
NFIL3	2.49961	2.55031	0.0543212	2.5313	0.239205	0.812912	0.883521	-6.45656	IgA_gse141295	IgA	0.0537832
TP53	2.40774	2.40317	-0.00489969	2.40488	-0.0245636	0.9806	0.988659	-6.48531	IgA_gse141295	IgA	0.00495353
EGR1	5.16185	0.463454	-4.80766	1.9814	-16.7523	3.08569e-28	1.07829e-24	52.6888	IgA_gse175759	IgA	23.9673
CISH	3.83753	1.46938	-2.42322	2.23447	-10.5	7.4843e-17	6.15386e-14	27.7951	IgA_gse175759	IgA	13.2109
ARG2	5.06959	3.78604	-1.3134	4.20073	-5.60864	2.66341e-07	2.19117e-05	6.59155	IgA_gse175759	IgA	4.65932
GATA3	3.39613	2.18275	-1.2416	2.57476	-5.58821	2.90043e-07	2.31634e-05	6.50981	IgA_gse175759	IgA	4.6352
DEFB1	10.2084	8.60836	-1.63726	9.1253	-5.11606	2.0059e-06	8.43398e-05	4.65937	IgA_gse175759	IgA	4.07397
FKBP5	2.43796	0.775712	-1.70091	1.31275	-5.02132	2.92999e-06	0.000100187	4.29776	IgA_gse175759	IgA	3.99919
NFKBIA	5.23632	4.16971	-1.09141	4.51431	-4.98595	3.37239e-06	0.000107379	4.16366	IgA_gse175759	IgA	3.96908
NFIL3	3.18706	2.22845	-0.980906	2.53815	-4.48775	2.31939e-05	0.000222363	2.33082	IgA_gse175759	IgA	3.65294
ZBTB16	-1.36089	-2.78982	-1.46216	-2.32816	-4.24951	5.61647e-05	0.000330278	1.49482	IgA_gse175759	IgA	3.48112
IL6R	2.26859	1.45921	-0.82821	1.7207	-3.58352	0.000573223	0.00143354	-0.680715	IgA_gse175759	IgA	2.84359
TAP1	2.79147	2.16124	-0.644888	2.36485	-3.10243	0.00263049	0.00470192	-2.08373	IgA_gse175759	IgA	2.32772
TNFSF10	6.11308	5.33045	-0.800824	5.5833	-3.06732	0.00292356	0.00511139	-2.17999	IgA_gse175759	IgA	2.29146
CX3CR1	0.0705977	0.616418	0.558514	0.440076	2.98455	0.00373881	0.00626632	-2.40354	IgA_gse175759	IgA	2.20299
PSMB10	2.06874	1.37229	-0.712648	1.59729	-2.78262	0.00668657	0.0102405	-2.92811	IgA_gse175759	IgA	1.98968
TP53	2.22808	1.66616	-0.574991	1.8477	-2.7664	0.00699792	0.0106346	-2.96893	IgA_gse175759	IgA	1.97328
PYCARD	0.918175	0.215412	-0.719106	0.442458	-2.54019	0.0129606	0.018211	-3.51752	IgA_gse175759	IgA	1.73967
HLA-DMA	4.16886	3.61906	-0.562589	3.79669	-2.41093	0.0181406	0.024535	-3.81306	IgA_gse175759	IgA	1.61021
CYBB	0.932782	1.42998	0.508764	1.26935	2.374	0.0199269	0.0266621	-3.89507	IgA_gse175759	IgA	1.57411
MAP4K4	1.53906	1.20158	-0.345329	1.31061	-1.84451	0.0687096	0.082242	-4.94626	IgA_gse175759	IgA	1.08491
TLR1	0.482031	0.147876	-0.341926	0.255834	-1.63344	0.106199	0.123221	-5.29784	IgA_gse175759	IgA	0.909314
TGFBI	2.114	2.37682	0.268933	2.29191	1.1936	0.236067	0.260007	-5.90051	IgA_gse175759	IgA	0.585015
FN1	2.76504	3.01064	0.25131	2.93129	1.03177	0.305206	0.33143	-6.07676	IgA_gse175759	IgA	0.479608
IFNAR2	0.461185	0.267928	-0.197751	0.330364	-0.970197	0.334794	0.360924	-6.13726	IgA_gse175759	IgA	0.442584
CASP1	1.33994	1.12673	-0.21816	1.19561	-0.889307	0.376432	0.402584	-6.21122	IgA_gse175759	IgA	0.395144
IL10RA	-0.0315729	-0.221143	-0.193978	-0.159897	-0.824497	0.412043	0.438187	-6.26592	IgA_gse175759	IgA	0.35834
C2	-0.268246	-0.507498	-0.244817	-0.430201	-0.77935	0.438011	0.46422	-6.30161	IgA_gse175759	IgA	0.333276
FCER1G	3.34352	3.15054	-0.197469	3.21289	-0.757976	0.450632	0.476615	-6.31782	IgA_gse175759	IgA	0.321833
CTSS	1.59933	1.77673	0.181523	1.71942	0.741465	0.460524	0.486634	-6.33004	IgA_gse175759	IgA	0.312797
ITGB2	1.22459	1.10969	-0.117571	1.14681	-0.493295	0.623119	0.645325	-6.48158	IgA_gse175759	IgA	0.190221
CSF1R	2.18835	2.2199	0.0322798	2.20971	0.148253	0.882506	0.892047	-6.5914	IgA_gse175759	IgA	0.0496125
EGR1	6.84726	4.53007	-2.36176	4.76571	-4.40604	3.21535e-05	0.0352216	0.527522	IgA_gse116626	IgA	1.45319
ARG2	5.14697	3.84648	-1.3255	3.97873	-2.36511	0.020431	0.999924	-3.33684	IgA_gse116626	IgA	3.29875e-05
C2	4.75856	4.58372	-0.178206	4.6015	-0.336097	0.737672	0.999924	-5.10992	IgA_gse116626	IgA	3.29875e-05
CASP1	4.88587	4.8126	-0.0746761	4.82005	-0.207487	0.836153	0.999924	-5.13357	IgA_gse116626	IgA	3.29875e-05
CISH	5.60583	4.22185	-1.41059	4.36259	-2.93708	0.00431903	0.999924	-2.4196	IgA_gse116626	IgA	3.29875e-05
CSF1R	4.77058	4.75626	-0.0145972	4.75771	-0.0391799	0.968844	0.999924	-5.14763	IgA_gse116626	IgA	3.29875e-05
CTSS	4.36084	4.64777	0.292456	4.61859	0.62269	0.535248	0.999924	-5.01723	IgA_gse116626	IgA	3.29875e-05
CX3CR1	4.51584	4.75085	0.23953	4.72696	0.60923	0.544087	0.999924	-5.02281	IgA_gse116626	IgA	3.29875e-05
CYBB	4.84679	4.79369	-0.0541254	4.79909	-0.147063	0.88345	0.999924	-5.14082	IgA_gse116626	IgA	3.29875e-05
DEFB1	4.36386	4.46447	0.102553	4.45424	0.22809	0.820155	0.999924	-5.13053	IgA_gse116626	IgA	3.29875e-05
FCER1G	4.74218	4.41856	-0.329847	4.45147	-0.716069	0.476021	0.999924	-4.9752	IgA_gse116626	IgA	3.29875e-05
FKBP5	5.0793	4.6099	-0.478435	4.65763	-0.993409	0.323487	0.999924	-4.81658	IgA_gse116626	IgA	3.29875e-05
FN1	4.90282	4.80662	-0.0980517	4.8164	-0.259603	0.795833	0.999924	-5.12533	IgA_gse116626	IgA	3.29875e-05
GATA3	4.64065	4.15292	-0.497105	4.20252	-0.920165	0.360235	0.999924	-4.86334	IgA_gse116626	IgA	3.29875e-05
HLA-DMA	3.8648	4.60642	0.755877	4.531	1.66093	0.100618	0.999924	-4.23451	IgA_gse116626	IgA	3.29875e-05
IFNAR2	4.61399	4.57986	-0.0347917	4.58333	-0.0794837	0.936845	0.999924	-5.14601	IgA_gse116626	IgA	3.29875e-05
IL10RA	3.95012	4.49774	0.558157	4.44205	0.973249	0.333345	0.999924	-4.82979	IgA_gse116626	IgA	3.29875e-05
IL6R	5.08499	4.4583	-0.638745	4.52203	-1.71932	0.089399	0.999924	-4.17069	IgA_gse116626	IgA	3.29875e-05
ITGB2	4.67427	4.76246	0.0898879	4.75349	0.223822	0.823463	0.999924	-5.13119	IgA_gse116626	IgA	3.29875e-05
MAP4K4	4.82206	4.47483	-0.353909	4.51014	-0.766227	0.445782	0.999924	-4.95024	IgA_gse116626	IgA	3.29875e-05
NFIL3	5.59043	4.45973	-1.15245	4.57471	-2.59684	0.011182	0.999924	-2.98402	IgA_gse116626	IgA	3.29875e-05
NFKBIA	4.84236	4.63803	-0.208254	4.65881	-0.556727	0.579258	0.999924	-5.04343	IgA_gse116626	IgA	3.29875e-05
PSMB10	4.67022	4.62284	-0.0482861	4.62766	-0.132714	0.89475	0.999924	-5.14218	IgA_gse116626	IgA	3.29875e-05
PYCARD	4.92141	4.83849	-0.0845226	4.84692	-0.222515	0.824477	0.999924	-5.13138	IgA_gse116626	IgA	3.29875e-05
TAP1	4.21063	4.2504	0.040534	4.24635	0.0788652	0.937336	0.999924	-5.14604	IgA_gse116626	IgA	3.29875e-05
TGFBI	4.34651	4.45378	0.109339	4.44287	0.233073	0.816297	0.999924	-5.12976	IgA_gse116626	IgA	3.29875e-05
TLR1	4.88412	4.81691	-0.0684983	4.82375	-0.185538	0.853274	0.999924	-5.13649	IgA_gse116626	IgA	3.29875e-05
TNFSF10	4.67085	4.39217	-0.284046	4.42051	-0.64284	0.522154	0.999924	-5.00865	IgA_gse116626	IgA	3.29875e-05
TP53	4.70432	4.15834	-0.556471	4.21387	-1.23049	0.222098	0.999924	-4.64162	IgA_gse116626	IgA	3.29875e-05
ZBTB16	4.4676	4.46975	0.00218862	4.46953	0.0039302	0.996874	0.999924	-5.14814	IgA_gse116626	IgA	3.29875e-05
EGR1	9.05425	6.82217	-2.32137	7.18218	-6.99579	4.98291e-08	2.24497e-05	8.45758	IgA_gse35489_g1	IgA	4.64879
IL6R	7.16174	6.2984	-0.897877	6.43765	-5.48877	4.20029e-06	0.000767177	4.23872	IgA_gse35489_g1	IgA	3.1151
NFKBIA	9.86855	8.99563	-0.907844	9.13642	-5.04145	1.58505e-05	0.0022791	2.975	IgA_gse35489_g1	IgA	2.64224
NFIL3	8.91181	8.06101	-0.88483	8.19824	-4.91706	2.29056e-05	0.00292795	2.62506	IgA_gse35489_g1	IgA	2.53344
CISH	8.94463	8.25174	-0.720599	8.3635	-4.24192	0.000165414	0.0116445	0.751906	IgA_gse35489_g1	IgA	1.93388
ZBTB16	7.12478	6.11673	-1.04837	6.27932	-3.60972	0.000991825	0.037783	-0.929832	IgA_gse35489_g1	IgA	1.4227
PSMB10	5.96729	6.64515	0.704974	6.53582	2.98746	0.00524022	0.100994	-2.46787	IgA_gse35489_g1	IgA	0.995705
TAP1	6.88146	7.25429	0.387751	7.19416	2.87123	0.00704815	0.118046	-2.73782	IgA_gse35489_g1	IgA	0.92795
CTSS	6.35709	7.0792	0.751003	6.96273	2.85114	0.00741484	0.120771	-2.78386	IgA_gse35489_g1	IgA	0.918036
TP53	5.42428	5.78574	0.375919	5.72744	2.82496	0.00791943	0.124956	-2.84356	IgA_gse35489_g1	IgA	0.903244
FN1	7.69826	8.4719	0.80458	8.34712	2.77748	0.00891745	0.132412	-2.95096	IgA_gse35489_g1	IgA	0.878072
C2	6.4606	6.91778	0.475467	6.84404	2.60829	0.0135067	0.16417	-3.32438	IgA_gse35489_g1	IgA	0.784706
DEFB1	11.8273	11.4367	-0.406162	11.4997	-2.4928	0.0178018	0.187245	-3.57048	IgA_gse35489_g1	IgA	0.72759
CX3CR1	6.47848	6.98149	0.523134	6.90036	2.43986	0.020162	0.199057	-3.68079	IgA_gse35489_g1	IgA	0.701022
CSF1R	6.2977	6.50491	0.215498	6.47149	2.39224	0.0225247	0.21098	-3.7786	IgA_gse35489_g1	IgA	0.675759
PYCARD	4.77865	5.31825	0.561179	5.23122	2.38088	0.0231246	0.21275	-3.80174	IgA_gse35489_g1	IgA	0.67213
FKBP5	7.46349	6.58537	-0.913254	6.727	-2.29674	0.0280363	0.236393	-3.97068	IgA_gse35489_g1	IgA	0.626366
HLA-DMA	7.6002	8.14562	0.56724	8.05765	2.27852	0.0292161	0.24049	-4.00667	IgA_gse35489_g1	IgA	0.618902
IFNAR2	6.73462	6.97816	0.253282	6.93888	2.11103	0.0423359	0.287742	-4.32776	IgA_gse35489_g1	IgA	0.540997
ARG2	9.11922	8.72883	-0.406007	8.79179	-2.05186	0.0480892	0.305686	-4.43677	IgA_gse35489_g1	IgA	0.514725
TLR1	4.09675	4.21404	0.12198	4.19512	1.8737	0.0697433	0.356476	-4.75035	IgA_gse35489_g1	IgA	0.44797
CASP1	5.87817	6.138	0.270225	6.09609	1.76287	0.0870716	0.390998	-4.93384	IgA_gse35489_g1	IgA	0.407826
ITGB2	6.0308	6.42887	0.413995	6.36467	1.68834	0.100663	0.420316	-5.05204	IgA_gse35489_g1	IgA	0.376424
TGFBI	6.85884	7.33998	0.500393	7.26238	1.6785	0.102584	0.424144	-5.06733	IgA_gse35489_g1	IgA	0.372486
MAP4K4	6.25843	6.45831	0.207873	6.42607	1.61631	0.115436	0.447186	-5.16219	IgA_gse35489_g1	IgA	0.349512
IL10RA	5.66988	5.90156	0.240949	5.8642	1.56435	0.127162	0.463392	-5.23911	IgA_gse35489_g1	IgA	0.334051
CYBB	5.72185	5.91259	0.198361	5.88182	1.21993	0.231035	0.592175	-5.69275	IgA_gse35489_g1	IgA	0.22755
GATA3	8.10405	8.2583	0.160424	8.23342	1.21591	0.232544	0.593256	-5.69745	IgA_gse35489_g1	IgA	0.226758
FCER1G	7.29434	7.52672	0.24168	7.48924	1.10875	0.27546	0.632561	-5.81743	IgA_gse35489_g1	IgA	0.198898
TNFSF10	10.4138	10.6111	0.205274	10.5793	1.08688	0.28487	0.639842	-5.84065	IgA_gse35489_g1	IgA	0.193927
EGR1	4.65343	3.22227	-1.48841	3.4531	-7.04199	5.03465e-08	1.77708e-05	8.46635	IgA_gse35489_g2	IgA	4.75029
IL6R	3.27809	2.71217	-0.588564	2.80345	-5.53017	4.02836e-06	0.000662251	4.27465	IgA_gse35489_g2	IgA	3.17898
NFIL3	5.49194	4.62239	-0.904334	4.76264	-5.02875	1.75376e-05	0.00212595	2.86806	IgA_gse35489_g2	IgA	2.67245
NFKBIA	6.51495	5.6809	-0.86741	5.81542	-4.60212	6.0898e-05	0.00580029	1.68074	IgA_gse35489_g2	IgA	2.23655
CISH	6.21225	5.46768	-0.774348	5.58778	-4.33902	0.000130272	0.00971055	0.957739	IgA_gse35489_g2	IgA	2.01276
ZBTB16	3.58592	2.59544	-1.0301	2.75519	-3.61856	0.000992451	0.0419381	-0.958646	IgA_gse35489_g2	IgA	1.37739
PSMB10	2.35752	3.05078	0.720989	2.93897	2.94838	0.0058714	0.111892	-2.60679	IgA_gse35489_g2	IgA	0.951203
TP53	2.01626	2.21881	0.210655	2.18614	2.76977	0.00919189	0.143822	-3.01518	IgA_gse35489_g2	IgA	0.842173
TAP1	3.71227	4.05739	0.358929	4.00173	2.762	0.00937012	0.145101	-3.03259	IgA_gse35489_g2	IgA	0.838331
CSF1R	2.81766	3.02491	0.215541	2.99148	2.4613	0.019322	0.209631	-3.68265	IgA_gse35489_g2	IgA	0.678545
HLA-DMA	4.43863	5.02617	0.611037	4.9314	2.40837	0.0218545	0.22192	-3.79192	IgA_gse35489_g2	IgA	0.653804
C2	3.20657	3.78267	0.599141	3.68975	2.39135	0.0227311	0.225079	-3.82672	IgA_gse35489_g2	IgA	0.647664
FKBP5	4.11257	3.23437	-0.913323	3.37602	-2.31966	0.026784	0.242592	-3.97137	IgA_gse35489_g2	IgA	0.615123
CX3CR1	2.99382	3.4646	0.489604	3.38866	2.2747	0.0296478	0.257086	-4.06048	IgA_gse35489_g2	IgA	0.589922
DEFB1	8.3713	7.9874	-0.39926	8.04932	-2.26156	0.0305355	0.258456	-4.08629	IgA_gse35489_g2	IgA	0.587613
PYCARD	1.2072	1.68626	0.498224	1.60899	2.21412	0.0339417	0.269798	-4.17856	IgA_gse35489_g2	IgA	0.56896
ARG2	5.29259	4.98599	-0.318861	5.03544	-2.12029	0.0416954	0.297055	-4.35684	IgA_gse35489_g2	IgA	0.527163
FN1	2.45666	2.6581	0.209499	2.62561	2.02245	0.0514121	0.322937	-4.53651	IgA_gse35489_g2	IgA	0.490883
CASP1	1.37959	1.63198	0.262488	1.59127	2.00204	0.0536735	0.328809	-4.57318	IgA_gse35489_g2	IgA	0.483057
CTSS	1.10053	1.32998	0.238624	1.29297	1.92072	0.0635649	0.354418	-4.71635	IgA_gse35489_g2	IgA	0.450485
ITGB2	2.24973	2.67388	0.441115	2.60547	1.8758	0.0696777	0.370737	-4.79343	IgA_gse35489_g2	IgA	0.430934
MAP4K4	2.16134	2.34845	0.194595	2.31827	1.8342	0.0757819	0.383942	-4.86351	IgA_gse35489_g2	IgA	0.415734
GATA3	2.45326	2.64091	0.195164	2.61065	1.8168	0.078468	0.389176	-4.89245	IgA_gse35489_g2	IgA	0.409854
TLR1	0.7225	0.824287	0.105858	0.80787	1.72221	0.0945251	0.420458	-5.04579	IgA_gse35489_g2	IgA	0.376277
CYBB	2.00351	2.2716	0.278812	2.22836	1.71499	0.0958567	0.423088	-5.05722	IgA_gse35489_g2	IgA	0.373569
TGFBI	3.38627	3.86247	0.495245	3.78566	1.6264	0.11351	0.451714	-5.19415	IgA_gse35489_g2	IgA	0.345137
IL10RA	2.11496	2.33947	0.233492	2.30326	1.62088	0.114694	0.454271	-5.20248	IgA_gse35489_g2	IgA	0.342685
IFNAR2	1.82916	1.91447	0.0887206	1.90071	1.50166	0.142827	0.49267	-5.37647	IgA_gse35489_g2	IgA	0.307444
TNFSF10	6.88341	7.13679	0.263523	7.09592	1.2914	0.205664	0.564589	-5.65487	IgA_gse35489_g2	IgA	0.248268
FCER1G	3.81284	4.0669	0.264218	4.02592	1.15321	0.257225	0.611625	-5.81724	IgA_gse35489_g2	IgA	0.213515
ZBTB16	2.22651	1.39272	-0.848944	1.47341	-2.84527	0.00599706	0.245792	-2.41601	IgA_gse115857	IgA	0.609432
FCER1G	2.48824	1.2882	-1.22186	1.40434	-2.28476	0.0257422	0.468077	-3.65948	IgA_gse115857	IgA	0.329683
GATA3	1.95224	1.68077	-0.276407	1.70704	-2.22666	0.0295916	0.494458	-3.77559	IgA_gse115857	IgA	0.30587
EGR1	1.89316	1.71799	-0.178356	1.73495	-2.07202	0.0424063	0.566834	-4.07225	IgA_gse115857	IgA	0.246544
IL6R	1.78216	1.31453	-0.476131	1.35979	-1.89524	0.0626993	0.629777	-4.38864	IgA_gse115857	IgA	0.200813
FKBP5	1.88074	1.73053	-0.152938	1.74507	-1.77629	0.0805656	0.671852	-4.58747	IgA_gse115857	IgA	0.172726
CX3CR1	1.26037	1.64022	0.386751	1.60346	1.57157	0.121113	0.755054	-4.90232	IgA_gse115857	IgA	0.122022
ARG2	1.71377	1.09471	-0.630314	1.15462	-1.45737	0.150035	0.788714	-5.06257	IgA_gse115857	IgA	0.10308
TGFBI	1.13032	1.49281	0.369075	1.45773	1.25052	0.215783	0.855283	-5.32397	IgA_gse115857	IgA	0.0678899
TAP1	1.02158	1.3422	0.326452	1.31118	0.973589	0.334023	0.92535	-5.61423	IgA_gse115857	IgA	0.033694
MAP4K4	1.83455	1.61288	-0.225702	1.63433	-0.833922	0.407509	0.943831	-5.73406	IgA_gse115857	IgA	0.0251057
CISH	0.988185	1.28716	0.304416	1.25823	0.810674	0.420637	0.947452	-5.75225	IgA_gse115857	IgA	0.023443
C2	1.52339	1.20258	-0.326648	1.23362	-0.803468	0.424757	0.948401	-5.75779	IgA_gse115857	IgA	0.0230078
IFNAR2	1.40335	1.5901	0.190147	1.57202	0.739232	0.462541	0.95701	-5.805	IgA_gse115857	IgA	0.0190834
TP53	1.48922	1.30457	-0.188006	1.32244	-0.559245	0.577998	0.973222	-5.91667	IgA_gse115857	IgA	0.0117883
ITGB2	1.11232	1.30933	0.200595	1.29026	0.505547	0.614957	0.974604	-5.94405	IgA_gse115857	IgA	0.011172
CSF1R	1.78821	1.68058	-0.109589	1.69099	-0.458171	0.648423	0.978764	-5.96594	IgA_gse115857	IgA	0.00932193
IL10RA	1.20021	1.34177	0.144135	1.32807	0.431522	0.667578	0.979405	-5.97731	IgA_gse115857	IgA	0.00903779
FN1	1.77007	1.72624	-0.0446268	1.73048	-0.362714	0.718045	0.987429	-6.00354	IgA_gse115857	IgA	0.00549426
HLA-DMA	1.56757	1.45806	-0.111504	1.46866	-0.343262	0.732556	0.987429	-6.01014	IgA_gse115857	IgA	0.00549426
TNFSF10	1.35929	1.23752	-0.123981	1.2493	-0.3396	0.7353	0.987713	-6.01134	IgA_gse115857	IgA	0.00536912
CASP1	1.75543	1.73557	-0.0202214	1.73749	-0.273131	0.785655	0.991153	-6.03091	IgA_gse115857	IgA	0.0038592
DEFB1	1.74057	1.71724	-0.0237509	1.7195	-0.245246	0.807071	0.992141	-6.03785	IgA_gse115857	IgA	0.00342658
PSMB10	1.49159	1.54374	0.0530952	1.53869	0.228994	0.819624	0.992141	-6.04156	IgA_gse115857	IgA	0.00342658
PYCARD	1.57701	1.60685	0.0303789	1.60396	0.103909	0.917575	0.996488	-6.06159	IgA_gse115857	IgA	0.00152793
TLR1	1.70295	1.68825	-0.0149702	1.68967	-0.127964	0.89859	0.996488	-6.05891	IgA_gse115857	IgA	0.00152793
CTSS	1.63586	1.59864	-0.0378985	1.60224	-0.0875588	0.930508	0.996758	-6.0631	IgA_gse115857	IgA	0.0014103
NFIL3	1.40747	1.42141	0.0141944	1.42006	0.0579264	0.953993	0.996784	-6.06517	IgA_gse115857	IgA	0.00139882
NFKBIA	1.253	1.26862	0.0158982	1.26711	0.0363182	0.971145	0.998062	-6.06615	IgA_gse115857	IgA	0.000842562
CYBB	1.32827	1.33047	0.00224422	1.33026	0.00775681	0.993836	0.998906	-6.06676	IgA_gse115857	IgA	0.000475396
ARG2	106.183	17.3477	-96.2386	48.4401	-1.72321	0.101055	0.841897	-4.59492	MN_gse216841	MN	0.0747413
CASP1	5.44934	44.2949	42.0827	30.6989	0.928686	0.364679	0.841897	-4.59513	MN_gse216841	MN	0.0747413
CISH	0.934299	25.0759	26.1534	16.6263	1.3482	0.193419	0.841897	-4.59503	MN_gse216841	MN	0.0747413
CYBB	9.83605	3.81596	-6.52176	5.92299	-1.10216	0.284131	0.841897	-4.5951	MN_gse216841	MN	0.0747413
DEFB1	209.645	105.822	-112.474	142.16	-0.851148	0.405267	0.841897	-4.59515	MN_gse216841	MN	0.0747413
EGR1	5.61166	25.6753	21.7356	18.653	1.44017	0.166065	0.841897	-4.59501	MN_gse216841	MN	0.0747413
FCER1G	143.679	73.3298	-76.2115	97.952	-0.815641	0.424794	0.841897	-4.59516	MN_gse216841	MN	0.0747413
GATA3	25.2367	12.7521	-13.525	17.1217	-0.737469	0.469831	0.841897	-4.59517	MN_gse216841	MN	0.0747413
HLA-DMA	79.7235	8.21116	-77.4716	33.2405	-1.56507	0.134039	0.841897	-4.59497	MN_gse216841	MN	0.0747413
IL10RA	3.08868	24.4815	23.1756	16.994	1.13928	0.26872	0.841897	-4.59509	MN_gse216841	MN	0.0747413
IL6R	0.537641	4.28634	4.06109	2.9743	1.20155	0.244272	0.841897	-4.59507	MN_gse216841	MN	0.0747413
ITGB2	5.02415	16.6395	12.5833	12.5741	1.01882	0.321062	0.841897	-4.59512	MN_gse216841	MN	0.0747413
MAP4K4	1.49566	14.7612	14.371	10.1182	1.57622	0.131448	0.841897	-4.59497	MN_gse216841	MN	0.0747413
NFIL3	22.9981	7.59737	-16.6841	12.9876	-1.5642	0.134241	0.841897	-4.59497	MN_gse216841	MN	0.0747413
NFKBIA	25.8124	62.7314	39.9956	49.8097	0.89277	0.383127	0.841897	-4.59514	MN_gse216841	MN	0.0747413
TAP1	5.0753	15.8409	11.6627	12.0729	0.959267	0.349451	0.841897	-4.59513	MN_gse216841	MN	0.0747413
TGFBI	3.53425	15.0041	12.4256	10.9896	1.38707	0.181448	0.841897	-4.59502	MN_gse216841	MN	0.0747413
TNFSF10	10.0011	4.13109	-6.35918	6.18559	-1.18134	0.252017	0.841897	-4.59508	MN_gse216841	MN	0.0747413
TP53	3.34701	10.4161	7.65821	7.94193	1.23935	0.23028	0.841897	-4.59506	MN_gse216841	MN	0.0747413
ZBTB16	22.6875	5.14431	-19.0052	11.2844	-1.68573	0.108169	0.841897	-4.59494	MN_gse216841	MN	0.0747413
CSF1R	13.4939	20.9731	8.10248	18.3554	0.53347	0.599882	0.870116	-4.5952	MN_gse216841	MN	0.0604228
CTSS	8.3859	5.22319	-3.42628	6.33014	-0.524787	0.605789	0.871836	-4.5952	MN_gse216841	MN	0.0595652
FKBP5	3.86538	5.42063	1.68485	4.87629	0.469852	0.643798	0.883634	-4.59521	MN_gse216841	MN	0.0537277
FN1	3.47762	4.67056	1.29235	4.25303	0.455071	0.654205	0.886888	-4.59521	MN_gse216841	MN	0.0521313
C2	5.5012	9.06153	3.85703	7.81542	0.42128	0.678269	0.893926	-4.59521	MN_gse216841	MN	0.0486983
IFNAR2	9.46946	13.2682	4.11527	11.9386	0.372518	0.713622	0.906064	-4.59522	MN_gse216841	MN	0.0428412
PYCARD	28.0642	43.5706	16.7987	38.1434	0.336023	0.740529	0.913638	-4.59522	MN_gse216841	MN	0.0392258
TLR1	11.8403	9.31198	-2.73904	10.1969	-0.310045	0.759895	0.920775	-4.59522	MN_gse216841	MN	0.0358464
CX3CR1	11.6438	14.1486	2.71356	13.2719	0.284648	0.778987	0.927693	-4.59522	MN_gse216841	MN	0.0325957
PSMB10	23.7906	23.7102	-0.0871013	23.7384	-0.00672972	0.994701	0.998179	-4.59523	MN_gse216841	MN	0.000791497
TP53	4.11205	5.57054	1.48709	5.4426	7.65651	1.70326e-10	5.58377e-08	13.7458	MN_gse200828	MN	7.25307
FCER1G	4.24595	7.47184	3.28914	7.18886	7.28778	7.36023e-10	1.57775e-07	12.3363	MN_gse200828	MN	6.80196
GATA3	5.16208	6.72178	1.59028	6.58496	6.70264	7.45471e-09	9.77548e-07	10.1066	MN_gse200828	MN	6.00986
TAP1	5.64973	6.95639	1.33228	6.84177	6.22944	4.77169e-08	4.30749e-06	8.32032	MN_gse200828	MN	5.36578
CSF1R	3.49614	5.25814	1.79656	5.10358	6.05875	9.26952e-08	7.23982e-06	7.68199	MN_gse200828	MN	5.14027
PSMB10	5.80438	6.79523	1.01028	6.70831	5.74068	3.16154e-07	1.88896e-05	6.50378	MN_gse200828	MN	4.72378
ARG2	5.55998	4.61286	-0.965691	4.69594	-5.63595	4.71887e-07	2.59538e-05	6.11957	MN_gse200828	MN	4.5858
NFIL3	5.9281	4.43208	-1.52535	4.56331	-4.94821	6.19664e-06	0.000193228	3.6563	MN_gse200828	MN	3.71393
FKBP5	8.83647	7.4892	-1.37369	7.60738	-4.87095	8.21681e-06	0.000239161	3.3873	MN_gse200828	MN	3.62131
CYBB	3.70397	5.74429	2.08032	5.56531	4.71951	1.42173e-05	0.000375238	2.86529	MN_gse200828	MN	3.42569
PYCARD	4.88009	6.27308	1.4203	6.15089	4.59285	2.23708e-05	0.000527312	2.43447	MN_gse200828	MN	3.27793
CTSS	4.95647	6.58936	1.66491	6.44613	4.46943	3.46246e-05	0.000746902	2.02002	MN_gse200828	MN	3.12674
TGFBI	3.77653	5.84668	2.11074	5.66508	4.38554	4.64583e-05	0.000942597	1.74151	MN_gse200828	MN	3.02567
CISH	4.26586	3.21417	-1.07231	3.30643	-4.196	8.94434e-05	0.00157379	1.12233	MN_gse200828	MN	2.80305
ITGB2	3.1602	4.16983	1.02942	4.08126	4.18999	9.13017e-05	0.00159858	1.10293	MN_gse200828	MN	2.79627
MAP4K4	6.01755	6.61372	0.607857	6.56142	3.89793	0.00024368	0.00336546	0.179348	MN_gse200828	MN	2.47296
HLA-DMA	6.83669	7.57223	0.749967	7.50771	3.56756	0.000707944	0.0078393	-0.816753	MN_gse200828	MN	2.10572
DEFB1	10.1352	8.3254	-1.8453	8.48416	-3.51556	0.0008335	0.00888852	-0.968429	MN_gse200828	MN	2.05117
IFNAR2	4.62304	5.5957	0.991734	5.51038	3.5068	0.000856618	0.00906654	-0.993821	MN_gse200828	MN	2.04256
IL6R	5.3904	4.55901	-0.847689	4.63194	-3.44939	0.001024	0.010439	-1.1593	MN_gse200828	MN	1.98134
CX3CR1	2.28913	3.07047	0.79666	3.00193	3.28312	0.00170116	0.0152393	-1.62814	MN_gse200828	MN	1.81703
NFKBIA	9.52941	9.03307	-0.506076	9.07661	-3.195	0.00221336	0.0186152	-1.87012	MN_gse200828	MN	1.73013
EGR1	8.06738	7.01821	-1.06974	7.11024	-3.12876	0.00269017	0.0215655	-2.04892	MN_gse200828	MN	1.66624
IL10RA	3.25072	4.15285	0.919819	4.07372	2.80195	0.00679554	0.0437044	-2.89065	MN_gse200828	MN	1.35947
ZBTB16	5.66233	4.4937	-1.19155	4.59621	-2.7785	0.00724536	0.0458809	-2.94833	MN_gse200828	MN	1.33837
TNFSF10	7.33319	7.94485	0.623652	7.8912	2.73642	0.00812207	0.0498672	-3.05094	MN_gse200828	MN	1.30218
C2	2.87508	3.59733	0.736411	3.53397	2.5062	0.0148823	0.0776528	-3.59031	MN_gse200828	MN	1.10984
FN1	6.41753	7.24254	0.841184	7.17017	2.18743	0.0325482	0.138008	-4.27282	MN_gse200828	MN	0.860096
CASP1	4.41376	4.95861	0.555532	4.91081	1.8925	0.0631661	0.217785	-4.83331	MN_gse200828	MN	0.661972
TLR1	2.76697	3.18213	0.423299	3.14571	1.77951	0.0801301	0.255267	-5.02902	MN_gse200828	MN	0.593006
TNFSF10	7.80761	8.73947	0.951266	8.66914	6.09888	1.00461e-07	3.97298e-05	7.63667	MN_gse200818	MN	4.40088
EGR1	7.54363	5.25077	-2.34063	5.42382	-5.21914	2.64402e-06	0.000484381	4.56511	MN_gse200818	MN	3.31481
ZBTB16	5.43349	3.44168	-2.03331	3.592	-4.76383	1.35771e-05	0.00151693	3.03349	MN_gse200818	MN	2.81904
FKBP5	8.50561	6.59953	-1.94579	6.74338	-4.60774	2.35072e-05	0.00227008	2.52099	MN_gse200818	MN	2.64396
TP53	4.14511	5.14631	1.02206	5.07075	4.5313	3.06784e-05	0.00267256	2.27271	MN_gse200818	MN	2.57307
NFKBIA	8.36801	7.62819	-0.755239	7.68402	-4.21227	9.14016e-05	0.00572178	1.25731	MN_gse200818	MN	2.24247
CISH	5.84867	4.84218	-1.02746	4.91814	-3.99464	0.000188656	0.00905658	0.58612	MN_gse200818	MN	2.04304
NFIL3	6.12325	5.36083	-0.778304	5.41837	-3.87163	0.000281906	0.0114086	0.215305	MN_gse200818	MN	1.94277
IL6R	5.96912	5.15186	-0.834291	5.21354	-3.55911	0.000760477	0.0226101	-0.696372	MN_gse200818	MN	1.6457
IFNAR2	3.31278	4.35009	1.05892	4.2718	3.5052	0.000898548	0.0251092	-0.848901	MN_gse200818	MN	1.60017
PYCARD	3.67128	4.74823	1.09938	4.66695	3.09952	0.00301484	0.0512729	-1.94741	MN_gse200818	MN	1.29011
ARG2	7.141	6.57834	-0.574387	6.6208	-3.07209	0.00326211	0.0540042	-2.01836	MN_gse200818	MN	1.26757
HLA-DMA	5.55927	6.41533	0.873898	6.35072	3.05602	0.00341564	0.0552961	-2.05971	MN_gse200818	MN	1.25731
FCER1G	4.5821	5.74133	1.18338	5.65385	2.7445	0.00809994	0.0903356	-2.83013	MN_gse200818	MN	1.04414
IL10RA	2.61864	3.53116	0.931531	3.46229	2.72907	0.00844183	0.0924592	-2.8667	MN_gse200818	MN	1.03405
CTSS	3.4964	4.7124	1.24133	4.62063	2.69385	0.00927207	0.0970645	-2.94954	MN_gse200818	MN	1.01294
GATA3	4.83586	5.49591	0.673806	5.4461	2.59137	0.0121317	0.113037	-3.18592	MN_gse200818	MN	0.946778
PSMB10	4.6663	5.22907	0.574494	5.1866	2.38723	0.0203309	0.151027	-3.63515	MN_gse200818	MN	0.820946
CYBB	3.90405	4.83416	0.949485	4.76396	2.35882	0.0217998	0.156498	-3.69529	MN_gse200818	MN	0.805492
TLR1	3.45603	3.98577	0.540777	3.94579	2.28611	0.0260012	0.17179	-3.84659	MN_gse200818	MN	0.765002
CSF1R	3.90229	4.58843	0.700444	4.53665	2.19935	0.0319427	0.19247	-4.02199	MN_gse200818	MN	0.715638
FN1	5.15579	5.97695	0.838269	5.91498	2.00143	0.0501365	0.245654	-4.40061	MN_gse200818	MN	0.609676
ITGB2	2.91117	3.31827	0.415575	3.28754	1.81787	0.0743635	0.304914	-4.72404	MN_gse200818	MN	0.515823
C2	3.80955	4.62892	0.836444	4.56708	1.62947	0.108753	0.369858	-5.02719	MN_gse200818	MN	0.431965
TGFBI	3.76577	4.3077	0.553224	4.2668	1.6078	0.11343	0.377638	-5.06014	MN_gse200818	MN	0.422924
MAP4K4	4.89303	5.17111	0.28388	5.15013	1.36039	0.179085	0.474821	-5.40748	MN_gse200818	MN	0.32347
DEFB1	10.2856	10.0351	-0.255764	10.054	-1.2453	0.218139	0.524556	-5.55062	MN_gse200818	MN	0.280208
TAP1	4.6184	4.86727	0.254061	4.84849	0.886582	0.379046	0.679629	-5.91912	MN_gse200818	MN	0.167728
CASP1	3.86249	4.0447	0.186001	4.03095	0.584801	0.561	0.805842	-6.13541	MN_gse200818	MN	0.0937503
CX3CR1	2.44837	2.54209	0.0956701	2.53502	0.570189	0.5708	0.811516	-6.14367	MN_gse200818	MN	0.0907029
ARG2	3.55613	3.40526	-0.153423	3.44438	-0.214523	0.830231	0.999983	-4.60461	MN_gse182380	MN	7.38473e-06
C2	0.931253	1.19123	0.264379	1.12383	0.370624	0.711083	0.999983	-4.60371	MN_gse182380	MN	7.38473e-06
CASP1	2.04098	2.19247	0.154053	2.1532	0.216726	0.828515	0.999983	-4.6046	MN_gse182380	MN	7.38473e-06
CISH	1.23949	0.954073	-0.290256	1.02807	-0.412574	0.680106	0.999983	-4.60338	MN_gse182380	MN	7.38473e-06
CSF1R	0.963406	0.836429	-0.129129	0.869349	-0.181881	0.855754	0.999983	-4.60474	MN_gse182380	MN	7.38473e-06
CTSS	1.4239	1.43557	0.0118667	1.43254	0.0169395	0.986492	0.999983	-4.60506	MN_gse182380	MN	7.38473e-06
CX3CR1	0.840824	0.998656	0.160507	0.957737	0.22475	0.822271	0.999983	-4.60457	MN_gse182380	MN	7.38473e-06
CYBB	1.45682	1.58359	0.128916	1.55073	0.181725	0.855876	0.999983	-4.60474	MN_gse182380	MN	7.38473e-06
DEFB1	5.76013	5.16837	-0.601791	5.32179	-0.844723	0.398692	0.999983	-4.59803	MN_gse182380	MN	7.38473e-06
EGR1	2.6722	2.30062	-0.37787	2.39696	-0.527621	0.59801	0.999983	-4.60232	MN_gse182380	MN	7.38473e-06
FCER1G	3.46884	3.54921	0.0817259	3.52837	0.113464	0.90971	0.999983	-4.60494	MN_gse182380	MN	7.38473e-06
FKBP5	1.40104	1.28643	-0.11655	1.31615	-0.164426	0.869466	0.999983	-4.6048	MN_gse182380	MN	7.38473e-06
FN1	1.09166	0.88116	-0.214072	0.935735	-0.299417	0.764753	0.999983	-4.60418	MN_gse182380	MN	7.38473e-06
GATA3	1.61467	1.41477	-0.203295	1.46659	-0.288303	0.773241	0.999983	-4.60424	MN_gse182380	MN	7.38473e-06
IFNAR2	1.10812	1.24725	0.141485	1.21118	0.198641	0.842629	0.999983	-4.60467	MN_gse182380	MN	7.38473e-06
IL10RA	0.539038	0.659495	0.122498	0.628265	0.175833	0.8605	0.999983	-4.60476	MN_gse182380	MN	7.38473e-06
IL6R	1.25507	1.15271	-0.1041	1.17924	-0.149015	0.881606	0.999983	-4.60484	MN_gse182380	MN	7.38473e-06
ITGB2	1.01718	1.03395	0.017056	1.0296	0.0240699	0.980807	0.999983	-4.60506	MN_gse182380	MN	7.38473e-06
MAP4K4	0.892662	0.851472	-0.041888	0.862151	-0.059049	0.952938	0.999983	-4.60503	MN_gse182380	MN	7.38473e-06
NFIL3	2.43888	2.38387	-0.0559424	2.39813	-0.0793768	0.936766	0.999983	-4.605	MN_gse182380	MN	7.38473e-06
NFKBIA	2.97903	2.70851	-0.275098	2.77865	-0.39221	0.69508	0.999983	-4.60355	MN_gse182380	MN	7.38473e-06
PSMB10	3.08483	3.29698	0.21575	3.24198	0.296971	0.766619	0.999983	-4.60419	MN_gse182380	MN	7.38473e-06
PYCARD	2.53298	2.80505	0.276686	2.73452	0.391199	0.695826	0.999983	-4.60355	MN_gse182380	MN	7.38473e-06
TAP1	1.77106	1.68529	-0.0872232	1.70753	-0.122895	0.902242	0.999983	-4.60491	MN_gse182380	MN	7.38473e-06
TGFBI	1.38441	1.33885	-0.04633	1.35066	-0.0644549	0.948635	0.999983	-4.60502	MN_gse182380	MN	7.38473e-06
TLR1	1.70992	1.90025	0.193547	1.8509	0.280926	0.77889	0.999983	-4.60429	MN_gse182380	MN	7.38473e-06
TNFSF10	3.19817	2.83281	-0.37155	2.92753	-0.534364	0.593341	0.999983	-4.60225	MN_gse182380	MN	7.38473e-06
TP53	2.39815	2.45458	0.0573861	2.43995	0.0819372	0.934731	0.999983	-4.605	MN_gse182380	MN	7.38473e-06
ZBTB16	-0.232492	-0.00481909	0.231532	-0.0638454	0.333069	0.73923	0.999983	-4.60397	MN_gse182380	MN	7.38473e-06
CISH	13.7951	4.08028	-9.87153	5.05177	-2.3885	0.0196495	0.60614	-4.04942	MN_gse197307	MN	0.217427
ARG2	7.15335	19.2468	12.2885	18.0375	0.644701	0.521252	0.999955	-4.68984	MN_gse197307	MN	1.95761e-05
C2	86.7863	21.7942	-66.0404	28.2934	-1.60568	0.112898	0.999955	-4.41802	MN_gse197307	MN	1.95761e-05
CASP1	14.5867	10.2116	-4.44565	10.6491	-0.700935	0.485694	0.999955	-4.68008	MN_gse197307	MN	1.95761e-05
CSF1R	3.64154	27.1588	23.8966	24.8071	0.913512	0.364145	0.999955	-4.63604	MN_gse197307	MN	1.95761e-05
CTSS	3.96221	5.12416	1.18069	5.00797	0.34897	0.728171	0.999955	-4.72791	MN_gse197307	MN	1.95761e-05
CX3CR1	7.71309	4.99596	-2.76095	5.26768	-0.740976	0.461215	0.999955	-4.67264	MN_gse197307	MN	1.95761e-05
CYBB	5.31031	9.54544	4.30344	9.12193	0.363938	0.717013	0.999955	-4.72652	MN_gse197307	MN	1.95761e-05
DEFB1	151.307	76.0313	-76.4894	83.5589	-0.879655	0.38209	0.999955	-4.64381	MN_gse197307	MN	1.95761e-05
EGR1	5.15527	6.9444	1.81799	6.76549	0.244368	0.807669	0.999955	-4.73599	MN_gse197307	MN	1.95761e-05
FCER1G	34.3737	83.5925	50.0126	78.6706	0.662632	0.509767	0.999955	-4.68681	MN_gse197307	MN	1.95761e-05
FKBP5	3.70552	4.56097	0.869243	4.47542	0.155049	0.877234	0.999955	-4.74064	MN_gse197307	MN	1.95761e-05
FN1	2.23954	2.44259	0.206317	2.42228	0.113214	0.910188	0.999955	-4.7421	MN_gse197307	MN	1.95761e-05
GATA3	6.92669	13.3382	6.51494	12.6971	0.600058	0.550427	0.999955	-4.69701	MN_gse197307	MN	1.95761e-05
HLA-DMA	16.9803	11.9232	-5.1387	12.4289	-0.459601	0.647243	0.999955	-4.71629	MN_gse197307	MN	1.95761e-05
IFNAR2	4.31105	4.7995	0.496323	4.75065	0.120117	0.904739	0.999955	-4.74189	MN_gse197307	MN	1.95761e-05
IL10RA	4.67888	5.15668	0.4855	5.1089	0.125635	0.900385	0.999955	-4.74171	MN_gse197307	MN	1.95761e-05
IL6R	19.1774	7.9512	-11.4073	9.07382	-1.03117	0.30605	0.999955	-4.6069	MN_gse197307	MN	1.95761e-05
ITGB2	19.3305	10.9929	-8.47211	11.8266	-0.550639	0.583654	0.999955	-4.70437	MN_gse197307	MN	1.95761e-05
MAP4K4	2.86733	2.63627	-0.234794	2.65937	-0.0795272	0.936843	0.999955	-4.74295	MN_gse197307	MN	1.95761e-05
NFIL3	18.7161	19.0789	0.368575	19.0426	0.0204961	0.983707	0.999955	-4.74372	MN_gse197307	MN	1.95761e-05
NFKBIA	18.515	27.3193	8.94627	26.4389	0.399727	0.690588	0.999955	-4.72297	MN_gse197307	MN	1.95761e-05
PSMB10	19.0398	55.6312	37.1816	51.972	0.425116	0.672071	0.999955	-4.72025	MN_gse197307	MN	1.95761e-05
PYCARD	25.1848	17.859	-7.44397	18.5916	-0.551137	0.583315	0.999955	-4.7043	MN_gse197307	MN	1.95761e-05
TAP1	7.19967	6.60689	-0.60234	6.66617	-0.133959	0.893824	0.999955	-4.74143	MN_gse197307	MN	1.95761e-05
TGFBI	2.48162	3.87464	1.41549	3.73534	0.404137	0.687358	0.999955	-4.72251	MN_gse197307	MN	1.95761e-05
TLR1	8.62046	10.7726	2.18688	10.5574	0.242849	0.80884	0.999955	-4.73609	MN_gse197307	MN	1.95761e-05
TNFSF10	23.5203	11.9705	-11.7361	13.1254	-0.962336	0.339231	0.999955	-4.62436	MN_gse197307	MN	1.95761e-05
TP53	10.8464	23.6331	12.993	22.3545	0.472135	0.638316	0.999955	-4.71478	MN_gse197307	MN	1.95761e-05
ZBTB16	3.89913	4.13694	0.241639	4.11315	0.0792516	0.937061	0.999955	-4.74295	MN_gse197307	MN	1.95761e-05
TNFSF10	8.27059	9.01714	0.762101	8.9608	4.94689	7.06235e-06	0.00211998	3.65326	MN_gse133288	MN	2.67367
TP53	4.18234	5.18526	1.02381	5.10956	4.55263	2.84505e-05	0.00571648	2.37383	MN_gse133288	MN	2.24287
EGR1	7.15987	5.14176	-2.06015	5.29407	-4.27428	7.40423e-05	0.00980858	1.49838	MN_gse133288	MN	2.00839
FKBP5	8.46249	6.66159	-1.83842	6.7975	-4.22681	8.69389e-05	0.0108234	1.35172	MN_gse133288	MN	1.96564
IFNAR2	3.17733	4.42945	1.2782	4.33495	3.91378	0.000245631	0.0198146	0.405614	MN_gse133288	MN	1.70301
ZBTB16	5.31343	3.43879	-1.91369	3.58028	-3.82899	0.00032333	0.0232353	0.156148	MN_gse133288	MN	1.63385
CISH	5.84413	4.95665	-0.905973	5.02363	-3.29157	0.00171636	0.0578252	-1.34786	MN_gse133288	MN	1.23788
PYCARD	3.6622	4.85841	1.22113	4.76813	3.20275	0.00223205	0.0658905	-1.58233	MN_gse133288	MN	1.18118
NFKBIA	8.36817	7.76398	-0.616774	7.80958	-3.16464	0.00249532	0.0696982	-1.6816	MN_gse133288	MN	1.15678
NFIL3	6.03164	5.37651	-0.66877	5.42596	-3.1524	0.00258583	0.0711941	-1.7133	MN_gse133288	MN	1.14756
IL10RA	2.50767	3.51638	1.02973	3.44025	3.12024	0.00283867	0.074692	-1.79621	MN_gse133288	MN	1.12673
ARG2	7.2305	6.71086	-0.530465	6.75008	-3.10254	0.00298752	0.0757213	-1.84159	MN_gse133288	MN	1.12078
IL6R	5.99742	5.34673	-0.66424	5.39584	-3.10157	0.00299591	0.0758568	-1.84408	MN_gse133288	MN	1.12001
CTSS	3.55695	4.87143	1.34186	4.77222	2.76367	0.00769104	0.122115	-2.67458	MN_gse133288	MN	0.913232
FCER1G	4.9587	6.06268	1.12699	5.97936	2.74933	0.0079936	0.124475	-2.70826	MN_gse133288	MN	0.904917
CYBB	3.72594	4.8145	1.11123	4.73234	2.72434	0.00854712	0.128248	-2.76664	MN_gse133288	MN	0.891949
GATA3	4.78093	5.48669	0.720464	5.43343	2.69315	0.00928729	0.134718	-2.83895	MN_gse133288	MN	0.870574
TLR1	3.59729	4.23022	0.64611	4.18245	2.65385	0.0103032	0.141201	-2.92913	MN_gse133288	MN	0.850162
FN1	5.09261	6.05084	0.978194	5.97852	2.61248	0.0114817	0.148887	-3.02298	MN_gse133288	MN	0.827143
HLA-DMA	5.78323	6.57986	0.813219	6.51973	2.58091	0.0124622	0.156101	-3.09382	MN_gse133288	MN	0.806594
PSMB10	4.80538	5.42985	0.637479	5.38272	2.39862	0.0197638	0.197045	-3.48955	MN_gse133288	MN	0.705435
CSF1R	4.0167	4.73047	0.728644	4.6766	2.33434	0.023138	0.213749	-3.62352	MN_gse133288	MN	0.670095
ITGB2	2.90778	3.38887	0.491106	3.35256	2.14544	0.036206	0.265029	-3.99984	MN_gse133288	MN	0.576707
TGFBI	3.73647	4.4309	0.708895	4.37849	2.09622	0.0405292	0.281317	-4.09351	MN_gse133288	MN	0.550804
C2	3.52742	4.50089	0.993754	4.42742	1.94154	0.0571588	0.334403	-4.37576	MN_gse133288	MN	0.475729
MAP4K4	4.86504	5.22334	0.365772	5.1963	1.74038	0.0872075	0.406151	-4.71446	MN_gse133288	MN	0.391313
DEFB1	10.6969	10.4163	-0.286434	10.4375	-1.68978	0.0965514	0.424319	-4.79446	MN_gse133288	MN	0.372308
CX3CR1	2.16626	2.44283	0.282335	2.42196	1.64725	0.10503	0.440429	-4.86008	MN_gse133288	MN	0.356124
TAP1	4.54751	4.89766	0.35745	4.87124	1.23047	0.223592	0.602993	-5.42109	MN_gse133288	MN	0.219687
CASP1	3.86713	4.18289	0.322338	4.15906	0.962497	0.33988	0.708437	-5.70039	MN_gse133288	MN	0.149699
TP53	4.15691	5.57867	1.45407	5.43649	6.66282	1.49034e-08	2.12182e-06	9.47647	MN_gse108113_glo	MN	5.67329
FKBP5	9.11494	7.58995	-1.55965	7.74245	-6.44943	3.29573e-08	3.74945e-06	8.71289	MN_gse108113_glo	MN	5.42603
GATA3	5.19425	6.67454	1.51394	6.52651	6.32707	5.19006e-08	5.2996e-06	8.27609	MN_gse108113_glo	MN	5.27576
TAP1	5.80758	6.98579	1.20499	6.86797	5.96766	1.95843e-07	1.52482e-05	6.99953	MN_gse108113_glo	MN	4.81678
FCER1G	4.949	7.73546	2.84979	7.45682	5.92582	2.28423e-07	1.75653e-05	6.8517	MN_gse108113_glo	MN	4.75534
ARG2	5.95057	4.82884	-1.14722	4.94102	-5.47083	1.20201e-06	6.41284e-05	5.25831	MN_gse108113_glo	MN	4.19295
CSF1R	3.85232	5.53921	1.72524	5.37052	5.05947	5.25246e-06	0.000193016	3.84708	MN_gse108113_glo	MN	3.71441
CYBB	3.59535	5.93037	2.38809	5.69687	4.841	1.13416e-05	0.000340454	3.11242	MN_gse108113_glo	MN	3.46794
CISH	4.6273	3.40156	-1.2536	3.52414	-4.64944	2.20721e-05	0.000552638	2.47837	MN_gse108113_glo	MN	3.25756
NFIL3	5.97265	4.52413	-1.48144	4.66898	-4.60517	2.57099e-05	0.000615333	2.3333	MN_gse108113_glo	MN	3.21089
PSMB10	6.19993	7.02307	0.841851	6.94076	4.40372	5.11254e-05	0.00105884	1.68074	MN_gse108113_glo	MN	2.97517
PYCARD	5.13171	6.54833	1.44882	6.40667	4.18993	0.000104637	0.00180044	1.00298	MN_gse108113_glo	MN	2.74462
NFKBIA	9.71031	9.11259	-0.611303	9.17236	-4.18858	0.000105107	0.00180603	0.998747	MN_gse108113_glo	MN	2.74327
TGFBI	3.86781	6.10175	2.28471	5.87836	4.13251	0.000126516	0.00207105	0.823731	MN_gse108113_glo	MN	2.68381
IL6R	5.55745	4.6255	-0.953128	4.7187	-3.93969	0.000237343	0.00336371	0.231229	MN_gse108113_glo	MN	2.47318
DEFB1	10.6675	8.73745	-1.97392	8.93046	-3.83625	0.000330761	0.00436119	-0.0803426	MN_gse108113_glo	MN	2.3604
CTSS	5.17432	6.69184	1.55201	6.54009	3.80245	0.000368325	0.00472059	-0.181165	MN_gse108113_glo	MN	2.326
MAP4K4	6.14086	6.68812	0.559695	6.6334	3.44369	0.00112052	0.0110042	-1.21856	MN_gse108113_glo	MN	1.95844
ZBTB16	5.88656	4.5578	-1.35897	4.69067	-3.36725	0.00140996	0.0131458	-1.43139	MN_gse108113_glo	MN	1.88121
ITGB2	3.29665	4.2531	0.978185	4.15745	3.26559	0.00190579	0.0164073	-1.70964	MN_gse108113_glo	MN	1.78496
FN1	6.30897	7.43119	1.14772	7.31897	3.18324	0.00242376	0.0196512	-1.93089	MN_gse108113_glo	MN	1.70661
IFNAR2	4.79725	5.64214	0.864095	5.55765	2.97397	0.00439687	0.0303608	-2.47563	MN_gse108113_glo	MN	1.51769
CX3CR1	2.30191	3.05822	0.773494	2.98259	2.94005	0.00483206	0.0325556	-2.56147	MN_gse108113_glo	MN	1.48737
EGR1	8.1747	7.20602	-0.990694	7.30289	-2.70493	0.00913529	0.0513783	-3.13666	MN_gse108113_glo	MN	1.28922
HLA-DMA	7.26045	7.68085	0.429952	7.63881	2.41417	0.019212	0.0885297	-3.79711	MN_gse108113_glo	MN	1.05291
C2	2.97488	3.73257	0.774906	3.6568	2.36616	0.0216141	0.0960603	-3.90044	MN_gse108113_glo	MN	1.01746
IL10RA	3.27077	4.11592	0.864356	4.0314	2.3098	0.0247742	0.105784	-4.0196	MN_gse108113_glo	MN	0.97558
CASP1	4.69445	5.12227	0.437546	5.07949	1.36388	0.178299	0.397389	-5.64384	MN_gse108113_glo	MN	0.400784
TNFSF10	7.86003	8.12723	0.273268	8.10051	1.36301	0.178569	0.397847	-5.64498	MN_gse108113_glo	MN	0.400284
TLR1	3.10759	3.44164	0.341645	3.40824	1.34427	0.184514	0.405608	-5.66945	MN_gse108113_glo	MN	0.391894
TNFSF10	8.27474	9.03036	0.773194	8.9674	5.07294	5.38998e-06	0.0015799	3.92074	MN_gse108113_tub	MN	2.80137
TP53	4.17485	5.19744	1.04637	5.11222	4.86131	1.12709e-05	0.00267441	3.23897	MN_gse108113_tub	MN	2.57277
FKBP5	8.54512	6.77292	-1.81342	6.9206	-4.27502	8.23505e-05	0.00842182	1.40662	MN_gse108113_tub	MN	2.07459
EGR1	7.18255	5.32289	-1.90291	5.47786	-4.186	0.000110451	0.0100986	1.13714	MN_gse108113_tub	MN	1.99574
IFNAR2	3.30722	4.5801	1.30248	4.47402	4.14134	0.000127856	0.0110609	1.00295	MN_gse108113_tub	MN	1.95621
ZBTB16	5.28993	3.4824	-1.84957	3.63303	-4.06039	0.000166419	0.0124323	0.761466	MN_gse108113_tub	MN	1.90545
CISH	5.72513	4.78699	-0.959959	4.86517	-3.73497	0.000469166	0.0229652	-0.184603	MN_gse108113_tub	MN	1.63893
PYCARD	4.18312	5.4084	1.25378	5.3063	3.46718	0.00106736	0.0364291	-0.929976	MN_gse108113_tub	MN	1.43855
NFKBIA	8.424	7.82941	-0.608417	7.87896	-3.32801	0.00161638	0.0452169	-1.30417	MN_gse108113_tub	MN	1.3447
IL10RA	2.55306	3.60158	1.07291	3.51421	3.06042	0.00349956	0.0682784	-1.99583	MN_gse108113_tub	MN	1.16572
NFIL3	6.02655	5.40426	-0.636764	5.45612	-3.03029	0.00380917	0.0711122	-2.0713	MN_gse108113_tub	MN	1.14806
TLR1	3.6345	4.31702	0.698391	4.26015	3.02103	0.00390935	0.0720958	-2.09439	MN_gse108113_tub	MN	1.14209
CTSS	3.79628	5.15965	1.39507	5.04603	2.99549	0.00419851	0.0751901	-2.1578	MN_gse108113_tub	MN	1.12384
HLA-DMA	5.86975	6.71297	0.862828	6.6427	2.96914	0.00451778	0.0777343	-2.22287	MN_gse108113_tub	MN	1.10939
IL6R	5.85856	5.20806	-0.665619	5.26227	-2.9616	0.00461309	0.0784673	-2.24139	MN_gse108113_tub	MN	1.10531
ARG2	7.25377	6.73029	-0.535657	6.77391	-2.92859	0.00505341	0.0830699	-2.32218	MN_gse108113_tub	MN	1.08056
FCER1G	5.27809	6.41322	1.16152	6.31862	2.86485	0.0060161	0.0911746	-2.47635	MN_gse108113_tub	MN	1.04013
CYBB	3.91845	5.042	1.14968	4.94837	2.79542	0.00725643	0.100833	-2.64152	MN_gse108113_tub	MN	0.996396
PSMB10	4.97692	5.65988	0.698836	5.60296	2.78686	0.00742474	0.102224	-2.66168	MN_gse108113_tub	MN	0.990447
FN1	5.18199	6.23819	1.08076	6.15017	2.6437	0.0108286	0.127261	-2.99209	MN_gse108113_tub	MN	0.895305
GATA3	4.74346	5.4482	0.721133	5.38948	2.59392	0.0123131	0.135882	-3.10393	MN_gse108113_tub	MN	0.86684
CSF1R	4.08375	4.78821	0.720845	4.7295	2.25353	0.0284916	0.21311	-3.82404	MN_gse108113_tub	MN	0.671397
ITGB2	3.02822	3.53499	0.518555	3.49276	2.18343	0.0335646	0.232489	-3.96224	MN_gse108113_tub	MN	0.633598
TGFBI	3.82355	4.53007	0.722954	4.4712	2.06798	0.0436592	0.26623	-4.18191	MN_gse108113_tub	MN	0.574743
C2	3.73573	4.73443	1.02192	4.6512	2.02575	0.0479633	0.280848	-4.25978	MN_gse108113_tub	MN	0.551529
MAP4K4	4.83597	5.22996	0.403149	5.19713	1.88946	0.0644413	0.326338	-4.50171	MN_gse108113_tub	MN	0.486332
DEFB1	10.655	10.3823	-0.27904	10.405	-1.61774	0.1118	0.423973	-4.93988	MN_gse108113_tub	MN	0.372662
CX3CR1	2.17117	2.4434	0.278564	2.42071	1.53618	0.130588	0.456191	-5.05953	MN_gse108113_tub	MN	0.340853
TAP1	4.60785	5.00507	0.406455	4.97196	1.37323	0.175604	0.520652	-5.28162	MN_gse108113_tub	MN	0.283453
CASP1	3.99327	4.32387	0.338295	4.29632	0.995472	0.324141	0.677571	-5.70642	MN_gse108113_tub	MN	0.169045
CISH	5.6452	4.56727	-1.14134	5.1346	-12.078	5.11058e-15	8.79604e-12	23.8047	MN_gse104954	MN	11.0557
IL6R	3.56519	2.71999	-0.894911	3.16483	-11.3674	3.45855e-14	4.62984e-11	22.0019	MN_gse104954	MN	10.3344
NFKBIA	6.7583	5.83748	-0.974988	6.32213	-11.0047	9.40991e-14	1.03064e-10	21.054	MN_gse104954	MN	9.98689
ZBTB16	4.16058	2.30726	-1.96234	3.2827	-8.70045	8.07036e-11	4.05132e-08	14.5971	MN_gse104954	MN	7.3924
TLR1	0.910272	1.35243	0.468169	1.11972	6.73315	4.12734e-08	8.2877e-06	8.57522	MN_gse104954	MN	5.08157
EGR1	4.47293	3.16526	-1.38459	3.85351	-6.51954	8.2618e-08	1.34511e-05	7.90396	MN_gse104954	MN	4.87124
FKBP5	5.60269	4.01736	-1.67859	4.85174	-6.31237	1.62183e-07	2.04444e-05	7.25167	MN_gse104954	MN	4.68942
MAP4K4	2.00483	2.26644	0.276989	2.12875	6.23918	2.05865e-07	2.48027e-05	7.02107	MN_gse104954	MN	4.6055
CX3CR1	2.02413	2.80906	0.831092	2.39594	5.36196	3.57416e-06	0.000216389	4.26502	MN_gse104954	MN	3.66476
DEFB1	9.41855	8.70415	-0.756423	9.08015	-4.95241	1.3361e-05	0.000543828	2.99612	MN_gse104954	MN	3.26454
ARG2	5.56202	5.11923	-0.468837	5.35228	-4.68672	3.11185e-05	0.00101055	2.18492	MN_gse104954	MN	2.99544
TNFSF10	5.98557	6.55638	0.604388	6.25595	4.30827	0.000101792	0.00247754	1.05217	MN_gse104954	MN	2.60598
TP53	1.82505	1.99991	0.185148	1.90788	4.18454	0.000149062	0.00328319	0.688941	MN_gse104954	MN	2.4837
PYCARD	1.5637	1.96761	0.427679	1.75503	4.17896	0.000151637	0.00331232	0.672654	MN_gse104954	MN	2.47987
C2	3.08385	3.63936	0.588184	3.34699	4.05615	0.000220621	0.00432907	0.31639	MN_gse104954	MN	2.36361
CASP1	1.45526	1.74242	0.304044	1.59128	3.63736	0.000769119	0.0103999	-0.86345	MN_gse104954	MN	1.98297
TGFBI	3.8078	4.27679	0.496578	4.02996	3.52507	0.00106535	0.0130308	-1.16922	MN_gse104954	MN	1.88503
HLA-DMA	4.61499	5.15195	0.568545	4.86934	3.33387	0.001837	0.0189164	-1.67819	MN_gse104954	MN	1.72316
IFNAR2	2.33756	2.47007	0.140305	2.40032	3.09548	0.00355394	0.0298813	-2.29	MN_gse104954	MN	1.5246
IL10RA	1.96243	2.18007	0.230443	2.06552	2.87711	0.00637066	0.0432171	-2.82586	MN_gse104954	MN	1.36434
CTSS	1.51706	1.81161	0.31188	1.65658	2.51109	0.0161155	0.0778507	-3.66457	MN_gse104954	MN	1.10874
FN1	2.74411	2.88501	0.149192	2.81085	2.40976	0.0205853	0.0910343	-3.88232	MN_gse104954	MN	1.0408
GATA3	3.16472	2.9756	-0.200243	3.07514	-2.14339	0.0381268	0.133324	-4.42209	MN_gse104954	MN	0.87509
CYBB	1.84903	2.01224	0.172804	1.92634	2.13513	0.0388378	0.134391	-4.43806	MN_gse104954	MN	0.871631
PSMB10	2.9536	3.22676	0.289226	3.08299	2.06325	0.0455262	0.149496	-4.57476	MN_gse104954	MN	0.825372
ITGB2	2.34198	2.56703	0.238296	2.44858	1.81063	0.0776065	0.206905	-5.02466	MN_gse104954	MN	0.684229
TAP1	3.67735	3.81147	0.142008	3.74088	1.55445	0.127842	0.281323	-5.42952	MN_gse104954	MN	0.550795
FCER1G	3.67253	3.83984	0.177153	3.75178	1.24612	0.219867	0.39519	-5.84345	MN_gse104954	MN	0.403194
NFIL3	5.0144	4.89011	-0.131594	4.95553	-1.1693	0.249105	0.427038	-5.93352	MN_gse104954	MN	0.369534
CSF1R	3.18052	3.2396	0.0625651	3.20851	0.768563	0.446603	0.615285	-6.31494	MN_gse104954	MN	0.210923
CX3CR1	3.41489	5.07146	1.73545	4.28262	7.34052	3.67158e-09	1.13424e-06	10.8854	MN_gse104948	MN	5.9453
CISH	5.32201	4.48574	-0.876093	4.88396	-7.23846	5.17143e-09	1.38456e-06	10.556	MN_gse104948	MN	5.85869
FKBP5	5.66789	4.44829	-1.27768	5.02905	-7.16441	6.63281e-09	1.63086e-06	10.3167	MN_gse104948	MN	5.78758
TGFBI	4.38702	6.33149	2.03707	5.40555	7.07145	9.06924e-09	2.06163e-06	10.0158	MN_gse104948	MN	5.68579
ARG2	4.44645	3.52058	-0.969955	3.96147	-6.6507	3.75404e-08	5.79854e-06	8.64915	MN_gse104948	MN	5.23668
ZBTB16	5.31272	3.70918	-1.6799	4.47277	-6.17489	1.87931e-07	1.85589e-05	7.09963	MN_gse104948	MN	4.73145
NFIL3	5.4261	4.66505	-0.79729	5.02745	-6.04365	2.92992e-07	2.54878e-05	6.67258	MN_gse104948	MN	4.59367
FN1	3.80627	4.50465	0.731632	4.17209	5.59532	1.32947e-06	7.82515e-05	5.21932	MN_gse104948	MN	4.10651
NFKBIA	7.34489	6.74756	-0.625773	7.032	-5.44717	2.18582e-06	0.000111588	4.74213	MN_gse104948	MN	3.95238
IL6R	3.29607	2.90779	-0.406769	3.09269	-4.88326	1.42143e-05	0.000455375	2.94926	MN_gse104948	MN	3.34163
CASP1	2.99543	3.54486	0.575585	3.28323	4.71656	2.45182e-05	0.000685373	2.42882	MN_gse104948	MN	3.16407
PYCARD	3.09036	3.81014	0.754053	3.46739	4.65187	3.02558e-05	0.000810049	2.22834	MN_gse104948	MN	3.09149
CTSS	3.01851	3.57668	0.584743	3.31088	4.16002	0.000145496	0.00252222	0.736455	MN_gse104948	MN	2.59822
FCER1G	4.12598	4.7233	0.625766	4.43886	4.06445	0.000196089	0.00314579	0.45429	MN_gse104948	MN	2.50227
DEFB1	7.75041	6.25835	-1.56311	6.96885	-3.81944	0.000416436	0.00542989	-0.255445	MN_gse104948	MN	2.26521
ITGB2	2.9564	3.5684	0.641148	3.27697	3.81268	0.000425073	0.00551355	-0.274736	MN_gse104948	MN	2.25857
GATA3	3.9224	4.65484	0.767317	4.30606	3.71455	0.000571646	0.00676344	-0.552795	MN_gse104948	MN	2.16983
IL10RA	2.78641	3.27905	0.516103	3.04446	3.58454	0.000842172	0.00883841	-0.915397	MN_gse104948	MN	2.05363
MAP4K4	4.20518	4.5539	0.365328	4.38785	3.4981	0.00108601	0.0105859	-1.15264	MN_gse104948	MN	1.97527
TLR1	1.25236	1.66359	0.430812	1.46777	3.44678	0.00126136	0.0117532	-1.292	MN_gse104948	MN	1.92985
CSF1R	3.78816	4.14671	0.375631	3.97597	3.20737	0.00250086	0.0187728	-1.9262	MN_gse104948	MN	1.72647
TAP1	6.05261	6.40118	0.365162	6.23519	3.18765	0.00264314	0.0195726	-1.97723	MN_gse104948	MN	1.70835
PSMB10	5.13559	5.67659	0.566765	5.41897	3.17539	0.00273535	0.0200948	-2.00884	MN_gse104948	MN	1.69692
CYBB	2.27248	2.61176	0.355436	2.4502	2.82601	0.00706693	0.0395643	-2.87674	MN_gse104948	MN	1.4027
EGR1	5.44079	4.78366	-0.688421	5.09658	-2.43341	0.0190961	0.0765783	-3.76725	MN_gse104948	MN	1.11589
IFNAR2	3.63751	3.79089	0.160676	3.71785	2.39737	0.020833	0.0812549	-3.84405	MN_gse104948	MN	1.09015
TNFSF10	5.7696	6.15568	0.404467	5.97184	2.28988	0.0268898	0.0968225	-4.06786	MN_gse104948	MN	1.01402
TP53	2.0883	2.24594	0.165143	2.17087	2.17347	0.0351795	0.115155	-4.30114	MN_gse104948	MN	0.938718
C2	3.27919	3.35895	0.0835571	3.32097	1.25572	0.215855	0.384196	-5.77096	MN_gse104948	MN	0.415447
HLA-DMA	6.85862	6.98147	0.128694	6.92297	1.05173	0.298677	0.475358	-5.9997	MN_gse104948	MN	0.322979
NFIL3	1.40747	2.17453	0.83679	1.91884	4.97834	9.81091e-05	0.00465328	1.47092	MN_gse115857	MN	2.33224
TAP1	1.02158	2.32271	1.41941	1.889	4.97363	9.91141e-05	0.00465328	1.46117	MN_gse115857	MN	2.33224
EGR1	1.89316	1.61994	-0.298066	1.71101	-3.52403	0.00243263	0.0242238	-1.59345	MN_gse115857	MN	1.61576
CYBB	1.32827	2.03729	0.773484	1.80095	3.42775	0.00301129	0.0266912	-1.7952	MN_gse115857	MN	1.57363
TGFBI	1.13032	1.9085	0.848922	1.64911	3.32529	0.00377676	0.0302315	-2.00884	MN_gse115857	MN	1.51954
FKBP5	1.88074	1.63848	-0.264288	1.71923	-3.1375	0.00570739	0.0372358	-2.3967	MN_gse115857	MN	1.42904
ITGB2	1.11232	1.85419	0.80932	1.6069	3.10183	0.0061705	0.0387709	-2.46974	MN_gse115857	MN	1.41149
IL6R	1.78216	2.15648	0.408342	2.0317	2.98731	0.00791879	0.0440422	-2.70263	MN_gse115857	MN	1.35613
IL10RA	1.20021	1.93358	0.800041	1.68912	2.91595	0.0092421	0.0476341	-2.84638	MN_gse115857	MN	1.32208
TP53	1.48922	2.14194	0.712053	1.92436	2.84149	0.0108501	0.0518989	-2.99513	MN_gse115857	MN	1.28484
PYCARD	1.57701	1.3697	-0.226161	1.4388	-2.84032	0.0108775	0.0519701	-2.99746	MN_gse115857	MN	1.28425
CX3CR1	1.26037	1.69338	0.472376	1.54905	2.57474	0.0191142	0.0711534	-3.51587	MN_gse115857	MN	1.1478
CISH	0.988185	1.65533	0.727794	1.43295	2.48718	0.0229418	0.0793392	-3.68201	MN_gse115857	MN	1.10051
GATA3	1.95224	1.51803	-0.473689	1.66277	-2.42596	0.0260353	0.0853945	-3.79658	MN_gse115857	MN	1.06857
PSMB10	1.49159	1.97379	0.526036	1.81306	2.24145	0.037878	0.107459	-4.13303	MN_gse115857	MN	0.968758
FN1	1.77007	1.61153	-0.172957	1.66437	-1.80631	0.0876684	0.185876	-4.86378	MN_gse115857	MN	0.730778
HLA-DMA	1.56757	2.01143	0.48421	1.86348	1.55476	0.13746	0.253708	-5.23711	MN_gse115857	MN	0.595666
CASP1	1.75543	1.64603	-0.11934	1.6825	-1.52296	0.145194	0.263267	-5.28136	MN_gse115857	MN	0.579604
FCER1G	2.48824	1.0273	-1.59375	1.51428	-1.52122	0.145627	0.263708	-5.28376	MN_gse115857	MN	0.578876
ARG2	1.71377	2.19986	0.53028	2.03783	1.50594	0.149481	0.268885	-5.30476	MN_gse115857	MN	0.570434
NFKBIA	1.253	1.85582	0.657615	1.65488	1.49081	0.153378	0.273797	-5.32538	MN_gse115857	MN	0.562571
ZBTB16	2.22651	1.73465	-0.536568	1.8986	-1.42391	0.171625	0.29642	-5.41463	MN_gse115857	MN	0.528092
DEFB1	1.74057	1.61102	-0.141332	1.6542	-1.35054	0.193628	0.3223	-5.50878	MN_gse115857	MN	0.49174
TNFSF10	1.35929	2.00418	0.703518	1.78922	1.24915	0.227658	0.361456	-5.63217	MN_gse115857	MN	0.441945
IFNAR2	1.40335	1.64111	0.259383	1.56186	1.14765	0.266183	0.404808	-5.74759	MN_gse115857	MN	0.392751
MAP4K4	1.83455	1.68104	-0.16747	1.73221	-1.05742	0.304344	0.445963	-5.8431	MN_gse115857	MN	0.350701
CSF1R	1.78821	1.62072	-0.18271	1.67655	-0.944922	0.357247	0.49968	-5.95248	MN_gse115857	MN	0.301308
CTSS	1.63586	1.24954	-0.421448	1.37831	-0.770078	0.451271	0.58813	-6.1002	MN_gse115857	MN	0.230526
C2	1.52339	1.76707	0.265834	1.68584	0.432951	0.670209	0.770862	-6.30394	MN_gse115857	MN	0.113023
TLR1	1.70295	1.73612	0.0361787	1.72506	0.238675	0.814062	0.876475	-6.37049	MN_gse115857	MN	0.0572606
GATA3	5.16208	7.14023	2.04196	6.87292	8.26771	3.00889e-10	3.74833e-07	13.2792	FSGS_gse200828	FSGS	6.42616
FCER1G	4.24595	7.47034	3.3284	7.03461	7.87516	1.03539e-09	8.26576e-07	12.1032	FSGS_gse200828	FSGS	6.08272
TP53	4.11205	5.65354	1.59121	5.44523	7.09009	1.27805e-08	4.48487e-06	9.70506	FSGS_gse200828	FSGS	5.34825
CTSS	4.95647	6.72122	1.82167	6.48274	7.01723	1.61748e-08	5.02988e-06	9.47996	FSGS_gse200828	FSGS	5.29844
CYBB	3.70397	5.90764	2.27475	5.60984	6.99907	1.71539e-08	5.0801e-06	9.42378	FSGS_gse200828	FSGS	5.29413
MAP4K4	6.01755	6.8816	0.891924	6.76484	6.26286	1.88126e-07	2.62927e-05	7.13313	FSGS_gse200828	FSGS	4.58016
PYCARD	4.88009	6.53394	1.7072	6.31045	6.2599	1.89954e-07	2.62927e-05	7.12388	FSGS_gse200828	FSGS	4.58016
CSF1R	3.49614	5.05156	1.6056	4.84137	5.46579	2.53012e-06	0.000167209	4.64775	FSGS_gse200828	FSGS	3.77674
HLA-DMA	6.83669	7.79027	0.984338	7.6614	5.39253	3.20925e-06	0.000196942	4.42064	FSGS_gse200828	FSGS	3.70566
NFIL3	5.9281	4.5186	-1.45497	4.70907	-5.25315	5.03975e-06	0.000274549	3.98977	FSGS_gse200828	FSGS	3.56138
TNFSF10	7.33319	8.47007	1.17355	8.31644	5.10061	8.24414e-06	0.000391243	3.5203	FSGS_gse200828	FSGS	3.40755
TAP1	5.64973	6.74454	1.13013	6.59659	5.09389	8.42452e-06	0.000395286	3.49966	FSGS_gse200828	FSGS	3.40309
PSMB10	5.80438	6.72435	0.949645	6.60003	4.98672	1.18871e-05	0.000508007	3.17151	FSGS_gse200828	FSGS	3.29413
IFNAR2	4.62304	5.63212	1.04164	5.49576	4.50403	5.50269e-05	0.00162753	1.71479	FSGS_gse200828	FSGS	2.78847
ITGB2	3.1602	4.18724	1.06017	4.04845	4.36048	8.61627e-05	0.00222	1.28999	FSGS_gse200828	FSGS	2.65365
FKBP5	8.83647	7.4488	-1.43244	7.63632	-4.30152	0.000103464	0.00250764	1.11688	FSGS_gse200828	FSGS	2.60074
ARG2	5.55998	4.64129	-0.948321	4.76544	-3.73185	0.000581088	0.00867454	-0.506943	FSGS_gse200828	FSGS	2.06175
CISH	4.26586	3.31312	-0.983472	3.44187	-3.7312	0.000582205	0.008686	-0.508739	FSGS_gse200828	FSGS	2.06118
CX3CR1	2.28913	3.13319	0.871288	3.01913	3.54925	0.000990977	0.0125331	-1.0051	FSGS_gse200828	FSGS	1.90194
EGR1	8.06738	6.75998	-1.34958	6.93665	-3.53952	0.00101925	0.0128014	-1.03129	FSGS_gse200828	FSGS	1.89274
IL6R	5.3904	4.47025	-0.949825	4.5946	-3.52326	0.00106823	0.0132545	-1.07496	FSGS_gse200828	FSGS	1.87764
DEFB1	10.1352	8.57679	-1.6087	8.78739	-3.3825	0.00159775	0.0176767	-1.44869	FSGS_gse200828	FSGS	1.7526
NFKBIA	9.52941	9.02132	-0.524483	9.08998	-3.19416	0.00270683	0.0256039	-1.93542	FSGS_gse200828	FSGS	1.59169
IL10RA	3.25072	4.14904	0.927293	4.02765	3.00404	0.00454249	0.0376129	-2.40992	FSGS_gse200828	FSGS	1.42466
C2	2.87508	3.62275	0.77179	3.52171	2.90206	0.00595794	0.0455343	-2.65693	FSGS_gse200828	FSGS	1.34166
CASP1	4.41376	5.12729	0.736553	5.03087	2.88704	0.00619831	0.046896	-2.69284	FSGS_gse200828	FSGS	1.32886
FN1	6.41753	7.47437	1.09093	7.33156	2.67854	0.0106161	0.06785	-3.17854	FSGS_gse200828	FSGS	1.16845
TGFBI	3.77653	4.80998	1.06678	4.67032	2.61198	0.0125492	0.0763516	-3.32831	FSGS_gse200828	FSGS	1.11718
ZBTB16	5.66233	4.84552	-0.843158	4.9559	-1.75659	0.0865076	0.281817	-4.99179	FSGS_gse200828	FSGS	0.550033
TLR1	2.76697	3.08574	0.329055	3.04266	1.0628	0.294136	0.57713	-5.92157	FSGS_gse200828	FSGS	0.238726
EGR1	7.54363	5.66186	-1.91662	5.78944	-4.53479	2.60807e-05	0.0045125	2.43602	FSGS_gse200818	FSGS	2.34558
TNFSF10	7.80761	8.76088	0.970921	8.69625	3.99322	0.000171447	0.0154761	0.712946	FSGS_gse200818	FSGS	1.81034
TP53	4.14511	5.18506	1.05921	5.11456	3.97909	0.000179796	0.0160559	0.669635	FSGS_gse200818	FSGS	1.79436
CISH	5.84867	4.85517	-1.0119	4.92252	-3.85051	0.000276092	0.0207033	0.279466	FSGS_gse200818	FSGS	1.68396
IFNAR2	3.31278	4.66595	1.37823	4.57421	3.7657	0.000364899	0.0245053	0.0263355	FSGS_gse200818	FSGS	1.61074
PYCARD	3.67128	5.15561	1.51181	5.05497	3.70848	0.000439609	0.0279289	-0.142452	FSGS_gse200818	FSGS	1.55395
FKBP5	8.50561	6.60614	-1.93464	6.73491	-3.63639	0.000554693	0.0322901	-0.352833	FSGS_gse200818	FSGS	1.49093
HLA-DMA	5.55927	6.6036	1.06367	6.5328	3.59733	0.000628502	0.0339758	-0.465699	FSGS_gse200818	FSGS	1.46883
ZBTB16	5.43349	3.63614	-1.83064	3.75799	-3.20187	0.00213211	0.0718828	-1.5623	FSGS_gse200818	FSGS	1.14337
GATA3	4.83586	5.66494	0.844433	5.60873	3.05879	0.00324942	0.0894577	-1.93698	FSGS_gse200818	FSGS	1.04838
IL6R	5.96912	5.24366	-0.738897	5.29285	-3.03194	0.00351219	0.0929928	-2.00588	FSGS_gse200818	FSGS	1.03155
TLR1	3.45603	4.1361	0.692662	4.08999	3.02234	0.00361095	0.0943049	-2.03043	FSGS_gse200818	FSGS	1.02547
NFKBIA	8.36801	7.77495	-0.604048	7.81515	-2.76197	0.00750019	0.142884	-2.67342	FSGS_gse200818	FSGS	0.845017
PSMB10	4.6663	5.4139	0.761441	5.36321	2.74998	0.00774928	0.145077	-2.70195	FSGS_gse200818	FSGS	0.838402
FCER1G	4.5821	6.16666	1.6139	6.05923	2.72353	0.00832595	0.15032	-2.76456	FSGS_gse200818	FSGS	0.822985
FN1	5.15579	6.20474	1.06837	6.13362	2.69577	0.00897335	0.155237	-2.82978	FSGS_gse200818	FSGS	0.809006
IL10RA	2.61864	3.82258	1.22624	3.74096	2.66764	0.00967593	0.159653	-2.89533	FSGS_gse200818	FSGS	0.796823
CTSS	3.4964	5.05041	1.58279	4.94505	2.6179	0.0110421	0.170349	-3.00989	FSGS_gse200818	FSGS	0.768661
NFIL3	6.12325	5.50056	-0.63422	5.54278	-2.57444	0.012377	0.178974	-3.10858	FSGS_gse200818	FSGS	0.74721
CYBB	3.90405	5.26739	1.38858	5.17496	2.51759	0.014344	0.191522	-3.23569	FSGS_gse200818	FSGS	0.717782
ARG2	7.141	6.58388	-0.56744	6.62165	-2.26405	0.0269861	0.257779	-3.77398	FSGS_gse200818	FSGS	0.588753
C2	3.80955	4.87885	1.0891	4.80635	2.25877	0.0273314	0.258857	-3.78469	FSGS_gse200818	FSGS	0.58694
CSF1R	3.90229	4.85933	0.974764	4.79444	2.17635	0.0332465	0.286225	-3.94902	FSGS_gse200818	FSGS	0.543292
TGFBI	3.76577	4.57565	0.824883	4.52074	2.01559	0.0480681	0.339012	-4.25436	FSGS_gse200818	FSGS	0.469785
ITGB2	2.91117	3.58237	0.683631	3.53687	1.98064	0.0519564	0.350059	-4.31805	FSGS_gse200818	FSGS	0.455859
MAP4K4	4.89303	5.36433	0.480031	5.33238	1.75473	0.0841169	0.431052	-4.70577	FSGS_gse200818	FSGS	0.365471
CX3CR1	2.44837	2.79086	0.348836	2.76764	1.42523	0.158974	0.561971	-5.19439	FSGS_gse200818	FSGS	0.250286
CASP1	3.86249	4.38178	0.528901	4.34657	1.34364	0.183835	0.591639	-5.30081	FSGS_gse200818	FSGS	0.227943
TAP1	4.6184	5.00228	0.390991	4.97625	1.21279	0.229691	0.644422	-5.45909	FSGS_gse200818	FSGS	0.19083
DEFB1	10.2856	10.064	-0.225774	10.079	-0.531284	0.597071	0.875576	-6.02843	FSGS_gse200818	FSGS	0.0577062
ARG2	3.09495	2.89753	-0.200243	2.94259	-0.28406	0.776558	0.999999	-4.60474	FSGS_gse182380	FSGS	5.0766e-07
C2	0.865653	1.07386	0.211182	1.02634	0.30579	0.759974	0.999999	-4.60461	FSGS_gse182380	FSGS	5.0766e-07
CASP1	2.23919	2.37652	0.139294	2.34517	0.210027	0.833787	0.999999	-4.60512	FSGS_gse182380	FSGS	5.0766e-07
CISH	1.77934	1.59357	-0.188424	1.63597	-0.266107	0.790338	0.999999	-4.60484	FSGS_gse182380	FSGS	5.0766e-07
CSF1R	1.71744	1.67766	-0.0403542	1.68674	-0.0598095	0.952347	0.999999	-4.60554	FSGS_gse182380	FSGS	5.0766e-07
CTSS	1.48896	1.49406	0.00516918	1.4929	0.00770621	0.993856	0.999999	-4.60558	FSGS_gse182380	FSGS	5.0766e-07
CX3CR1	1.08206	1.23507	0.155189	1.20014	0.227321	0.820327	0.999999	-4.60504	FSGS_gse182380	FSGS	5.0766e-07
CYBB	1.16041	1.23063	0.0712267	1.2146	0.100948	0.919658	0.999999	-4.60547	FSGS_gse182380	FSGS	5.0766e-07
DEFB1	5.60095	5.06506	-0.543541	5.18738	-0.758364	0.448821	0.999999	-4.59962	FSGS_gse182380	FSGS	5.0766e-07
EGR1	2.42232	2.01814	-0.409949	2.1104	-0.593122	0.553541	0.999999	-4.60193	FSGS_gse182380	FSGS	5.0766e-07
FCER1G	3.36802	3.3964	0.0287929	3.38992	0.0424991	0.966129	0.999999	-4.60556	FSGS_gse182380	FSGS	5.0766e-07
FKBP5	1.39879	1.28938	-0.110973	1.31435	-0.159217	0.873604	0.999999	-4.60531	FSGS_gse182380	FSGS	5.0766e-07
FN1	0.869387	0.647527	-0.225029	0.698169	-0.315708	0.752441	0.999999	-4.60454	FSGS_gse182380	FSGS	5.0766e-07
GATA3	2.17582	2.06382	-0.113602	2.08939	-0.163083	0.870561	0.999999	-4.6053	FSGS_gse182380	FSGS	5.0766e-07
IFNAR2	0.540979	0.588238	0.0479344	0.577451	0.0681301	0.945727	0.999999	-4.60553	FSGS_gse182380	FSGS	5.0766e-07
IL10RA	0.638994	0.764817	0.127621	0.736096	0.181861	0.855813	0.999999	-4.60523	FSGS_gse182380	FSGS	5.0766e-07
IL6R	0.968189	0.833903	-0.136204	0.864555	-0.202263	0.839847	0.999999	-4.60515	FSGS_gse182380	FSGS	5.0766e-07
ITGB2	0.722886	0.682207	-0.0412603	0.691492	-0.0606953	0.951642	0.999999	-4.60554	FSGS_gse182380	FSGS	5.0766e-07
MAP4K4	0.862894	0.813792	-0.049804	0.825	-0.0718104	0.9428	0.999999	-4.60552	FSGS_gse182380	FSGS	5.0766e-07
NFIL3	2.31792	2.2582	-0.0605666	2.27183	-0.085981	0.931538	0.999999	-4.6055	FSGS_gse182380	FSGS	5.0766e-07
NFKBIA	2.97531	2.7441	-0.234513	2.79687	-0.333992	0.738616	0.999999	-4.60442	FSGS_gse182380	FSGS	5.0766e-07
PSMB10	2.75647	2.88848	0.133899	2.85835	0.188213	0.850836	0.999999	-4.60521	FSGS_gse182380	FSGS	5.0766e-07
PYCARD	2.77015	3.03618	0.26983	2.97545	0.385019	0.700493	0.999999	-4.60404	FSGS_gse182380	FSGS	5.0766e-07
TAP1	1.87654	1.78919	-0.0885932	1.80913	-0.131742	0.895276	0.999999	-4.6054	FSGS_gse182380	FSGS	5.0766e-07
TGFBI	1.22569	1.15261	-0.074117	1.16929	-0.105015	0.916433	0.999999	-4.60546	FSGS_gse182380	FSGS	5.0766e-07
TLR1	1.63069	1.78592	0.157447	1.75048	0.236634	0.8131	0.999999	-4.60499	FSGS_gse182380	FSGS	5.0766e-07
TNFSF10	3.16429	2.82628	-0.342843	2.90343	-0.512916	0.608383	0.999999	-4.60285	FSGS_gse182380	FSGS	5.0766e-07
TP53	1.96374	1.95296	-0.0109389	1.95542	-0.0162522	0.987044	0.999999	-4.60557	FSGS_gse182380	FSGS	5.0766e-07
ZBTB16	-0.137543	0.0890007	0.22978	0.0372895	0.314449	0.753396	0.999999	-4.60455	FSGS_gse182380	FSGS	5.0766e-07
C2	86.7863	12.1888	-75.3996	17.359	-3.42846	0.00088195	0.153448	-3.58246	FSGS_gse197307	FSGS	0.814038
ARG2	7.15335	12.5286	5.43303	12.156	0.600055	0.549823	0.999265	-4.67514	FSGS_gse197307	FSGS	0.000319462
CASP1	14.5867	18.4553	3.91019	18.1872	0.180437	0.857173	0.999265	-4.70982	FSGS_gse197307	FSGS	0.000319462
CISH	13.7951	12.7526	-1.05369	12.8249	-0.070608	0.94385	0.999265	-4.71275	FSGS_gse197307	FSGS	0.000319462
CSF1R	3.64154	10.4304	6.86187	9.9599	0.517895	0.605672	0.999265	-4.68484	FSGS_gse197307	FSGS	0.000319462
CTSS	3.96221	6.32032	2.38346	6.15688	0.459059	0.647185	0.999265	-4.69093	FSGS_gse197307	FSGS	0.000319462
CX3CR1	7.71309	13.6737	6.02468	13.2606	0.499053	0.618835	0.999265	-4.68687	FSGS_gse197307	FSGS	0.000319462
CYBB	5.31031	11.6444	6.40219	11.2054	0.637252	0.525413	0.999265	-4.67028	FSGS_gse197307	FSGS	0.000319462
DEFB1	151.307	129.882	-21.6546	131.367	-0.16754	0.867283	0.999265	-4.7103	FSGS_gse197307	FSGS	0.000319462
EGR1	5.15527	25.7587	20.8249	24.3307	0.571314	0.569065	0.999265	-4.67869	FSGS_gse197307	FSGS	0.000319462
FCER1G	34.3737	31.2921	-3.11479	31.5057	-0.157939	0.874822	0.999265	-4.71063	FSGS_gse197307	FSGS	0.000319462
FKBP5	3.70552	4.80241	1.10869	4.72639	0.218024	0.827853	0.999265	-4.70823	FSGS_gse197307	FSGS	0.000319462
FN1	2.23954	4.37758	2.16102	4.22939	0.542887	0.588412	0.999265	-4.68204	FSGS_gse197307	FSGS	0.000319462
GATA3	6.92669	16.7286	9.90731	16.0493	0.444954	0.657312	0.999265	-4.69228	FSGS_gse197307	FSGS	0.000319462
HLA-DMA	16.9803	23.2851	6.3726	22.8481	0.340789	0.733975	0.999265	-4.70095	FSGS_gse197307	FSGS	0.000319462
IFNAR2	4.31105	4.12604	-0.187003	4.13886	-0.0581878	0.953715	0.999265	-4.71292	FSGS_gse197307	FSGS	0.000319462
IL10RA	4.67888	3.92426	-0.762735	3.97656	-0.246668	0.805669	0.999265	-4.70682	FSGS_gse197307	FSGS	0.000319462
IL6R	19.1774	7.38927	-11.9149	8.20628	-1.36199	0.176253	0.999265	-4.51933	FSGS_gse197307	FSGS	0.000319462
ITGB2	19.3305	8.49466	-10.9523	9.24566	-1.24053	0.217674	0.999265	-4.55193	FSGS_gse197307	FSGS	0.000319462
MAP4K4	2.86733	2.80527	-0.0627323	2.80957	-0.02456	0.980455	0.999265	-4.71322	FSGS_gse197307	FSGS	0.000319462
NFIL3	18.7161	27.2333	8.60872	26.643	0.353103	0.724753	0.999265	-4.70005	FSGS_gse197307	FSGS	0.000319462
NFKBIA	18.515	31.553	13.1782	30.6494	0.45894	0.647271	0.999265	-4.69094	FSGS_gse197307	FSGS	0.000319462
PSMB10	19.0398	33.7975	14.9164	32.7747	0.461982	0.645095	0.999265	-4.69064	FSGS_gse197307	FSGS	0.000319462
PYCARD	25.1848	49.8372	24.9174	48.1286	0.344862	0.73092	0.999265	-4.70066	FSGS_gse197307	FSGS	0.000319462
TAP1	7.19967	14.0139	6.88753	13.5417	0.610953	0.542613	0.999265	-4.67374	FSGS_gse197307	FSGS	0.000319462
TGFBI	2.48162	20.5762	18.2891	19.3221	0.441209	0.660011	0.999265	-4.69263	FSGS_gse197307	FSGS	0.000319462
TLR1	8.62046	12.9022	4.32774	12.6054	0.390708	0.696842	0.999265	-4.69708	FSGS_gse197307	FSGS	0.000319462
TNFSF10	23.5203	58.0088	34.8593	55.6185	0.476034	0.635085	0.999265	-4.68925	FSGS_gse197307	FSGS	0.000319462
TP53	10.8464	13.2053	2.38431	13.0418	0.226056	0.821618	0.999265	-4.70785	FSGS_gse197307	FSGS	0.000319462
ZBTB16	3.89913	4.48766	0.594855	4.44687	0.166827	0.867842	0.999265	-4.71033	FSGS_gse197307	FSGS	0.000319462
TP53	4.18234	5.22447	1.05723	5.16814	4.83768	6.57336e-06	0.00147545	3.67882	FSGS_gse133288	FSGS	2.83107
FKBP5	8.46249	6.4805	-2.01072	6.58763	-3.98832	0.000150024	0.0108975	0.81178	FSGS_gse133288	FSGS	1.96267
GATA3	4.78093	5.64813	0.879762	5.60125	3.85319	0.00023936	0.0144632	0.387028	FSGS_gse133288	FSGS	1.83973
IFNAR2	3.17733	4.60642	1.4498	4.52917	3.64995	0.000474827	0.0219637	-0.233368	FSGS_gse133288	FSGS	1.65829
ZBTB16	5.31343	3.31901	-2.02332	3.42681	-3.64303	0.000485835	0.0220422	-0.254072	FSGS_gse133288	FSGS	1.65674
TNFSF10	8.27059	8.99474	0.734639	8.9556	3.63063	0.00050619	0.0226422	-0.291137	FSGS_gse133288	FSGS	1.64508
PYCARD	3.6622	5.1221	1.48106	5.04319	3.56702	0.000623962	0.0253606	-0.479849	FSGS_gse133288	FSGS	1.59584
HLA-DMA	5.78323	6.71395	0.944204	6.66364	3.55902	0.000640497	0.0257387	-0.503421	FSGS_gse133288	FSGS	1.58941
TLR1	3.59729	4.36605	0.7799	4.3245	3.53804	0.000685848	0.0266494	-0.565053	FSGS_gse133288	FSGS	1.57431
CISH	5.84413	4.97986	-0.876794	5.02658	-3.43811	0.000946802	0.031734	-0.85501	FSGS_gse133288	FSGS	1.49848
EGR1	7.15987	5.61791	-1.56431	5.70126	-3.41327	0.00102494	0.0333106	-0.926184	FSGS_gse133288	FSGS	1.47742
PSMB10	4.80538	5.59081	0.796814	5.54835	3.28849	0.00151811	0.0410456	-1.27789	FSGS_gse133288	FSGS	1.38673
FN1	5.09261	6.19983	1.12327	6.13998	3.21284	0.00191777	0.0476383	-1.48638	FSGS_gse133288	FSGS	1.32204
FCER1G	4.9587	6.39607	1.4582	6.31837	2.92423	0.00452993	0.0799881	-2.24756	FSGS_gse133288	FSGS	1.09697
CTSS	3.55695	5.13911	1.60509	5.05359	2.87703	0.00518776	0.0861967	-2.36671	FSGS_gse133288	FSGS	1.06451
NFKBIA	8.36817	7.78088	-0.595796	7.81263	-2.85564	0.00551394	0.0892077	-2.42019	FSGS_gse133288	FSGS	1.0496
CYBB	3.72594	5.16077	1.45562	5.08321	2.78617	0.00670773	0.0988327	-2.59167	FSGS_gse133288	FSGS	1.0051
IL6R	5.99742	5.33353	-0.673508	5.36942	-2.74575	0.00750706	0.105851	-2.68988	FSGS_gse133288	FSGS	0.975306
IL10RA	2.50767	3.63919	1.14792	3.57802	2.6897	0.00875983	0.115233	-2.82412	FSGS_gse133288	FSGS	0.938423
C2	3.52742	4.77022	1.26081	4.70304	2.57964	0.0117883	0.133475	-3.08107	FSGS_gse133288	FSGS	0.874601
MAP4K4	4.86504	5.40075	0.543477	5.37179	2.56247	0.0123381	0.136684	-3.12035	FSGS_gse133288	FSGS	0.864281
NFIL3	6.03164	5.503	-0.536295	5.53158	-2.48704	0.0150377	0.152055	-3.2903	FSGS_gse133288	FSGS	0.817999
CSF1R	4.0167	4.94608	0.942854	4.89585	2.31459	0.0232938	0.192557	-3.66261	FSGS_gse133288	FSGS	0.715441
ITGB2	2.90778	3.57399	0.675859	3.53798	2.26921	0.0260466	0.205364	-3.75675	FSGS_gse133288	FSGS	0.687475
TGFBI	3.73647	4.57633	0.852033	4.53093	2.22839	0.0287633	0.217295	-3.84004	FSGS_gse133288	FSGS	0.662951
CX3CR1	2.16626	2.62495	0.465338	2.60015	1.92958	0.0573318	0.314492	-4.40889	FSGS_gse133288	FSGS	0.502391
TAP1	4.54751	5.06073	0.520654	5.03298	1.82451	0.0719414	0.351941	-4.59138	FSGS_gse133288	FSGS	0.453531
ARG2	7.2305	6.81818	-0.4183	6.84046	-1.71326	0.0906768	0.395198	-4.77443	FSGS_gse133288	FSGS	0.403185
CASP1	3.86713	4.3975	0.538059	4.36883	1.55826	0.123259	0.452949	-5.01163	FSGS_gse133288	FSGS	0.34395
DEFB1	10.6969	10.4507	-0.24981	10.464	-0.805429	0.423045	0.74635	-5.85671	FSGS_gse133288	FSGS	0.127057
GATA3	5.19425	7.07442	1.94285	6.81328	7.86152	1.19713e-09	1.56982e-06	11.9451	FSGS_gse108113_glo	FSGS	5.80415
CYBB	3.59535	6.04688	2.53325	5.70639	7.47869	4.0105e-09	3.7008e-06	10.7992	FSGS_gse108113_glo	FSGS	5.4317
TP53	4.15691	5.63012	1.52232	5.42551	7.07826	1.43887e-08	6.28938e-06	9.58593	FSGS_gse108113_glo	FSGS	5.20139
FCER1G	4.949	7.8428	2.99026	7.44088	7.00709	1.80783e-08	7.507e-06	9.36894	FSGS_gse108113_glo	FSGS	5.12453
PYCARD	5.13171	6.82022	1.7448	6.5857	6.79952	3.52391e-08	1.21942e-05	8.73417	FSGS_gse108113_glo	FSGS	4.91385
CTSS	5.17432	6.88224	1.76485	6.64503	6.56368	7.54278e-08	2.11155e-05	8.00994	FSGS_gse108113_glo	FSGS	4.6754
MAP4K4	6.14086	6.98404	0.871284	6.86694	6.3741	1.39277e-07	3.11131e-05	7.42605	FSGS_gse108113_glo	FSGS	4.50706
NFIL3	5.97265	4.61042	-1.40764	4.79962	-5.35832	3.7307e-06	0.000267099	4.29582	FSGS_gse108113_glo	FSGS	3.57333
CSF1R	3.85232	5.29135	1.487	5.09148	4.89368	1.65137e-05	0.000753551	2.88276	FSGS_gse108113_glo	FSGS	3.12289
TAP1	5.80758	6.89402	1.12265	6.74312	4.74868	2.61461e-05	0.00106443	2.44718	FSGS_gse108113_glo	FSGS	2.97288
IFNAR2	4.79725	5.82228	1.0592	5.67992	4.57398	4.53052e-05	0.00157651	1.92685	FSGS_gse108113_glo	FSGS	2.8023
FKBP5	9.11494	7.71281	-1.44887	7.90755	-4.44139	6.85332e-05	0.0020697	1.53573	FSGS_gse108113_glo	FSGS	2.68409
ARG2	5.95057	4.85306	-1.13409	5.00549	-4.33917	9.40903e-05	0.00255924	1.23666	FSGS_gse108113_glo	FSGS	2.59189
DEFB1	10.6675	8.98217	-1.74152	9.21624	-4.29253	0.000108655	0.00281994	1.10098	FSGS_gse108113_glo	FSGS	2.54976
CISH	4.6273	3.56768	-1.09494	3.71485	-4.04811	0.000229246	0.00486099	0.398705	FSGS_gse108113_glo	FSGS	2.31327
PSMB10	6.19993	6.99416	0.8207	6.88385	3.87714	0.000383172	0.00684083	-0.0827232	FSGS_gse108113_glo	FSGS	2.16489
HLA-DMA	7.26045	7.98252	0.746137	7.88223	3.77522	0.000518513	0.00843946	-0.365419	FSGS_gse108113_glo	FSGS	2.07369
IL6R	5.55745	4.56575	-1.02476	4.70348	-3.68897	0.000668198	0.010013	-0.601944	FSGS_gse108113_glo	FSGS	1.99944
TNFSF10	7.86003	8.70115	0.869149	8.58432	3.61222	0.000835781	0.0116652	-0.810227	FSGS_gse108113_glo	FSGS	1.93311
ITGB2	3.29665	4.24686	0.981884	4.11489	3.60097	0.000863516	0.0119415	-0.840578	FSGS_gse108113_glo	FSGS	1.92294
CX3CR1	2.30191	3.1441	0.870259	3.02713	3.45101	0.00132901	0.0161287	-1.24055	FSGS_gse108113_glo	FSGS	1.7924
C2	2.97488	3.82823	0.88179	3.70971	3.31512	0.00195104	0.0212457	-1.59516	FSGS_gse108113_glo	FSGS	1.67273
NFKBIA	9.71031	9.16755	-0.560846	9.24294	-3.3111	0.00197313	0.0214207	-1.60553	FSGS_gse108113_glo	FSGS	1.66917
EGR1	8.1747	6.91659	-1.30005	7.09132	-3.30728	0.00199436	0.0215572	-1.61539	FSGS_gse108113_glo	FSGS	1.66641
FN1	6.30897	7.5693	1.30234	7.39426	3.25339	0.00231755	0.0238997	-1.75363	FSGS_gse108113_glo	FSGS	1.62161
IL10RA	3.27077	4.15718	0.915964	4.03407	2.82103	0.00740877	0.054021	-2.81298	FSGS_gse108113_glo	FSGS	1.26744
TGFBI	3.86781	4.90456	1.07131	4.76056	2.53956	0.0150781	0.0872638	-3.44889	FSGS_gse108113_glo	FSGS	1.05917
CASP1	4.69445	5.33808	0.665086	5.24869	2.39362	0.0214509	0.111135	-3.75985	FSGS_gse108113_glo	FSGS	0.954149
ZBTB16	5.88656	5.1002	-0.812578	5.20941	-1.80192	0.0790782	0.257749	-4.87195	FSGS_gse108113_glo	FSGS	0.588803
TLR1	3.10759	3.44141	0.344947	3.39505	1.12717	0.266369	0.53012	-5.80516	FSGS_gse108113_glo	FSGS	0.275626
TP53	4.17485	5.20711	1.0547	5.12615	4.32113	6.64508e-05	0.00853414	1.60527	FSGS_gse108113_tub	FSGS	2.06884
PYCARD	4.18312	5.77928	1.63086	5.65409	4.10436	0.000136898	0.0133465	0.946327	FSGS_gse108113_tub	FSGS	1.87463
IFNAR2	3.30722	4.84698	1.57323	4.72621	3.9738	0.000209919	0.0172612	0.557607	FSGS_gse108113_tub	FSGS	1.76293
HLA-DMA	5.86975	6.89408	1.0466	6.81374	3.92092	0.000249162	0.0192194	0.402015	FSGS_gse108113_tub	FSGS	1.71626
CISH	5.72513	4.86481	-0.879022	4.93229	-3.79434	0.000373887	0.0238856	0.0341785	FSGS_gse108113_tub	FSGS	1.62186
EGR1	7.18255	5.63167	-1.5846	5.7533	-3.79245	0.000376142	0.0238901	0.0287365	FSGS_gse108113_tub	FSGS	1.62178
GATA3	4.74346	5.65269	0.929	5.58138	3.71537	0.000480064	0.0278158	-0.191891	FSGS_gse108113_tub	FSGS	1.55571
FKBP5	8.54512	6.69667	-1.88863	6.84165	-3.53601	0.00083878	0.0379967	-0.695054	FSGS_gse108113_tub	FSGS	1.42025
TLR1	3.6345	4.44508	0.828197	4.38151	3.46458	0.00104344	0.0428291	-0.891274	FSGS_gse108113_tub	FSGS	1.36826
TNFSF10	8.27474	8.99854	0.739537	8.94178	3.39156	0.00130118	0.0487503	-1.08926	FSGS_gse108113_tub	FSGS	1.31202
PSMB10	4.97692	5.76665	0.806889	5.70471	3.09267	0.00312767	0.076344	-1.87105	FSGS_gse108113_tub	FSGS	1.11723
FN1	5.18199	6.35802	1.20159	6.26578	3.08608	0.00318718	0.0769137	-1.88775	FSGS_gse108113_tub	FSGS	1.114
ZBTB16	5.28993	3.57285	-1.75441	3.70752	-2.95058	0.00467064	0.0968129	-2.22546	FSGS_gse108113_tub	FSGS	1.01407
IL10RA	2.55306	3.85175	1.32693	3.7499	2.81481	0.00678192	0.115893	-2.55296	FSGS_gse108113_tub	FSGS	0.935944
CTSS	3.79628	5.4625	1.70244	5.33181	2.79371	0.00718011	0.119901	-2.60286	FSGS_gse108113_tub	FSGS	0.921177
CYBB	3.91845	5.46757	1.5828	5.34607	2.78256	0.00739901	0.121734	-2.6291	FSGS_gse108113_tub	FSGS	0.914587
FCER1G	5.27809	6.80658	1.56171	6.68669	2.76321	0.00779377	0.124253	-2.67448	FSGS_gse108113_tub	FSGS	0.905693
C2	3.73573	5.03597	1.3285	4.93399	2.73402	0.00842599	0.128785	-2.74249	FSGS_gse108113_tub	FSGS	0.890136
NFIL3	6.02655	5.45776	-0.581154	5.50237	-2.57246	0.0128592	0.160434	-3.109	FSGS_gse108113_tub	FSGS	0.794705
CSF1R	4.08375	5.15501	1.09455	5.07099	2.45155	0.0174654	0.187162	-3.37198	FSGS_gse108113_tub	FSGS	0.727783
NFKBIA	8.424	7.91659	-0.518443	7.95639	-2.36608	0.0215681	0.208309	-3.55181	FSGS_gse108113_tub	FSGS	0.681292
TGFBI	3.82355	4.75378	0.950452	4.68082	2.34203	0.022869	0.214365	-3.60151	FSGS_gse108113_tub	FSGS	0.668847
IL6R	5.85856	5.30935	-0.561146	5.35242	-2.3273	0.0236996	0.218291	-3.63173	FSGS_gse108113_tub	FSGS	0.660965
ARG2	7.25377	6.7553	-0.509303	6.7944	-2.30219	0.0251775	0.223715	-3.68289	FSGS_gse108113_tub	FSGS	0.650304
ITGB2	3.02822	3.78603	0.77429	3.7266	2.23746	0.0293731	0.239082	-3.81272	FSGS_gse108113_tub	FSGS	0.621453
MAP4K4	4.83597	5.38375	0.559687	5.34079	2.19626	0.0323548	0.251569	-3.89376	FSGS_gse108113_tub	FSGS	0.599343
CX3CR1	2.17117	2.69611	0.536359	2.65494	1.92776	0.059112	0.339482	-4.3907	FSGS_gse108113_tub	FSGS	0.469183
TAP1	4.60785	5.1684	0.572741	5.12444	1.78914	0.0791607	0.391249	-4.62533	FSGS_gse108113_tub	FSGS	0.407546
CASP1	3.99327	4.59542	0.615242	4.54819	1.56416	0.123579	0.47677	-4.97288	FSGS_gse108113_tub	FSGS	0.321691
DEFB1	10.655	10.3665	-0.294779	10.3891	-0.921107	0.361061	0.71996	-5.72536	FSGS_gse108113_tub	FSGS	0.142692
CISH	5.6452	4.6341	-1.08887	5.22886	-11.7031	8.00399e-14	9.64321e-10	20.9041	FSGS_gse104954	FSGS	9.01578
DEFB1	9.41855	8.51147	-0.976857	9.04504	-6.8314	5.48857e-08	2.1331e-05	8.34627	FSGS_gse104954	FSGS	4.67099
TP53	1.82505	2.16168	0.362527	1.96366	5.94425	8.27121e-07	0.000142359	5.76116	FSGS_gse104954	FSGS	3.84661
NFKBIA	6.7583	6.08655	-0.723422	6.4817	-5.35544	5.06243e-06	0.000524293	4.03419	FSGS_gse104954	FSGS	3.28043
IL6R	3.56519	3.01962	-0.587529	3.34054	-5.27741	6.43357e-06	0.000610328	3.80589	FSGS_gse104954	FSGS	3.21444
TNFSF10	5.98557	6.87068	0.953197	6.35003	5.0685	1.22055e-05	0.000912066	3.19632	FSGS_gse104954	FSGS	3.03997
TLR1	0.910272	1.50812	0.643838	1.15645	4.75178	3.20446e-05	0.00158906	2.27891	FSGS_gse104954	FSGS	2.79886
MAP4K4	2.00483	2.41347	0.440067	2.1731	4.66786	4.13209e-05	0.00186455	2.03763	FSGS_gse104954	FSGS	2.72943
C2	3.08385	3.60615	0.562475	3.29892	4.60906	4.93553e-05	0.00210863	1.86913	FSGS_gse104954	FSGS	2.676
CX3CR1	2.02413	3.0027	1.05384	2.42708	4.27992	0.0001323	0.00377712	0.935983	FSGS_gse104954	FSGS	2.42284
IFNAR2	2.33756	2.58544	0.266957	2.43963	4.05448	0.000257317	0.00557582	0.30876	FSGS_gse104954	FSGS	2.25369
PYCARD	1.5637	2.36259	0.860343	1.89265	3.8308	0.000492842	0.00843433	-0.301619	FSGS_gse104954	FSGS	2.07395
HLA-DMA	4.61499	5.254	0.68817	4.87811	3.44948	0.00144989	0.0165419	-1.3083	FSGS_gse104954	FSGS	1.78141
ZBTB16	4.16058	3.16716	-1.06984	3.75153	-3.34081	0.00195666	0.0197436	-1.58606	FSGS_gse104954	FSGS	1.70457
CASP1	1.45526	2.05264	0.64333	1.70124	3.20727	0.0028129	0.0243949	-1.92106	FSGS_gse104954	FSGS	1.6127
EGR1	4.47293	3.63279	-0.904765	4.12699	-3.11548	0.0035969	0.0286884	-2.14703	FSGS_gse104954	FSGS	1.54229
CTSS	1.51706	2.16604	0.698909	1.78429	3.04419	0.0043444	0.0323514	-2.32001	FSGS_gse104954	FSGS	1.49011
ARG2	5.56202	5.1337	-0.461272	5.38565	-3.0375	0.00442155	0.0325984	-2.33611	FSGS_gse104954	FSGS	1.4868
TGFBI	3.8078	4.54544	0.794378	4.11154	2.95647	0.00546568	0.0373302	-2.52963	FSGS_gse104954	FSGS	1.42794
PSMB10	2.9536	3.52852	0.619138	3.19033	2.94235	0.00566971	0.0381826	-2.56301	FSGS_gse104954	FSGS	1.41813
FN1	2.74411	3.03186	0.309889	2.8626	2.86218	0.00697134	0.0438136	-2.75084	FSGS_gse104954	FSGS	1.35839
FKBP5	5.60269	4.761	-0.906431	5.25611	-2.70157	0.0104598	0.0569969	-3.11726	FSGS_gse104954	FSGS	1.24415
NFIL3	5.0144	4.68692	-0.352669	4.87955	-2.46483	0.0186161	0.0809114	-3.63165	FSGS_gse104954	FSGS	1.09199
CYBB	1.84903	2.27224	0.455754	2.02329	2.33313	0.0253494	0.096459	-3.90347	FSGS_gse104954	FSGS	1.01566
ITGB2	2.34198	2.8465	0.54333	2.54972	2.24974	0.0306786	0.109451	-4.06995	FSGS_gse104954	FSGS	0.960781
IL10RA	1.96243	2.38533	0.455429	2.13656	2.15682	0.0377781	0.124673	-4.25008	FSGS_gse104954	FSGS	0.904228
CSF1R	3.18052	3.45336	0.293832	3.29286	1.96259	0.0574641	0.160894	-4.60754	FSGS_gse104954	FSGS	0.79346
TAP1	3.67735	3.93773	0.280412	3.78457	1.93368	0.0610503	0.167471	-4.65844	FSGS_gse104954	FSGS	0.776059
FCER1G	3.67253	4.0476	0.403926	3.82697	1.86099	0.0709337	0.18416	-4.78376	FSGS_gse104954	FSGS	0.734805
GATA3	3.16472	3.07805	-0.0933439	3.12903	-0.891621	0.378521	0.537294	-6.0446	FSGS_gse104954	FSGS	0.269788
CX3CR1	3.41489	5.46136	2.16016	4.41189	9.88772	2.27237e-12	1.36887e-08	17.9481	FSGS_gse104948	FSGS	7.86364
PYCARD	3.09036	4.29084	1.26717	3.67521	8.71455	7.69383e-11	1.57312e-07	14.6037	FSGS_gse104948	FSGS	6.80324
IL10RA	2.78641	4.09142	1.37751	3.42218	8.33052	2.52519e-10	2.17311e-07	13.4696	FSGS_gse104948	FSGS	6.66292
CASP1	2.99543	3.88841	0.942586	3.43047	7.86495	1.08947e-09	6.56299e-07	12.0714	FSGS_gse104948	FSGS	6.1829
FN1	3.80627	4.79204	1.04053	4.28652	7.19649	9.20466e-09	2.50296e-06	10.0258	FSGS_gse104948	FSGS	5.60155
CTSS	3.01851	4.01121	1.04785	3.50213	6.84273	2.88573e-08	5.51862e-06	8.92886	FSGS_gse104948	FSGS	5.25817
GATA3	3.9224	4.97937	1.11568	4.43733	6.63574	5.64903e-08	8.44254e-06	8.28374	FSGS_gse104948	FSGS	5.07353
CYBB	2.27248	3.13852	0.914158	2.6944	6.33813	1.48804e-07	1.58734e-05	7.35336	FSGS_gse104948	FSGS	4.79933
CSF1R	3.78816	4.69775	0.960129	4.23129	6.30559	1.65451e-07	1.66112e-05	7.25149	FSGS_gse104948	FSGS	4.7796
FCER1G	4.12598	5.06803	0.994386	4.58492	6.28938	1.74425e-07	1.68242e-05	7.20075	FSGS_gse104948	FSGS	4.77407
ITGB2	2.9564	4.05491	1.15954	3.49157	6.24469	2.01777e-07	1.91418e-05	7.06083	FSGS_gse104948	FSGS	4.71802
CISH	5.32201	4.64416	-0.715502	4.99178	-6.13856	2.85204e-07	2.44898e-05	6.72845	FSGS_gse104948	FSGS	4.61101
TLR1	1.25236	2.0655	0.858311	1.64851	5.89693	6.27048e-07	4.08361e-05	5.97191	FSGS_gse104948	FSGS	4.38896
NFIL3	5.4261	4.59259	-0.879813	5.02003	-5.86138	7.04092e-07	4.51218e-05	5.86066	FSGS_gse104948	FSGS	4.34561
TGFBI	4.38702	5.37656	1.04452	4.86911	5.32585	4.01167e-06	0.000152469	4.19172	FSGS_gse104948	FSGS	3.81682
IFNAR2	3.63751	3.90765	0.285143	3.76912	5.05756	9.52715e-06	0.000279959	3.36379	FSGS_gse104948	FSGS	3.55291
TAP1	6.05261	6.59449	0.571977	6.3166	4.89271	1.61518e-05	0.000399583	2.85928	FSGS_gse104948	FSGS	3.39839
PSMB10	5.13559	5.97224	0.883129	5.54319	4.86264	1.77781e-05	0.000419982	2.76767	FSGS_gse104948	FSGS	3.37677
MAP4K4	4.20518	4.68053	0.501757	4.43676	4.59105	4.20501e-05	0.000749438	1.94678	FSGS_gse104948	FSGS	3.12526
TNFSF10	5.7696	6.51519	0.787005	6.13284	4.38981	7.89674e-05	0.00117602	1.34753	FSGS_gse104948	FSGS	2.92959
TP53	2.0883	2.35693	0.283555	2.21917	4.20854	0.000138372	0.00174019	0.815556	FSGS_gse104948	FSGS	2.7594
ARG2	4.44645	3.79705	-0.685477	4.13008	-4.16512	0.000158101	0.00191437	0.68937	FSGS_gse104948	FSGS	2.71797
FKBP5	5.66789	4.77395	-0.943606	5.23238	-3.91956	0.000333141	0.00320435	-0.0144297	FSGS_gse104948	FSGS	2.49426
HLA-DMA	6.85862	7.31888	0.485824	7.08285	3.67661	0.000685334	0.00523251	-0.692094	FSGS_gse104948	FSGS	2.28129
NFKBIA	7.34489	6.96216	-0.403992	7.15843	-3.57148	0.000931216	0.00641469	-0.978877	FSGS_gse104948	FSGS	2.19282
IL6R	3.29607	2.98618	-0.327114	3.1451	-3.49139	0.00117329	0.00756467	-1.19447	FSGS_gse104948	FSGS	2.12121
ZBTB16	5.31272	4.43569	-0.925751	4.88545	-3.17029	0.0028954	0.0144806	-2.03186	FSGS_gse104948	FSGS	1.83921
DEFB1	7.75041	6.77914	-1.02522	7.27723	-2.42918	0.019648	0.0571095	-3.76517	FSGS_gse104948	FSGS	1.24329
C2	3.27919	3.46372	0.194788	3.36909	2.27103	0.0285179	0.0753744	-4.09234	FSGS_gse104948	FSGS	1.12278
EGR1	5.44079	4.88708	-0.584471	5.17104	-1.79413	0.0802412	0.160509	-4.97188	FSGS_gse104948	FSGS	0.7945
FCER1G	4.949	8.31243	3.58767	7.51162	6.22826	1.7299e-06	0.000684134	5.18243	ANCA_gse108113_glo	ANCA	3.16486
CYBB	3.59535	6.54302	3.14419	5.8412	5.83304	4.63868e-06	0.00102277	4.25376	ANCA_gse108113_glo	ANCA	2.99022
TP53	4.15691	5.69664	1.64238	5.33004	5.515	1.03653e-05	0.00167576	3.4952	ANCA_gse108113_glo	ANCA	2.77579
GATA3	5.19425	6.62972	1.53117	6.28794	5.28341	1.87024e-05	0.00235339	2.93781	ANCA_gse108113_glo	ANCA	2.62831
CSF1R	3.85232	5.89698	2.18097	5.41016	4.9323	4.60193e-05	0.00406585	2.08707	ANCA_gse108113_glo	ANCA	2.39085
PYCARD	5.13171	6.90695	1.89359	6.48427	4.68917	8.60533e-05	0.00628717	1.49586	ANCA_gse108113_glo	ANCA	2.20154
ITGB2	3.29665	4.8257	1.63099	4.46164	4.57809	0.000114569	0.00731917	1.22568	ANCA_gse108113_glo	ANCA	2.13554
CTSS	5.17432	7.10064	2.05474	6.64199	4.51376	0.000135218	0.00792694	1.06931	ANCA_gse108113_glo	ANCA	2.10089
CISH	4.6273	3.61461	-1.08021	3.85573	-4.48755	0.000144663	0.00828365	1.00562	ANCA_gse108113_glo	ANCA	2.08178
TAP1	5.80758	6.95818	1.2273	6.68423	4.31336	0.000226503	0.0105879	0.582936	ANCA_gse108113_glo	ANCA	1.97519
MAP4K4	6.14086	6.97584	0.890639	6.77704	4.17953	0.000319428	0.0127337	0.259261	ANCA_gse108113_glo	ANCA	1.89505
NFIL3	5.97265	4.87375	-1.17216	5.1354	-3.97698	0.000536442	0.0172724	-0.227967	ANCA_gse108113_glo	ANCA	1.76265
TGFBI	3.86781	5.82264	2.08516	5.3572	3.93268	0.000600625	0.0185049	-0.334009	ANCA_gse108113_glo	ANCA	1.73271
ARG2	5.95057	5.04799	-0.962752	5.26289	-3.92351	0.000614825	0.0187746	-0.355927	ANCA_gse108113_glo	ANCA	1.72643
FKBP5	9.11494	7.88599	-1.31089	8.17859	-3.9188	0.000622245	0.0189526	-0.367179	ANCA_gse108113_glo	ANCA	1.72233
FN1	6.30897	8.26819	2.08983	7.80171	3.7926	0.00085755	0.0230484	-0.667688	ANCA_gse108113_glo	ANCA	1.63736
IL10RA	3.27077	4.57157	1.38752	4.26185	3.7062	0.00106707	0.0263682	-0.87212	ANCA_gse108113_glo	ANCA	1.57892
ZBTB16	5.88656	4.3975	-1.58833	4.75204	-3.67977	0.00114067	0.0271887	-0.934429	ANCA_gse108113_glo	ANCA	1.56561
NFKBIA	9.71031	9.13375	-0.614998	9.27102	-3.65784	0.00120551	0.0282553	-0.986058	ANCA_gse108113_glo	ANCA	1.5489
PSMB10	6.19993	7.07599	0.934464	6.86741	3.64631	0.00124101	0.0286826	-1.01315	ANCA_gse108113_glo	ANCA	1.54238
C2	2.97488	4.17711	1.28237	3.89086	3.46657	0.0019467	0.0379416	-1.43252	ANCA_gse108113_glo	ANCA	1.42088
DEFB1	10.6675	8.81661	-1.97429	9.2573	-3.46086	0.0019746	0.0382559	-1.44574	ANCA_gse108113_glo	ANCA	1.4173
IFNAR2	4.79725	5.90847	1.1853	5.64389	3.32044	0.00279629	0.0474228	-1.76851	ANCA_gse108113_glo	ANCA	1.32401
CX3CR1	2.30191	3.17364	0.929843	2.96609	3.29247	0.00299564	0.0493954	-1.83224	ANCA_gse108113_glo	ANCA	1.30631
IL6R	5.55745	4.84009	-0.765189	5.01089	-3.05759	0.00530708	0.0697884	-2.35926	ANCA_gse108113_glo	ANCA	1.15622
HLA-DMA	7.26045	7.86033	0.639871	7.7175	2.64289	0.014072	0.127261	-3.24596	ANCA_gse108113_glo	ANCA	0.895305
TNFSF10	7.86003	8.57927	0.76718	8.40802	2.63218	0.0144209	0.129011	-3.26799	ANCA_gse108113_glo	ANCA	0.889373
EGR1	8.1747	7.08908	-1.158	7.34756	-2.2194	0.0358963	0.223446	-4.07635	ANCA_gse108113_glo	ANCA	0.650828
TLR1	3.10759	3.86273	0.805488	3.68294	2.20614	0.0369218	0.227049	-4.10088	ANCA_gse108113_glo	ANCA	0.64388
CASP1	4.69445	5.44629	0.80196	5.26728	2.13358	0.0430159	0.247014	-4.23341	ANCA_gse108113_glo	ANCA	0.607278
IFNAR2	3.30722	5.05466	1.7781	4.94192	5.00458	3.21298e-06	0.0044473	4.28089	ANCA_gse108113_tub	ANCA	2.3519
PYCARD	4.18312	5.9627	1.8108	5.84789	4.82926	6.39613e-06	0.0059022	3.662	ANCA_gse108113_tub	ANCA	2.22899
TP53	4.17485	5.53976	1.38885	5.4517	4.58988	1.60595e-05	0.00930515	2.83577	ANCA_gse108113_tub	ANCA	2.03128
CTSS	3.79628	5.74001	1.97784	5.61461	4.48162	2.41636e-05	0.0107506	2.4697	ANCA_gse108113_tub	ANCA	1.96857
FCER1G	5.27809	7.05604	1.80914	6.94133	4.47375	2.48871e-05	0.0108783	2.44328	ANCA_gse108113_tub	ANCA	1.96344
IL10RA	2.55306	4.02264	1.49537	3.92783	4.10652	9.55465e-05	0.0201015	1.24148	ANCA_gse108113_tub	ANCA	1.69677
TNFSF10	8.27474	9.36874	1.11319	9.29816	3.9889	0.000145017	0.0244128	0.870107	ANCA_gse108113_tub	ANCA	1.61238
HLA-DMA	5.86975	7.0771	1.22853	6.99921	3.87784	0.000213661	0.0302464	0.525875	ANCA_gse108113_tub	ANCA	1.51933
CYBB	3.91845	5.70776	1.82071	5.59232	3.7784	0.000300646	0.0350028	0.223144	ANCA_gse108113_tub	ANCA	1.4559
PSMB10	4.97692	6.12406	1.16726	6.05005	3.70351	0.000387473	0.0382397	-0.00130687	ANCA_gse108113_tub	ANCA	1.41749
TLR1	3.6345	4.67755	1.06134	4.61026	3.61032	0.000529052	0.0442326	-0.276274	ANCA_gse108113_tub	ANCA	1.35426
FN1	5.18199	6.72422	1.56928	6.62472	3.60693	0.000535023	0.0445823	-0.286172	ANCA_gse108113_tub	ANCA	1.35084
CSF1R	4.08375	5.35166	1.29016	5.26986	3.44286	0.000914548	0.0549059	-0.757861	ANCA_gse108113_tub	ANCA	1.26038
C2	3.73573	5.26988	1.56106	5.1709	3.40269	0.00104035	0.0582069	-0.870915	ANCA_gse108113_tub	ANCA	1.23503
ZBTB16	5.28993	3.60008	-1.7195	3.7091	-3.32911	0.00131415	0.0652234	-1.0755	ANCA_gse108113_tub	ANCA	1.1856
TGFBI	3.82355	4.98906	1.18596	4.91387	3.21271	0.00188918	0.0754904	-1.39229	ANCA_gse108113_tub	ANCA	1.12211
FKBP5	8.54512	7.03458	-1.53703	7.13204	-3.19271	0.00200908	0.0769447	-1.44587	ANCA_gse108113_tub	ANCA	1.11382
ITGB2	3.02822	4.04458	1.03419	3.97901	3.05575	0.00304165	0.0947283	-1.80586	ANCA_gse108113_tub	ANCA	1.02352
MAP4K4	4.83597	5.67154	0.850223	5.61763	2.90405	0.00474872	0.111302	-2.19015	ANCA_gse108113_tub	ANCA	0.953496
GATA3	4.74346	5.8608	1.13694	5.78871	2.86751	0.00527496	0.11491	-2.2804	ANCA_gse108113_tub	ANCA	0.939643
TAP1	4.60785	5.42489	0.83138	5.37218	2.6852	0.0087938	0.139109	-2.71675	ANCA_gse108113_tub	ANCA	0.856643
EGR1	7.18255	6.10878	-1.09261	6.17805	-2.3275	0.0224418	0.198168	-3.50296	ANCA_gse108113_tub	ANCA	0.702967
CX3CR1	2.17117	2.86353	0.704507	2.81886	2.2724	0.0257194	0.208933	-3.61549	ANCA_gse108113_tub	ANCA	0.679993
CASP1	3.99327	4.82028	0.841517	4.76692	2.22094	0.029154	0.218985	-3.71846	ANCA_gse108113_tub	ANCA	0.659586
CISH	5.72513	5.21833	-0.515693	5.25103	-1.70219	0.0925652	0.329944	-4.63777	ANCA_gse108113_tub	ANCA	0.48156
IL6R	5.85856	5.42365	-0.442534	5.45171	-1.53331	0.129106	0.370336	-4.88864	ANCA_gse108113_tub	ANCA	0.431405
NFIL3	6.02655	5.8096	-0.220759	5.82359	-0.757227	0.451116	0.630409	-5.71711	ANCA_gse108113_tub	ANCA	0.200378
NFKBIA	8.424	8.25384	-0.173148	8.26482	-0.608054	0.544857	0.697851	-5.81326	ANCA_gse108113_tub	ANCA	0.156237
ARG2	7.25377	7.18454	-0.0704434	7.18901	-0.206583	0.836855	0.899953	-5.96819	ANCA_gse108113_tub	ANCA	0.04578
DEFB1	10.655	10.6839	0.0294089	10.6821	0.0894297	0.928962	0.957041	-5.98465	ANCA_gse108113_tub	ANCA	0.0190694
CISH	5.6452	4.69484	-0.995606	5.14739	-13.5764	2.36781e-17	7.13184e-14	29.2538	ANCA_gse104954	ANCA	13.1468
C2	3.08385	4.30002	1.27408	3.72089	11.3591	1.10625e-14	7.40451e-12	23.2837	ANCA_gse104954	ANCA	11.1305
PSMB10	2.9536	4.13501	1.23766	3.57243	9.48365	3.27551e-12	4.31897e-10	17.7129	ANCA_gse104954	ANCA	9.36462
HLA-DMA	4.61499	5.88122	1.32653	5.27825	9.32202	5.46031e-12	6.57858e-10	17.2112	ANCA_gse104954	ANCA	9.18187
TAP1	3.67735	4.62889	0.996845	4.17577	8.83927	2.55841e-11	2.05491e-09	15.6943	ANCA_gse104954	ANCA	8.68721
IL6R	3.56519	2.88787	-0.709567	3.2104	-8.71911	3.77297e-11	2.86471e-09	15.3125	ANCA_gse104954	ANCA	8.54292
TLR1	0.910272	1.79846	0.930478	1.37551	8.65535	4.63962e-11	3.36736e-09	15.1093	ANCA_gse104954	ANCA	8.47271
TNFSF10	5.98557	7.10093	1.16847	6.56981	8.47565	8.32876e-11	5.39488e-09	14.5342	ANCA_gse104954	ANCA	8.26802
PYCARD	1.5637	2.77258	1.26645	2.19692	8.29896	1.48531e-10	8.42695e-09	13.9656	ANCA_gse104954	ANCA	8.07433
IFNAR2	2.33756	2.70532	0.385273	2.53019	8.06841	3.17402e-10	1.53461e-08	13.219	ANCA_gse104954	ANCA	7.814
CTSS	1.51706	2.85057	1.39701	2.21556	7.62743	1.37417e-09	4.67735e-08	11.7781	ANCA_gse104954	ANCA	7.33
CASP1	1.45526	2.46131	1.05395	1.98224	7.46311	2.3815e-09	7.26183e-08	11.2375	ANCA_gse104954	ANCA	7.13895
MAP4K4	2.00483	2.50255	0.521421	2.26555	7.31398	3.92901e-09	1.09071e-07	10.7454	ANCA_gse104954	ANCA	6.96229
DEFB1	9.41855	8.58094	-0.877491	8.9798	-7.26182	4.68228e-09	1.23711e-07	10.573	ANCA_gse104954	ANCA	6.90759
TP53	1.82505	2.25776	0.453314	2.05171	7.03219	1.01534e-08	2.24456e-07	9.81239	ANCA_gse104954	ANCA	6.64887
CX3CR1	2.02413	3.26221	1.29703	2.67265	6.99912	1.13531e-08	2.47346e-07	9.70267	ANCA_gse104954	ANCA	6.60669
EGR1	4.47293	3.13672	-1.39985	3.77301	-6.9168	1.49947e-08	3.07445e-07	9.42938	ANCA_gse104954	ANCA	6.51223
TGFBI	3.8078	5.03569	1.28636	4.45098	6.68312	3.30712e-08	5.77452e-07	8.65266	ANCA_gse104954	ANCA	6.23848
FCER1G	3.67253	4.78523	1.16569	4.25537	6.3007	1.2096e-07	1.65793e-06	7.38038	ANCA_gse104954	ANCA	5.78043
ITGB2	2.34198	3.51462	1.22848	2.95622	6.17625	1.8447e-07	2.35434e-06	6.96672	ANCA_gse104954	ANCA	5.62813
IL10RA	1.96243	2.89426	0.976208	2.45053	6.00482	3.29796e-07	3.85765e-06	6.39763	ANCA_gse104954	ANCA	5.41368
CYBB	1.84903	2.75701	0.951217	2.32464	5.98201	3.56281e-07	4.1037e-06	6.32201	ANCA_gse104954	ANCA	5.38682
NFKBIA	6.7583	6.24174	-0.541162	6.48772	-5.87966	5.03758e-07	5.38056e-06	5.983	ANCA_gse104954	ANCA	5.26917
ARG2	5.56202	4.9359	-0.655937	5.23405	-5.74636	7.90415e-07	7.6001e-06	5.54242	ANCA_gse104954	ANCA	5.11918
CSF1R	3.18052	3.82594	0.676158	3.51859	5.4213	2.3603e-06	1.85257e-05	4.47406	ANCA_gse104954	ANCA	4.73223
FN1	2.74411	3.3486	0.633278	3.06075	5.24217	4.2968e-06	3.04696e-05	3.89015	ANCA_gse104954	ANCA	4.51613
ZBTB16	4.16058	3.03641	-1.17771	3.57173	-4.41102	6.53645e-05	0.000295835	1.25118	ANCA_gse104954	ANCA	3.52895
FKBP5	5.60269	4.64802	-1.00013	5.10262	-3.50533	0.00106043	0.00299956	-1.41052	ANCA_gse104954	ANCA	2.52294
GATA3	3.16472	3.01322	-0.158719	3.08536	-1.69375	0.0973686	0.143235	-5.48268	ANCA_gse104954	ANCA	0.84395
NFIL3	5.0144	4.85606	-0.165877	4.93146	-1.61686	0.113043	0.163263	-5.6039	ANCA_gse104954	ANCA	0.787112
PYCARD	3.09036	4.90357	1.89562	4.06022	10.9165	3.39783e-14	2.04685e-11	22.1776	ANCA_gse104948	ANCA	10.6889
FCER1G	4.12598	6.3092	2.28246	5.29375	10.2872	2.30389e-13	6.77008e-11	20.3073	ANCA_gse104948	ANCA	10.1694
IL10RA	2.78641	4.8886	2.19774	3.91084	10.2939	2.25703e-13	6.77008e-11	20.3274	ANCA_gse104948	ANCA	10.1694
CSF1R	3.78816	5.59553	1.88953	4.75489	9.84972	8.97843e-13	1.52355e-10	18.976	ANCA_gse104948	ANCA	9.81714
CTSS	3.01851	4.85958	1.92476	4.00327	9.78098	1.11421e-12	1.81406e-10	18.7645	ANCA_gse104948	ANCA	9.74135
ITGB2	2.9564	5.29232	2.4421	4.20585	9.51776	2.56051e-12	3.50557e-10	17.9492	ANCA_gse104948	ANCA	9.45524
CASP1	2.99543	4.20983	1.2696	3.645	9.44758	3.20101e-12	4.14686e-10	17.7304	ANCA_gse104948	ANCA	9.38228
CYBB	2.27248	4.26493	2.08301	3.33821	9.31925	4.82213e-12	5.55735e-10	17.3286	ANCA_gse104948	ANCA	9.25513
IFNAR2	3.63751	4.0769	0.459358	3.87253	8.75935	2.94628e-11	2.24663e-09	15.5529	ANCA_gse104948	ANCA	8.64847
TLR1	1.25236	2.91067	1.73369	2.13936	8.64425	4.29259e-11	3.0784e-09	15.1835	ANCA_gse104948	ANCA	8.51167
TGFBI	4.38702	6.6362	2.35141	5.59007	8.61499	4.72463e-11	3.23423e-09	15.0893	ANCA_gse104948	ANCA	8.49023
MAP4K4	4.20518	4.94348	0.771853	4.60008	8.52231	6.40519e-11	4.06157e-09	14.7906	ANCA_gse104948	ANCA	8.39131
FN1	3.80627	5.74024	2.02188	4.84072	8.17777	2.00033e-10	1.00417e-08	13.6723	ANCA_gse104948	ANCA	7.99819
CX3CR1	3.41489	5.54871	2.23081	4.55624	8.04779	3.08272e-10	1.434e-08	13.2475	ANCA_gse104948	ANCA	7.84345
C2	3.27919	3.94895	0.700207	3.63743	8.02502	3.32596e-10	1.51212e-08	13.1729	ANCA_gse104948	ANCA	7.82041
CISH	5.32201	4.49496	-0.86464	4.87963	-7.60809	1.34556e-09	4.63181e-08	11.8002	ANCA_gse104948	ANCA	7.33425
PSMB10	5.13559	6.15101	1.06158	5.67872	7.48046	2.06939e-09	6.50966e-08	11.3775	ANCA_gse104948	ANCA	7.18644
ARG2	4.44645	3.41442	-1.07894	3.89443	-7.22158	4.97037e-09	1.32485e-07	10.5171	ANCA_gse104948	ANCA	6.87783
DEFB1	7.75041	5.7592	-2.08171	6.68535	-6.07291	2.49331e-07	3.58894e-06	6.67826	ANCA_gse104948	ANCA	5.44503
TAP1	6.05261	6.65147	0.626077	6.37293	5.38928	2.53604e-06	2.51062e-05	4.41298	ANCA_gse104948	ANCA	4.60022
TP53	2.0883	2.43859	0.366209	2.27566	4.60412	3.43154e-05	0.000221232	1.88473	ANCA_gse104948	ANCA	3.65515
HLA-DMA	6.85862	7.39863	0.564551	7.14746	4.38126	7.04972e-05	0.000406815	1.19039	ANCA_gse104948	ANCA	3.3906
TNFSF10	5.7696	6.47921	0.741867	6.14916	4.11933	0.000161882	0.000819474	0.391955	ANCA_gse104948	ANCA	3.08646
GATA3	3.9224	4.65492	0.765813	4.31422	3.7256	0.000544648	0.00225884	-0.765479	ANCA_gse104948	ANCA	2.64612
ZBTB16	5.31272	4.28722	-1.07212	4.7642	-3.49756	0.0010743	0.00399239	-1.40831	ANCA_gse104948	ANCA	2.39877
FKBP5	5.66789	5.01611	-0.681411	5.31927	-3.20466	0.0024963	0.00803083	-2.19947	ANCA_gse104948	ANCA	2.09524
NFKBIA	7.34489	7.02474	-0.334701	7.17365	-2.78942	0.00773226	0.0209063	-3.2448	ANCA_gse104948	ANCA	1.67972
EGR1	5.44079	4.87123	-0.595449	5.13614	-2.07589	0.0436871	0.0867692	-4.78985	ANCA_gse104948	ANCA	1.06163
NFIL3	5.4261	5.17143	-0.266247	5.28988	-1.72105	0.0921582	0.158754	-5.41953	ANCA_gse104948	ANCA	0.799277
IL6R	3.29607	3.20742	-0.0926828	3.24865	-1.30737	0.197772	0.293624	-6.0214	ANCA_gse104948	ANCA	0.532208

## Sheet: Data S3
ID	Description	GeneRatio	BgRatio	pvalue	p.adjust	qvalue	geneID	Count	dataset	disease	-log10(p.adj)
R-HSA-6785807	Interleukin-4 and Interleukin-13 signaling	0.204545	108/10654	4.25394e-10	1.23364e-07	9.58256e-08	RORC/ICAM1/IL6R/MUC1/STAT1/ITGAX/ITGB2/FN1/CCL2	9	LN_gse200306_glo	LN	6.90881
R-HSA-449147	Signaling by Interleukins	0.295455	461/10654	2.3931e-08	3.47e-06	2.69539e-06	RORC/ICAM1/IL6R/MUC1/STAT1/IL32/MYD88/ITGAX/ITGB2/MIF/FN1/IL1RL1/CCL2	13	LN_gse200306_glo	LN	5.45967
R-HSA-202733	Cell surface interactions at the vascular wall	0.181818	137/10654	7.30759e-08	7.064e-06	5.4871e-06	SRC/ITGA6/FCER1G/ITGAX/ITGB2/PECAM1/MIF/FN1	8	LN_gse200306_glo	LN	5.15095
R-HSA-216083	Integrin cell surface interactions	0.136364	85/10654	1.19472e-06	8.66174e-05	6.72818e-05	ICAM1/ITGA6/ITGAX/ITGB2/PECAM1/FN1	6	LN_gse200306_glo	LN	4.06239
R-HSA-6798695	Neutrophil degranulation	0.25	480/10654	2.74876e-06	0.000159428	0.000123839	PIGR/MME/FCER1G/GPI/ITGAX/ITGB2/CFD/PECAM1/MIF/CTSS/CTSC	11	LN_gse200306_glo	LN	3.79743
R-HSA-909733	Interferon alpha/beta signaling	0.113636	69/10654	8.7828e-06	0.000424502	0.00032974	EGR1/STAT1/IFITM1/MX1/IRF7	5	LN_gse200306_glo	LN	3.37212
R-HSA-913531	Interferon Signaling	0.159091	199/10654	1.52264e-05	0.000630808	0.000489993	EGR1/ICAM1/STAT1/IFITM1/MX1/IRF7/HLA-DRB1	7	LN_gse200306_glo	LN	3.2001
R-HSA-1474244	Extracellular matrix organization	0.159091	301/10654	0.000209171	0.00758247	0.00588983	ICAM1/ITGA6/ITGAX/ITGB2/PECAM1/CTSS/FN1	7	LN_gse200306_glo	LN	2.12019
R-HSA-877300	Interferon gamma signaling	0.0909091	92/10654	0.000542809	0.0174905	0.0135861	ICAM1/STAT1/IRF7/HLA-DRB1	4	LN_gse200306_glo	LN	1.7572
R-HSA-76002	Platelet activation, signaling and aggregation	0.136364	262/10654	0.00067274	0.0195095	0.0151543	SRC/FCER1G/CFD/PECAM1/FN1/CD9	6	LN_gse200306_glo	LN	1.70975
R-HSA-166658	Complement cascade	0.0681818	58/10654	0.00173085	0.027886	0.021661	C7/CFI/CFD	3	LN_gse200306_glo	LN	1.55461
R-HSA-114608	Platelet degranulation	0.0909091	129/10654	0.00191461	0.0292231	0.0226996	CFD/PECAM1/FN1/CD9	4	LN_gse200306_glo	LN	1.53427
R-HSA-76005	Response to elevated platelet cytosolic Ca2+	0.0909091	134/10654	0.00219999	0.0303808	0.0235989	CFD/PECAM1/FN1/CD9	4	LN_gse200306_glo	LN	1.5174
R-HSA-977606	Regulation of Complement cascade	0.12766	47/10654	4.96365e-08	1.00266e-05	7.68059e-06	C2/CR1/CD81/C7/CFI/C1QB	6	LN_gse200306_tub	LN	4.99885
R-HSA-166658	Complement cascade	0.12766	58/10654	1.8042e-07	1.82224e-05	1.39588e-05	C2/CR1/CD81/C7/CFI/C1QB	6	LN_gse200306_tub	LN	4.73939
R-HSA-449147	Signaling by Interleukins	0.255319	461/10654	4.90112e-07	3.30009e-05	2.52795e-05	IL1RL1/IL32/ITGB1/FYN/IL4R/CCL19/JAK3/RORC/IL22/STAT1/CCL5/MUC1	12	LN_gse200306_tub	LN	4.48147
R-HSA-6785807	Interleukin-4 and Interleukin-13 signaling	0.12766	108/10654	7.22917e-06	0.000294222	0.000225381	ITGB1/IL4R/JAK3/RORC/STAT1/MUC1	6	LN_gse200306_tub	LN	3.53132
R-HSA-380108	Chemokine receptors bind chemokines	0.0851064	59/10654	0.000126675	0.00365549	0.00280019	CX3CL1/CCL19/CXCL12/CCL5	4	LN_gse200306_tub	LN	2.43705
R-HSA-216083	Integrin cell surface interactions	0.0851064	85/10654	0.000518274	0.0104691	0.00801961	ITGB1/ICAM2/SPP1/PECAM1	4	LN_gse200306_tub	LN	1.98009
R-HSA-198933	Immunoregulatory interactions between a Lymphoid and a non-Lymphoid cell	0.0851064	132/10654	0.0026592	0.025579	0.0195941	ITGB1/KLRK1/ICAM2/CD81	4	LN_gse200306_tub	LN	1.59212
R-HSA-202733	Cell surface interactions at the vascular wall	0.0851064	137/10654	0.00304162	0.0279276	0.0213932	ITGB1/FYN/PECAM1/FCER1G	4	LN_gse200306_tub	LN	1.55397
R-HSA-909733	Interferon alpha/beta signaling	0.0638298	69/10654	0.00343862	0.029123	0.0223089	EGR1/MX1/STAT1	3	LN_gse200306_tub	LN	1.53576
R-HSA-166663	Initial triggering of complement	0.0425532	23/10654	0.004543	0.0339884	0.0260359	C2/C1QB	2	LN_gse200306_tub	LN	1.46867
R-HSA-6798695	Neutrophil degranulation	0.148936	480/10654	0.00474496	0.0342315	0.0262221	MME/PIGR/CR1/LGALS3/PECAM1/FCER1G/CTSC	7	LN_gse200306_tub	LN	1.46557
R-HSA-6798695	Neutrophil degranulation	0.301075	480/10654	2.80925e-16	5.84323e-14	5.50021e-14	RNASE2/HP/MMP9/CEACAM1/OLFM4/CEACAM8/ARG1/ORM1/ELANE/S100P/PGLYRP1/RNASE3/DEFA4/CAMP/CEACAM6/MPO/CTSG/MMP8/LCN2/BPI/LTF/SLC2A5/OLR1/TCN1/DEFA1B/AZU1/RETN/DEFA1	28	LN_gse81622	LN	13.2333
R-HSA-909733	Interferon alpha/beta signaling	0.107527	69/10654	3.49099e-10	2.42042e-08	2.27833e-08	IFI27/MX1/USP18/IFITM3/RSAD2/OAS3/IFIT1/IFI6/IFIT3/IFIT2	10	LN_gse81622	LN	7.61611
R-HSA-198933	Immunoregulatory interactions between a Lymphoid and a non-Lymphoid cell	0.129032	132/10654	1.40276e-09	7.29435e-08	6.86614e-08	KLRG1/KLRB1/KIR3DL1/KIR2DL3/KLRF1/SH2D1B/KIR2DL4/KLRD1/CD160/KLRC1/KIR2DL1/COL17A1	12	LN_gse81622	LN	7.13701
R-HSA-913531	Interferon Signaling	0.11828	199/10654	1.17318e-06	4.06702e-05	3.82827e-05	IFI27/MX1/USP18/IFITM3/RSAD2/HERC5/OAS3/IFIT1/IFI6/IFIT3/IFIT2	11	LN_gse81622	LN	4.39072
R-HSA-913531	Interferon Signaling	0.125926	199/10654	4.26337e-19	2.22894e-16	2.00112e-16	IFI27/MX1/IFITM1/ISG20/MX2/OAS2/GBP2/HERC5/IFI6/XAF1/OAS1/OAS3/EIF2AK2/IFI30/IFIT1/TRIM22/RSAD2/HLA-DPA1/HLA-DPB1/STAT1/DDX58/TRIM21/HLA-DQB1/SAMHD1/GBP1/IFITM3/ISG15/IFIT3/IRF7/IFIT2/CD44/OASL/IRF8/HLA-DQA1	34	LN_gse32591_glo	LN	15.6519
R-HSA-909733	Interferon alpha/beta signaling	0.0814815	69/10654	6.6239e-19	2.22894e-16	2.00112e-16	IFI27/MX1/IFITM1/ISG20/MX2/OAS2/GBP2/IFI6/XAF1/OAS1/OAS3/IFIT1/RSAD2/STAT1/SAMHD1/IFITM3/ISG15/IFIT3/IRF7/IFIT2/OASL/IRF8	22	LN_gse32591_glo	LN	15.6519
R-HSA-6798695	Neutrophil degranulation	0.159259	480/10654	2.85668e-13	6.40849e-11	5.75346e-11	GMFG/TYROBP/PYCARD/CD53/FGL2/CD14/FCER1G/C3AR1/CTSS/ITGB2/PECAM1/TNFRSF1B/TLR2/FGR/PTPRC/GLIPR1/LYZ/CD300A/DOCK2/CYBB/PLAC8/CFD/FCN1/NCKAP1L/CD93/CD44/MAN2B1/CD36/HPSE/CHI3L1/ITGAM/MNDA/C5AR1/FCGR3B/LTF/FPR1/PTX3/HBB/SLC27A2/CRISPLD2/SELL/S100A8/CTSD	43	LN_gse32591_glo	LN	10.1932
R-HSA-877300	Interferon gamma signaling	0.062963	92/10654	1.13855e-10	1.91561e-08	1.71981e-08	OAS2/GBP2/OAS1/OAS3/IFI30/TRIM22/HLA-DPA1/HLA-DPB1/STAT1/TRIM21/HLA-DQB1/GBP1/IRF7/CD44/OASL/IRF8/HLA-DQA1	17	LN_gse32591_glo	LN	7.71769
R-HSA-2173782	Binding and Uptake of Ligands by Scavenger Receptors	0.0333333	42/10654	8.08768e-07	6.80376e-05	6.10833e-05	COL1A2/COL4A2/CD163/COL4A1/COL3A1/CD36/ALB/HBB/HBA2	9	LN_gse32591_glo	LN	4.16725
R-HSA-216083	Integrin cell surface interactions	0.0444444	85/10654	1.39438e-06	0.000104268	9.36109e-05	ITGB2/PECAM1/COL1A2/COL4A2/COL4A1/COL3A1/COL6A3/FN1/ICAM2/CD44/ITGAM/ITGA8	12	LN_gse32591_glo	LN	3.98185
R-HSA-76002	Platelet activation, signaling and aggregation	0.0777778	262/10654	3.05841e-06	0.000205831	0.000184793	LYN/FCER1G/PECAM1/A2M/COL1A2/ACTN1/PRKCH/LCP2/CFD/RAC2/SRGN/FN1/CD36/RAPGEF4/LHFPL2/PLEK/ALB/PLG/KNG1/PRKCZ/RAPGEF3	21	LN_gse32591_glo	LN	3.68649
R-HSA-1474244	Extracellular matrix organization	0.0814815	301/10654	7.94484e-06	0.000445573	0.00040003	CTSS/ITGB2/PECAM1/A2M/COL1A2/COL4A2/ACTN1/COL4A1/COL3A1/COL6A3/FN1/ICAM2/CD44/ADAMTS5/ITGAM/ITGA8/COL21A1/COL15A1/SDC1/ADAMTS1/PLG/CTSD	22	LN_gse32591_glo	LN	3.35108
R-HSA-1474228	Degradation of the extracellular matrix	0.0518519	140/10654	1.20696e-05	0.000624832	0.000560966	CTSS/A2M/COL1A2/COL4A2/COL4A1/COL3A1/COL6A3/FN1/CD44/ADAMTS5/COL15A1/ADAMTS1/PLG/CTSD	14	LN_gse32591_glo	LN	3.20424
R-HSA-449147	Signaling by Interleukins	0.1	461/10654	4.2495e-05	0.00171137	0.00153645	GATA3/CASP1/LYN/CAPZA1/HCK/PSMB9/MYD88/ITGB2/CCND1/IL10RA/COL1A2/TNFRSF1B/STAT1/LCP1/CSF1R/CCR1/FN1/CCL4/CD36/ITGAM/SDC1/HMOX1/CCL5/SOD2/FPR1/CXCL10/FOS	27	LN_gse32591_glo	LN	2.76666
R-HSA-202733	Cell surface interactions at the vascular wall	0.0481481	137/10654	4.32292e-05	0.00171137	0.00153645	LYN/FCER1G/ITGB2/PECAM1/CD48/COL1A2/FN1/CD44/ITGAM/MERTK/SDC1/SELL/SLC7A9	13	LN_gse32591_glo	LN	2.76666
R-HSA-6785807	Interleukin-4 and Interleukin-13 signaling	0.0407407	108/10654	8.84356e-05	0.00330651	0.00296854	GATA3/ITGB2/CCND1/COL1A2/TNFRSF1B/STAT1/FN1/CD36/ITGAM/HMOX1/FOS	11	LN_gse32591_glo	LN	2.48063
R-HSA-114608	Platelet degranulation	0.0444444	129/10654	0.000103127	0.00341734	0.00306804	PECAM1/A2M/ACTN1/CFD/SRGN/FN1/CD36/LHFPL2/PLEK/ALB/PLG/KNG1	12	LN_gse32591_glo	LN	2.46631
R-HSA-76005	Response to elevated platelet cytosolic Ca2+	0.0444444	134/10654	0.000148486	0.00450346	0.00404315	PECAM1/A2M/ACTN1/CFD/SRGN/FN1/CD36/LHFPL2/PLEK/ALB/PLG/KNG1	12	LN_gse32591_glo	LN	2.34645
R-HSA-6783783	Interleukin-10 signaling	0.0259259	47/10654	0.000164024	0.0045995	0.00412937	IL10RA/TNFRSF1B/CCR1/CCL4/CCL5/FPR1/CXCL10	7	LN_gse32591_glo	LN	2.33729
R-HSA-166663	Initial triggering of complement	0.0185185	23/10654	0.000233026	0.00558776	0.00501662	C1QA/C1QB/CFD/FCN1/FCN3	5	LN_gse32591_glo	LN	2.25276
R-HSA-2168880	Scavenging of heme from plasma	0.0148148	13/10654	0.00024078	0.00558776	0.00501662	CD163/ALB/HBB/HBA2	4	LN_gse32591_glo	LN	2.25276
R-HSA-166786	Creation of C4 and C2 activators	0.0148148	14/10654	0.000330404	0.00717297	0.0064398	C1QA/C1QB/FCN1/FCN3	4	LN_gse32591_glo	LN	2.1443
R-HSA-3000170	Syndecan interactions	0.0185185	27/10654	0.000514588	0.0099904	0.00896925	COL1A2/ACTN1/COL3A1/FN1/SDC1	5	LN_gse32591_glo	LN	2.00042
R-HSA-198933	Immunoregulatory interactions between a Lymphoid and a non-Lymphoid cell	0.0407407	132/10654	0.00051956	0.0099904	0.00896925	IFITM1/TYROBP/MICB/ITGB2/COL1A2/CLEC2B/CD300A/COL3A1/ICAM2/PILRA/SELL	11	LN_gse32591_glo	LN	2.00042
R-HSA-166658	Complement cascade	0.0259259	58/10654	0.000618667	0.0112531	0.0101028	C1QA/C3AR1/C1QB/CFD/FCN1/C5AR1/FCN3	7	LN_gse32591_glo	LN	1.94873
R-HSA-380108	Chemokine receptors bind chemokines	0.0259259	59/10654	0.000687015	0.0118554	0.0106436	CX3CR1/CCRL2/CCR1/CCL4/CXCR4/CCL5/CXCL10	7	LN_gse32591_glo	LN	1.92608
R-HSA-2022090	Assembly of collagen fibrils and other multimeric structures	0.0259259	61/10654	0.000841605	0.01416	0.0127127	CTSS/COL1A2/COL4A2/COL4A1/COL3A1/COL6A3/COL15A1	7	LN_gse32591_glo	LN	1.84894
R-HSA-1474290	Collagen formation	0.0296296	90/10654	0.00197481	0.0288924	0.0259392	CTSS/COL1A2/COL4A2/COL4A1/COL3A1/COL6A3/COL21A1/COL15A1	8	LN_gse32591_glo	LN	1.53922
R-HSA-3000178	ECM proteoglycans	0.0259259	76/10654	0.00305819	0.03958	0.0355344	COL1A2/COL4A2/COL4A1/COL3A1/COL6A3/FN1/ITGA8	7	LN_gse32591_glo	LN	1.40252
R-HSA-913531	Interferon Signaling	0.333333	199/10654	4.08545e-33	1.65052e-30	1.42776e-30	IFI27/IFITM1/IFI6/MX1/BST2/ISG15/OAS1/IRF9/HLA-B/HLA-F/TRIM22/STAT1/IFIT3/HLA-A/IFIT1/EIF2AK2/UBE2L6/PSMB8/IFIT2/IFITM3/XAF1/HERC5/IFI35/DDX58/EGR1/RSAD2/MX2/HLA-DPA1/HLA-DRA/HLA-DQB1/HLA-DRB1/HLA-DPB1/IFITM2	33	LN_gse32591_tub	LN	29.7824
R-HSA-909733	Interferon alpha/beta signaling	0.232323	69/10654	1.03459e-30	2.08988e-28	1.80781e-28	IFI27/IFITM1/IFI6/MX1/BST2/ISG15/OAS1/IRF9/HLA-B/HLA-F/STAT1/IFIT3/HLA-A/IFIT1/PSMB8/IFIT2/IFITM3/XAF1/IFI35/EGR1/RSAD2/MX2/IFITM2	23	LN_gse32591_tub	LN	27.6799
R-HSA-877300	Interferon gamma signaling	0.121212	92/10654	4.11926e-11	5.54727e-09	4.79857e-09	OAS1/IRF9/HLA-B/HLA-F/TRIM22/STAT1/HLA-A/HLA-DPA1/HLA-DRA/HLA-DQB1/HLA-DRB1/HLA-DPB1	12	LN_gse32591_tub	LN	8.25592
R-HSA-977606	Regulation of Complement cascade	0.0707071	47/10654	2.24056e-07	1.50865e-05	1.30503e-05	SERPING1/C1S/C1QA/CFB/C1QB/C1R/CLU	7	LN_gse32591_tub	LN	4.82141
R-HSA-166658	Complement cascade	0.0707071	58/10654	9.85538e-07	4.97697e-05	4.30524e-05	SERPING1/C1S/C1QA/CFB/C1QB/C1R/CLU	7	LN_gse32591_tub	LN	4.30304
R-HSA-166663	Initial triggering of complement	0.0505051	23/10654	1.84414e-06	6.77302e-05	5.85889e-05	C1S/C1QA/CFB/C1QB/C1R	5	LN_gse32591_tub	LN	4.16922
R-HSA-166786	Creation of C4 and C2 activators	0.040404	14/10654	6.53823e-06	0.000220121	0.000190412	C1S/C1QA/C1QB/C1R	4	LN_gse32591_tub	LN	3.65734
R-HSA-114608	Platelet degranulation	0.0707071	129/10654	0.000191551	0.00407297	0.00352326	A2M/SERPING1/LGALS3BP/ALB/TIMP1/CLU/APOH	7	LN_gse32591_tub	LN	2.39009
R-HSA-2168880	Scavenging of heme from plasma	0.030303	13/10654	0.000208054	0.00420269	0.00363547	ALB/HBA2/HBB	3	LN_gse32591_tub	LN	2.37647
R-HSA-76005	Response to elevated platelet cytosolic Ca2+	0.0707071	134/10654	0.000242237	0.00466018	0.00403122	A2M/SERPING1/LGALS3BP/ALB/TIMP1/CLU/APOH	7	LN_gse32591_tub	LN	2.3316
R-HSA-2173782	Binding and Uptake of Ligands by Scavenger Receptors	0.040404	42/10654	0.0005989	0.0100815	0.00872082	COL3A1/ALB/HBA2/HBB	4	LN_gse32591_tub	LN	1.99648
R-HSA-381426	Regulation of Insulin-like Growth Factor (IGF) transport and uptake by Insulin-like Growth Factor Binding Proteins (IGFBPs)	0.0606061	125/10654	0.00106451	0.0148298	0.0128283	RCN1/LGALS1/ALB/TIMP1/KLK1/TNC	6	LN_gse32591_tub	LN	1.82886
R-HSA-198933	Immunoregulatory interactions between a Lymphoid and a non-Lymphoid cell	0.0606061	132/10654	0.00141057	0.0189957	0.0164319	IFITM1/HLA-B/HLA-F/HLA-A/TYROBP/COL3A1	6	LN_gse32591_tub	LN	1.72134
R-HSA-76002	Platelet activation, signaling and aggregation	0.0808081	262/10654	0.00298832	0.0365843	0.0316466	A2M/SERPING1/LGALS3BP/RHOB/ALB/TIMP1/CLU/APOH	8	LN_gse32591_tub	LN	1.43671
R-HSA-6785807	Interleukin-4 and Interleukin-13 signaling	0.0505051	108/10654	0.00327955	0.0378554	0.0327462	STAT1/FOS/VIM/JUNB/TIMP1	5	LN_gse32591_tub	LN	1.42187
R-HSA-6798695	Neutrophil degranulation	0.322034	480/10654	4.85501e-12	7.18541e-10	6.79701e-10	MMP8/STOM/OLFM4/CEACAM8/LTF/ABCA13/CEACAM6/ELANE/CD177/DEFA4/ARG1/RNASE3/RNASE2/MPO/LCN2/SERPINB10/OLR1/CRISP3/HP	19	LN_gse99967	LN	9.14355
R-HSA-913531	Interferon Signaling	0.152542	199/10654	1.29453e-06	9.57952e-05	9.0617e-05	GBP1/EIF2AK2/IFI27/HERC5/IFIT3/MX1/OAS1/IFIT1/OAS3	9	LN_gse99967	LN	4.01866
R-HSA-909733	Interferon alpha/beta signaling	0.101695	69/10654	2.03435e-06	0.000100361	9.49362e-05	IFI27/IFIT3/MX1/OAS1/IFIT1/OAS3	6	LN_gse99967	LN	3.99843
R-HSA-6798695	Neutrophil degranulation	0.215686	480/10654	6.23382e-10	2.02599e-07	1.57486e-07	FCER1G/PYCARD/FGL2/HBB/TYROBP/ITGB2/CD53/CD14/FCN1/PTPRC/CYBB/CFD/PLAC8/CD36/TLR2/C3AR1/SLC27A2/LTF/LYZ/C3/MGAM/MNDA	22	IgA_gse37460	IgA	6.69336
R-HSA-2173782	Binding and Uptake of Ligands by Scavenger Receptors	0.0686275	42/10654	1.2276e-07	1.99485e-05	1.55065e-05	COL4A1/HBA2/HBB/ALB/CD36/COL1A2/CD163	7	IgA_gse37460	IgA	4.70009
R-HSA-166663	Initial triggering of complement	0.0490196	23/10654	2.13848e-06	0.000161336	0.000125411	C1QA/FCN1/CFD/C1QB/C3	5	IgA_gse37460	IgA	3.79227
R-HSA-114608	Platelet degranulation	0.0882353	129/10654	3.74731e-06	0.000202979	0.000157781	APOH/ALB/FN1/CFD/CD36/EGF/ECM1/KNG1/PLG	9	IgA_gse37460	IgA	3.69255
R-HSA-76005	Response to elevated platelet cytosolic Ca2+	0.0882353	134/10654	5.12797e-06	0.000215277	0.000167341	APOH/ALB/FN1/CFD/CD36/EGF/ECM1/KNG1/PLG	9	IgA_gse37460	IgA	3.667
R-HSA-2168880	Scavenging of heme from plasma	0.0392157	13/10654	5.29912e-06	0.000215277	0.000167341	HBA2/HBB/ALB/CD163	4	IgA_gse37460	IgA	3.667
R-HSA-166658	Complement cascade	0.0588235	58/10654	1.79666e-05	0.000648793	0.000504325	C1QA/FCN1/CFD/C1QB/C3AR1/C3	6	IgA_gse37460	IgA	3.18789
R-HSA-76002	Platelet activation, signaling and aggregation	0.107843	262/10654	3.9707e-05	0.00117316	0.000911932	APOH/FCER1G/ALB/FN1/CFD/CD36/EGF/COL1A2/ECM1/KNG1/PLG	11	IgA_gse37460	IgA	2.93064
R-HSA-166786	Creation of C4 and C2 activators	0.0294118	14/10654	0.000287246	0.00666821	0.00518339	C1QA/FCN1/C1QB	3	IgA_gse37460	IgA	2.17599
R-HSA-977606	Regulation of Complement cascade	0.0392157	47/10654	0.00102985	0.0209188	0.0162608	C1QA/C1QB/C3AR1/C3	4	IgA_gse37460	IgA	1.67946
R-HSA-216083	Integrin cell surface interactions	0.0490196	85/10654	0.00130423	0.0249338	0.0193817	COL4A1/ITGB2/FN1/COL1A2/COL6A3	5	IgA_gse37460	IgA	1.60321
R-HSA-202733	Cell surface interactions at the vascular wall	0.0588235	137/10654	0.00198706	0.0358774	0.0278885	FCER1G/ITGB2/CD48/FN1/COL1A2/SLC7A9	6	IgA_gse37460	IgA	1.44518
R-HSA-1474228	Degradation of the extracellular matrix	0.0588235	140/10654	0.00221681	0.0379192	0.0294756	COL4A1/ADAMTS1/FN1/COL1A2/COL6A3/PLG	6	IgA_gse37460	IgA	1.42114
R-HSA-114608	Platelet degranulation	0.106383	129/10654	0.000245719	0.0187066	0.0166861	ALB/APOH/SERPINA3/TIMP1/FGB	5	IgA_gse104954	IgA	1.72801
R-HSA-76005	Response to elevated platelet cytosolic Ca2+	0.106383	134/10654	0.000293203	0.0187066	0.0166861	ALB/APOH/SERPINA3/TIMP1/FGB	5	IgA_gse104954	IgA	1.72801
R-HSA-2173782	Binding and Uptake of Ligands by Scavenger Receptors	0.0638298	42/10654	0.000818786	0.0379695	0.0338684	ALB/HBB/COL3A1	3	IgA_gse104954	IgA	1.42057
R-HSA-6798695	Neutrophil degranulation	0.170213	480/10654	0.00106742	0.0379695	0.0338684	QPCT/LTF/LYZ/HBB/C3/SERPINA3/OLFM4/S100A8	8	IgA_gse104954	IgA	1.42057
R-HSA-2168880	Scavenging of heme from plasma	0.0425532	13/10654	0.00144049	0.0448354	0.0399927	ALB/HBB	2	IgA_gse104954	IgA	1.34838
R-HSA-9006931	Signaling by Nuclear Receptors	0.12766	299/10654	0.00189432	0.0487861	0.0435166	PDK4/FOSB/FOS/PLTP/FKBP5/MMP7	6	IgA_gse104954	IgA	1.3117
R-HSA-1474244	Extracellular matrix organization	0.12766	301/10654	0.00195928	0.0487861	0.0435166	PCOLCE2/ITGB6/MMP7/COL3A1/TIMP1/FGB	6	IgA_gse104954	IgA	1.3117
R-HSA-381426	Regulation of Insulin-like Growth Factor (IGF) transport and uptake by Insulin-like Growth Factor Binding Proteins (IGFBPs)	0.0851064	125/10654	0.00218135	0.0493778	0.0440444	ALB/KLK1/C3/TIMP1	4	IgA_gse104954	IgA	1.30647
R-HSA-6783783	Interleukin-10 signaling	0.0303738	47/10654	2.39315e-08	2.22085e-05	2.11605e-05	CD86/IL1RN/TNFRSF1B/ICAM1/IL10RA/IL1R1/CCR2/TNF/IL1R2/CCL3/CCL4/CCR1/PTAFR	13	IgA_gse141295	IgA	4.65348
R-HSA-1474244	Extracellular matrix organization	0.0747664	301/10654	4.4876e-07	0.000208225	0.000198399	TTR/BMP2/ADAMTS1/ITGAV/ITGA6/LAMA2/COL1A1/CAPN12/COL28A1/ACAN/COL4A2/ICAM1/CTSS/ITGA4/CTSK/COL4A1/SPP1/ITGB2/COL13A1/COLGALT2/ITGB6/MMP9/FBN2/COL15A1/CD44/TGFB2/MMP25/SERPINE1/FN1/MMP11/PLG/LUM	32	IgA_gse141295	IgA	3.68147
R-HSA-166663	Initial triggering of complement	0.0186916	23/10654	1.8305e-06	0.000566235	0.000539516	C4A/C4B/FCN1/C1QB/C1QC/C1QA/CFP/C3	8	IgA_gse141295	IgA	3.247
R-HSA-216083	Integrin cell surface interactions	0.0327103	85/10654	6.43537e-06	0.00149301	0.00142256	ITGAV/ITGA6/COL1A1/COL4A2/ICAM1/ITGA4/COL4A1/SPP1/ITGB2/COL13A1/ITGB6/CD44/FN1/LUM	14	IgA_gse141295	IgA	2.82594
R-HSA-1474228	Degradation of the extracellular matrix	0.0420561	140/10654	1.20472e-05	0.00223595	0.00213045	ADAMTS1/COL1A1/CAPN12/ACAN/COL4A2/CTSS/CTSK/COL4A1/SPP1/COL13A1/MMP9/FBN2/COL15A1/CD44/MMP25/FN1/MMP11/PLG	18	IgA_gse141295	IgA	2.65054
R-HSA-6785807	Interleukin-4 and Interleukin-13 signaling	0.0350467	108/10654	2.54839e-05	0.0039415	0.00375552	FOS/CEBPD/JUNB/CCND1/TNFRSF1B/CD36/ICAM1/TWIST1/ITGB2/TNF/HMOX1/NOS2/F13A1/MMP9/FN1	15	IgA_gse141295	IgA	2.40434
R-HSA-2173782	Binding and Uptake of Ligands by Scavenger Receptors	0.021028	42/10654	3.42765e-05	0.00454408	0.00432966	COL1A1/SSC5D/COL4A2/CD36/COL4A1/HBB/MSR1/HBA2/HBA1	9	IgA_gse141295	IgA	2.34255
R-HSA-6798695	Neutrophil degranulation	0.088785	480/10654	4.67965e-05	0.0054284	0.00517225	TTR/NRAS/GNS/SNAP25/ITGAV/MAN2B1/CYBB/B4GALT1/CD93/PTPRC/C3AR1/TNFRSF1B/CD36/CHI3L1/CTSS/DSP/ITGB2/HBB/DOCK2/NFAM1/ADA2/FOLR3/MMP9/FCN1/AOC1/LYZ/GLIPR1/CD44/S100A9/LAIR1/MMP25/SLPI/CFP/CD53/C3/PTAFR/SLCO4C1/S100A8	38	IgA_gse141295	IgA	2.26533
R-HSA-977606	Regulation of Complement cascade	0.021028	47/10654	8.76476e-05	0.00830031	0.00790865	C4A/C4B/C3AR1/CFI/C1QB/C1QC/C1QA/CFP/C3	9	IgA_gse141295	IgA	2.08091
R-HSA-166658	Complement cascade	0.0233645	58/10654	9.10664e-05	0.00830031	0.00790865	C4A/C4B/C3AR1/CFI/FCN1/C1QB/C1QC/C1QA/CFP/C3	10	IgA_gse141295	IgA	2.08091
R-HSA-449147	Signaling by Interleukins	0.0841121	461/10654	9.83873e-05	0.00830031	0.00790865	FOS/CEBPD/CD86/JUNB/SNAP25/CCND1/RAG1/CSF1R/IL17RE/LCP1/IL1RN/TNFRSF1B/CD36/ICAM1/IL10RA/TWIST1/IL27RA/IL1R1/ITGB2/PIK3R3/CCR2/HAVCR2/TNF/HMOX1/CISH/NOS2/IL1R2/F13A1/MMP9/HCK/LGALS9/CCL3/CCL4/CCR1/FN1/PTAFR	36	IgA_gse141295	IgA	2.08091
R-HSA-3000178	ECM proteoglycans	0.0257009	76/10654	0.00020968	0.0162153	0.0154501	ITGAV/LAMA2/COL1A1/ACAN/COL4A2/COL4A1/ITGB6/TGFB2/SERPINE1/FN1/LUM	11	IgA_gse141295	IgA	1.79008
R-HSA-6783783	Interleukin-10 signaling	0.047619	47/10654	1.09567e-07	6.95747e-05	6.80466e-05	IL6/CCL3/CXCL2/CCL3L3/CCL19/CCL2/CCL4L1/IL1B/LIF	9	IgA_gse116626	IgA	4.15755
R-HSA-449147	Signaling by Interleukins	0.126984	461/10654	2.02983e-06	0.000644471	0.000630315	CDKN1A/IL6/FOS/CCL3/CXCL2/JUNB/CCL3L3/PPIA/PIM1/CCL19/CCL2/CCL4L1/CISH/CLCF1/FOXO3/IL17RA/IL1B/IL34/JUN/LIF/MYC/NOD1/PELI3/RELA	24	IgA_gse116626	IgA	3.1908
R-HSA-6785807	Interleukin-4 and Interleukin-13 signaling	0.0529101	108/10654	2.09006e-05	0.00442396	0.00432679	CDKN1A/IL6/FOS/JUNB/PIM1/CCL2/FOXO3/IL1B/LIF/MYC	10	IgA_gse116626	IgA	2.35419
R-HSA-9006931	Signaling by Nuclear Receptors	0.177778	299/10654	3.05813e-05	0.00834868	0.00685664	FOSB/JUND/HBEGF/PDK4/JUN/FOS/PLTP/MMP7	8	IgA_gse35489_g1	IgA	2.07838
R-HSA-2173782	Binding and Uptake of Ligands by Scavenger Receptors	0.0666667	42/10654	0.000720465	0.04195	0.0344528	ALB/HBB/COL3A1	3	IgA_gse35489_g1	IgA	1.37727
R-HSA-977606	Regulation of Complement cascade	0.0666667	47/10654	0.00100274	0.0456248	0.0374709	CFB/CLU/C3	3	IgA_gse35489_g1	IgA	1.3408
R-HSA-2168880	Scavenging of heme from plasma	0.0769231	13/10654	1.26468e-05	0.00246613	0.00177056	ALB/HBB/HBA2	3	IgA_gse35489_g2	IgA	2.60798
R-HSA-2173782	Binding and Uptake of Ligands by Scavenger Receptors	0.0769231	42/10654	0.000471698	0.022568	0.0162027	ALB/HBB/HBA2	3	IgA_gse35489_g2	IgA	1.64651
R-HSA-977606	Regulation of Complement cascade	0.0769231	47/10654	0.000657884	0.022568	0.0162027	CFB/CLU/C3	3	IgA_gse35489_g2	IgA	1.64651
R-HSA-9006931	Signaling by Nuclear Receptors	0.153846	299/10654	0.000694399	0.022568	0.0162027	FOSB/HBEGF/JUN/PDK4/FOS/PLTP	6	IgA_gse35489_g2	IgA	1.64651
R-HSA-114608	Platelet degranulation	0.102564	129/10654	0.00121538	0.0237432	0.0170464	SERPINE1/ALB/CLU/APOH	4	IgA_gse35489_g2	IgA	1.62446
R-HSA-166658	Complement cascade	0.0769231	58/10654	0.0012176	0.0237432	0.0170464	CFB/CLU/C3	3	IgA_gse35489_g2	IgA	1.62446
R-HSA-76005	Response to elevated platelet cytosolic Ca2+	0.102564	134/10654	0.0013991	0.0248023	0.0178068	SERPINE1/ALB/CLU/APOH	4	IgA_gse35489_g2	IgA	1.60551
R-HSA-76002	Platelet activation, signaling and aggregation	0.128205	262/10654	0.00251537	0.0408747	0.0293459	SERPINE1/RHOB/ALB/CLU/APOH	5	IgA_gse35489_g2	IgA	1.38855
R-HSA-166663	Initial triggering of complement	0.0512821	23/10654	0.00314693	0.0438322	0.0314693	CFB/C3	2	IgA_gse35489_g2	IgA	1.35821
R-HSA-6783783	Interleukin-10 signaling	0.0408163	47/10654	4.19646e-05	0.022535	0.022535	CCL3/CCL3L1/CCL3L3/IL1A/LIF/CCL2	6	IgA_gse115857	IgA	1.64714
R-HSA-211859	Biological oxidations	0.0552995	222/10654	6.13919e-08	6.5321e-05	6.16504e-05	CYP3A5/CYP27B1/ADH6/UGT2B10/BPHL/MAOA/GLYATL1/SMOX/SULT1C2/ABHD10/MGST1/CYP2B6/CYP8B1/CYP4A22/CYP4A11/CES3/UGT2A3/UGT1A6/ACSM5/PTGIS/GSTA1/GLYAT/GSTA2/UGT1A9/ACSM2A/ACSM2B/UGT1A1/CMBL/UGT1A4/UGT1A5/FMO1/DPEP1/AKR7A3/UGT1A7/FMO2/CYP4F2	36	MN_gse200828	MN	4.18495
R-HSA-425407	SLC-mediated transmembrane transport	0.0537634	251/10654	3.65196e-06	0.00175792	0.00165913	SLC29A1/SLC8B1/ALB/SLC9A4/SLC13A2/SLC15A3/SLC12A3/SLC4A7/SLC28A2/SLC6A13/SLC17A1/SLC38A4/SLCO4C1/SLC5A12/RHCG/SLC8A1/SLC7A9/SLC1A1/SLC4A4/SLCO2A1/SLC13A1/SLC5A10/SLC36A2/SLC22A8/SLC7A7/SLC47A1/SLC13A3/SLC6A19/SLC3A1/SLC2A2/SLC22A6/SLC22A7/SLC34A1/SLC4A1/SLC12A1	35	MN_gse200828	MN	2.755
R-HSA-2173782	Binding and Uptake of Ligands by Scavenger Receptors	0.0184332	42/10654	4.95653e-06	0.00175792	0.00165913	HBA2/COL4A2/ALB/HBA1/SCARF1/HBB/COL4A1/SSC5D/COLEC12/APOL1/COL1A2/AMBP	12	MN_gse200828	MN	2.755
R-HSA-2168880	Scavenging of heme from plasma	0.00921659	13/10654	6.02495e-05	0.0106842	0.0100839	HBA2/ALB/HBA1/HBB/APOL1/AMBP	6	MN_gse200828	MN	1.97126
R-HSA-1474244	Extracellular matrix organization	0.0552995	301/10654	8.01246e-05	0.0121789	0.0114946	BMP2/CD151/BGN/SDC3/TGFB1/ITGA3/DAG1/ADAM15/TIMP1/COL4A2/EFEMP2/ITGA5/FURIN/COL10A1/NCAM1/COL4A1/LTBP4/COLGALT1/JAM3/CAPN1/HSPG2/KLKB1/PXDN/ADAMTS1/CTSS/LAMB1/ITGB2/PDGFB/COLGALT2/LTBP1/PLG/COL1A2/ADAM12/SPP1/SCUBE1/FGA	36	MN_gse200828	MN	1.91439
R-HSA-202733	Cell surface interactions at the vascular wall	0.030722	137/10654	0.000237013	0.0252182	0.0238011	SDC3/TGFB1/ESAM/FCER1G/ITGA3/SPN/ITGA5/THBD/JAM3/INPP5D/LYN/PTPN6/CXADR/GRB14/ITGB2/SLC7A9/COL1A2/EPCAM/CD48/SLC7A7	20	MN_gse200828	MN	1.59829
R-HSA-2168880	Scavenging of heme from plasma	0.0271739	13/10654	1.67402e-06	0.000488813	0.000459914	HBA1/HBB/HBA2/ALB/HPR	5	MN_gse200818	MN	3.31086
R-HSA-1474290	Collagen formation	0.048913	90/10654	2.38304e-05	0.00463899	0.00436473	P4HA1/COL10A1/COL3A1/CD151/COL6A3/PXDN/PCOLCE2/CTSS/MMP7	9	MN_gse200818	MN	2.33358
R-HSA-9006931	Signaling by Nuclear Receptors	0.0869565	299/10654	5.96494e-05	0.0067726	0.00637221	DDX5/ABCG1/PDK4/FOSB/CHD1/FOS/FKBP5/JUN/APOC1/H4C4/EGF/PLTP/PCK1/MMP7/H3C4/APOD	16	MN_gse200818	MN	2.16924
R-HSA-1474244	Extracellular matrix organization	0.0869565	301/10654	6.45728e-05	0.0067726	0.00637221	P4HA1/COL10A1/SERPINE1/COL3A1/BGN/CD151/FGA/COL6A3/PXDN/PCOLCE2/MFAP4/CTSS/CAPN6/TNC/MMP7/VCAN	16	MN_gse200818	MN	2.16924
R-HSA-2173782	Binding and Uptake of Ligands by Scavenger Receptors	0.0326087	42/10654	7.65189e-05	0.0067726	0.00637221	HBA1/HBB/HBA2/COL3A1/ALB/HPR	6	MN_gse200818	MN	2.16924
R-HSA-2022090	Assembly of collagen fibrils and other multimeric structures	0.0380435	61/10654	8.11785e-05	0.0067726	0.00637221	COL10A1/COL3A1/CD151/COL6A3/PXDN/CTSS/MMP7	7	MN_gse200818	MN	2.16924
R-HSA-381426	Regulation of Insulin-like Growth Factor (IGF) transport and uptake by Insulin-like Growth Factor Binding Proteins (IGFBPs)	0.048913	125/10654	0.000307589	0.0179632	0.0169012	LGALS1/IGFBP6/FGA/MFGE8/KLK1/IGFBP2/ALB/TNC/VCAN	9	MN_gse200818	MN	1.74562
R-HSA-381426	Regulation of Insulin-like Growth Factor (IGF) transport and uptake by Insulin-like Growth Factor Binding Proteins (IGFBPs)	0.0691824	125/10654	2.48164e-06	0.00140461	0.00127478	LGALS1/IGFBP6/MFGE8/TIMP1/KLK1/IGFBP2/FGA/TNC/VCAN/ALB/C3	11	MN_gse133288	MN	2.85245
R-HSA-1474244	Extracellular matrix organization	0.100629	301/10654	1.05691e-05	0.00299106	0.00271459	BGN/CD151/COL3A1/TGFB2/TGFB1/COL10A1/PXDN/COL6A3/MFAP4/TIMP1/PCOLCE2/CTSS/FGA/TNC/CAPN6/VCAN	16	MN_gse133288	MN	2.52418
R-HSA-2168880	Scavenging of heme from plasma	0.0251572	13/10654	3.07524e-05	0.00580195	0.00526567	HBA1/HBA2/HBB/ALB	4	MN_gse133288	MN	2.23643
R-HSA-3000178	ECM proteoglycans	0.0440252	76/10654	0.000133215	0.01885	0.0171077	BGN/COL3A1/TGFB2/TGFB1/COL6A3/TNC/VCAN	7	MN_gse133288	MN	1.72469
R-HSA-6785807	Interleukin-4 and Interleukin-13 signaling	0.0503145	108/10654	0.000205344	0.0193708	0.0175804	FOS/TP53/IL13RA2/TGFB1/FSCN1/TIMP1/CCL11/JUNB	8	MN_gse133288	MN	1.71285
R-HSA-2022090	Assembly of collagen fibrils and other multimeric structures	0.0377358	61/10654	0.00028345	0.0196817	0.0178625	CD151/COL3A1/COL10A1/PXDN/COL6A3/CTSS	6	MN_gse133288	MN	1.70594
R-HSA-166663	Initial triggering of complement	0.0251572	23/10654	0.000338993	0.0196817	0.0178625	C1S/C1R/C1QC/C3	4	MN_gse133288	MN	1.70594
R-HSA-2173782	Binding and Uptake of Ligands by Scavenger Receptors	0.0314465	42/10654	0.000378596	0.0196817	0.0178625	HBA1/HBA2/HBB/COL3A1/ALB	5	MN_gse133288	MN	1.70594
R-HSA-1474290	Collagen formation	0.0440252	90/10654	0.000382506	0.0196817	0.0178625	CD151/COL3A1/COL10A1/PXDN/COL6A3/PCOLCE2/CTSS	7	MN_gse133288	MN	1.70594
R-HSA-9006931	Signaling by Nuclear Receptors	0.081761	299/10654	0.000530683	0.0231051	0.0209695	ABCG1/PDK4/FOSB/FOS/FKBP5/APOC1/GNG11/H4C4/PLTP/JUN/EGF/H3C4/H3C11	13	MN_gse133288	MN	1.63629
R-HSA-114608	Platelet degranulation	0.0503145	129/10654	0.000683128	0.0257767	0.0233941	TGFB2/TGFB1/TIMP1/EGF/ECM1/FGA/APOH/ALB	8	MN_gse133288	MN	1.58877
R-HSA-76005	Response to elevated platelet cytosolic Ca2+	0.0503145	134/10654	0.00087715	0.0275815	0.0250321	TGFB2/TGFB1/TIMP1/EGF/ECM1/FGA/APOH/ALB	8	MN_gse133288	MN	1.55938
R-HSA-166786	Creation of C4 and C2 activators	0.0188679	14/10654	0.00105208	0.031341	0.0284441	C1S/C1R/C1QC	3	MN_gse133288	MN	1.50389
R-HSA-449147	Signaling by Interleukins	0.100629	461/10654	0.00142629	0.040364	0.0366331	FOS/TP53/IL1RL1/IL13RA2/TGFB1/FSCN1/TIMP1/IL10RA/JUN/INPP5D/CCL11/JUNB/CCL5/IL32/H3C4/H3C11	16	MN_gse133288	MN	1.39401
R-HSA-211859	Biological oxidations	0.0628931	222/10654	0.00180085	0.0485373	0.044051	CYP3A5/CYP27B1/SULT1C4/UGT1A1/CYP4A22/PTGIS/UGT1A7/HPGDS/CYP24A1/CYP4F11	10	MN_gse133288	MN	1.31392
R-HSA-211859	Biological oxidations	0.061674	222/10654	1.40979e-10	1.41684e-07	1.35192e-07	CYP3A5/MAT2A/CYP27B1/MAOA/ADH6/BPHL/GLYATL1/CYP8B1/SULT1C2/CYP2B6/GSTA1/UGT2B10/ABHD10/CYP4A11/CYP4A22/CES3/GSTA2/GLYAT/UGT2A3/ACSM5/UGT1A6/SMOX/MAOB/UGT1A9/ACSM2B/ACSM2A/UGT1A1/PTGIS/ALDH1A1/GSTM4/UGT1A4/CMBL/AKR7L/DPEP1/FMO1/UGT1A7/AKR7A3/ACY3/UGT1A5/FMO2/CYP4F2/UGT2B7	42	MN_gse108113_glo	MN	6.84868
R-HSA-425407	SLC-mediated transmembrane transport	0.0646109	251/10654	6.61622e-10	3.32465e-07	3.1723e-07	SLC29A1/ALB/SLC9A4/SLC28A2/SLC13A2/SLC8B1/SLC6A13/SLC35C1/SLC12A3/SLC17A1/SLC38A4/SLC5A12/SLC4A7/SLC15A3/SLC4A9/SLCO4C1/RHCG/SLC38A3/SLC4A4/SLC8A1/SLC1A1/SLC7A9/SLC6A19/SLC5A10/SLC7A7/SLC36A2/SLC13A1/SLC22A8/SLC13A3/SLC3A1/SLC47A1/SLC2A2/SLC7A1/SLC22A6/SLC22A5/SLC34A1/SLC22A7/SLC22A2/SLC15A1/SLC22A11/SLC5A2/SLC4A1/SLC12A1/SLC44A4	44	MN_gse108113_glo	MN	6.47825
R-HSA-2173782	Binding and Uptake of Ligands by Scavenger Receptors	0.0161527	42/10654	4.62307e-05	0.00774364	0.0073888	HBA2/HBA1/ALB/COL4A2/HBB/COL4A1/SCARF1/COLEC11/COL1A2/COLEC12/APOL1	11	MN_gse108113_glo	MN	2.11105
R-HSA-202733	Cell surface interactions at the vascular wall	0.030837	137/10654	0.000154635	0.0172675	0.0164763	TGFB1/SDC3/ITGA3/ESAM/SPN/PIK3R1/ITGA5/FCER1G/JAM3/GRB14/INPP5D/CXADR/THBD/PTPN6/LYN/COL1A2/SLC7A9/SLC7A7/EPCAM/FN1/CD48	21	MN_gse108113_glo	MN	1.76277
R-HSA-6785807	Interleukin-4 and Interleukin-13 signaling	0.0249633	108/10654	0.000466763	0.0318688	0.0304084	FSCN1/CCND1/TGFB1/CEBPD/TIMP1/TP53/GATA3/PIK3R1/MAOA/ANXA1/RORA/TNFRSF1B/COL1A2/IL18/IL2RG/FN1/FOS	17	MN_gse108113_glo	MN	1.49663
R-HSA-1474244	Extracellular matrix organization	0.0499266	301/10654	0.000834466	0.036765	0.0350803	BGN/BMP2/CD151/TGFB1/SDC3/ADAM15/ITGA3/P4HB/TIMP1/DAG1/ITGA5/COL10A1/JAM3/COLGALT1/PLOD3/COL4A2/KLKB1/LTBP4/NCAM1/PXDN/MMP12/COL4A1/ADAMTS1/HSPG2/PLG/LAMB1/COL1A2/LTBP1/CTSS/COLGALT2/ADAM12/SPP1/FN1/FGA	34	MN_gse108113_glo	MN	1.43457
R-HSA-2168880	Scavenging of heme from plasma	0.00734214	13/10654	0.000878998	0.036765	0.0350803	HBA2/HBA1/ALB/HBB/APOL1	5	MN_gse108113_glo	MN	1.43457
R-HSA-381426	Regulation of Insulin-like Growth Factor (IGF) transport and uptake by Insulin-like Growth Factor Binding Proteins (IGFBPs)	0.0264317	125/10654	0.000956596	0.0369761	0.0352817	IGFBP2/WFS1/P4HB/TIMP1/MXRA8/ALB/QSOX1/MFGE8/PLG/LAMB1/KLK1/KNG1/LTBP1/EVA1A/SPP1/APOL1/FN1/FGA	18	MN_gse108113_glo	MN	1.43208
R-HSA-1474244	Extracellular matrix organization	0.116022	301/10654	3.76977e-08	2.24301e-05	2.01186e-05	CD151/BGN/TGFB1/COL3A1/MFAP4/TGFB2/COL10A1/PXDN/FBLN1/PCOLCE/TIMP1/COL6A3/CTSS/SERPINE1/PCOLCE2/TNC/VCAN/FN1/CAPN6/FGA/MMP7	21	MN_gse108113_tub	MN	4.64917
R-HSA-166663	Initial triggering of complement	0.0331492	23/10654	1.75703e-06	0.000522717	0.00046885	C1S/MASP1/C1R/C1QC/C3/C2	6	MN_gse108113_tub	MN	3.28173
R-HSA-3000178	ECM proteoglycans	0.0497238	76/10654	5.17237e-06	0.00102585	0.000920138	BGN/TGFB1/COL3A1/TGFB2/COL6A3/SERPINE1/TNC/VCAN/FN1	9	MN_gse108113_tub	MN	2.98891
R-HSA-2022090	Assembly of collagen fibrils and other multimeric structures	0.0441989	61/10654	8.11774e-06	0.00103286	0.000926419	CD151/COL3A1/COL10A1/PXDN/PCOLCE/COL6A3/CTSS/MMP7	8	MN_gse108113_tub	MN	2.98596
R-HSA-381426	Regulation of Insulin-like Growth Factor (IGF) transport and uptake by Insulin-like Growth Factor Binding Proteins (IGFBPs)	0.0607735	125/10654	8.67947e-06	0.00103286	0.000926419	LGALS1/IGFBP6/MFGE8/TIMP1/IGFBP2/KLK1/TNC/VCAN/FN1/FGA/C3	11	MN_gse108113_tub	MN	2.98596
R-HSA-1474290	Collagen formation	0.0497238	90/10654	2.09117e-05	0.00207374	0.00186004	CD151/COL3A1/COL10A1/PXDN/PCOLCE/COL6A3/CTSS/PCOLCE2/MMP7	9	MN_gse108113_tub	MN	2.68325
R-HSA-166658	Complement cascade	0.038674	58/10654	5.26464e-05	0.00447495	0.0040138	C1S/MASP1/C1R/CLU/C1QC/C3/C2	7	MN_gse108113_tub	MN	2.34921
R-HSA-114608	Platelet degranulation	0.0552486	129/10654	6.70284e-05	0.00466794	0.0041869	TGFB1/CLU/TGFB2/TIMP1/ECM1/EGF/SERPINE1/FN1/FGA/APOH	10	MN_gse108113_tub	MN	2.33088
R-HSA-166786	Creation of C4 and C2 activators	0.0220994	14/10654	7.06074e-05	0.00466794	0.0041869	C1S/MASP1/C1R/C1QC	4	MN_gse108113_tub	MN	2.33088
R-HSA-76005	Response to elevated platelet cytosolic Ca2+	0.0552486	134/10654	9.23904e-05	0.00549723	0.00493073	TGFB1/CLU/TGFB2/TIMP1/ECM1/EGF/SERPINE1/FN1/FGA/APOH	10	MN_gse108113_tub	MN	2.25986
R-HSA-977606	Regulation of Complement cascade	0.0331492	47/10654	0.000133257	0.00720799	0.0064652	C1S/C1R/CLU/C1QC/C3/C2	6	MN_gse108113_tub	MN	2.14219
R-HSA-9006931	Signaling by Nuclear Receptors	0.0828729	299/10654	0.000173417	0.00859861	0.00771251	ABCG1/PDK4/FOS/FOSB/FKBP5/GNG11/APOC1/H4C4/PLTP/EGF/H2BC12/PCK1/H3C4/MMP7/H3C11	15	MN_gse108113_tub	MN	2.06557
R-HSA-6785807	Interleukin-4 and Interleukin-13 signaling	0.0441989	108/10654	0.000492808	0.0195481	0.0175336	TP53/FOS/TGFB1/FSCN1/TIMP1/CCL11/FN1/LCN2	8	MN_gse108113_tub	MN	1.7089
R-HSA-2173782	Binding and Uptake of Ligands by Scavenger Receptors	0.0276243	42/10654	0.000684381	0.0254504	0.0228277	HBA1/HBA2/HBB/COL3A1/MASP1	5	MN_gse108113_tub	MN	1.5943
R-HSA-3000170	Syndecan interactions	0.0220994	27/10654	0.00104167	0.034433	0.0308846	TGFB1/COL3A1/TNC/FN1	4	MN_gse108113_tub	MN	1.46302
R-HSA-2168880	Scavenging of heme from plasma	0.0165746	13/10654	0.00121666	0.034472	0.0309196	HBA1/HBA2/HBB	3	MN_gse108113_tub	MN	1.46253
R-HSA-76002	Platelet activation, signaling and aggregation	0.0662983	262/10654	0.0017053	0.0461206	0.0413678	TGFB1/GNG11/CLU/TGFB2/TIMP1/ECM1/EGF/SERPINE1/FCER1G/FN1/FGA/APOH	12	MN_gse108113_tub	MN	1.3361
R-HSA-380108	Chemokine receptors bind chemokines	0.0617284	59/10654	8.13986e-05	0.0171926	0.0147042	CX3CR1/ACKR3/CXCL10/PF4/PPBP	5	MN_gse104948	MN	1.76466
R-HSA-2173782	Binding and Uptake of Ligands by Scavenger Receptors	0.0493827	42/10654	0.000278615	0.0237752	0.020334	HBB/ALB/COLEC12/COL1A2	4	MN_gse104948	MN	1.62388
R-HSA-425407	SLC-mediated transmembrane transport	0.0987654	251/10654	0.000619026	0.0316942	0.0271068	SLC22A8/SLC13A3/SLC22A6/SLC5A12/ALB/RHCG/SLC13A1/SLC17A1	8	MN_gse104948	MN	1.49902
R-HSA-211859	Biological oxidations	0.0559105	222/10654	7.346e-08	7.19908e-05	6.85884e-05	CYP3A5/CYP27B1/MAOA/UGT1A4/SMOX/ADH6/BPHL/AKR7L/SULT1C2/CYP8B1/GLYATL1/CBR3/UGT2A3/UGT1A5/CES3/GSTA1/CYP4A22/CYP2B6/UGT1A9/PTGIS/CYP4A11/ACSM2A/CMBL/GLYAT/UGT1A7/MAOB/ACSM2B/GSTA2/UGT1A6/ACSM5/AKR7A3/UGT1A1/FMO1/DPEP1/FMO2	35	FSGS_gse200828	FSGS	4.14272
R-HSA-2173782	Binding and Uptake of Ligands by Scavenger Receptors	0.0175719	42/10654	2.119e-05	0.00895725	0.00853392	HBA2/HBB/COL4A2/COL4A1/SCARF1/HBA1/COLEC11/ALB/AMBP/SSC5D/COLEC12	11	FSGS_gse200828	FSGS	2.04783
R-HSA-425407	SLC-mediated transmembrane transport	0.0511182	251/10654	2.74201e-05	0.00895725	0.00853392	SLC8B1/SLC38A4/SLCO2A1/SLC9A4/SLCO3A1/SLC15A3/SLC28A2/ALB/SLC13A2/SLC6A13/SLCO4C1/SLC17A1/SLC5A12/RHCG/SLC7A9/SLC7A7/SLC12A3/SLC13A1/SLC4A4/SLC8A1/SLC13A3/SLC5A10/SLC22A8/SLC36A2/SLC47A1/SLC3A1/SLC6A19/SLC2A2/SLC34A1/SLC22A6/SLC22A7/SLC1A1	32	FSGS_gse200828	FSGS	2.04783
R-HSA-202733	Cell surface interactions at the vascular wall	0.0303514	137/10654	0.0004004	0.0392392	0.0373847	FCER1G/TGFB1/ESAM/SPN/ITGA5/SDC3/LYN/ATP1B2/THBD/CXADR/INPP5D/GRB14/ITGB2/CD48/SLC7A9/SLC7A7/ITGA4/EPCAM/FN1	19	FSGS_gse200828	FSGS	1.40628
R-HSA-6785807	Interleukin-4 and Interleukin-13 signaling	0.0255591	108/10654	0.000539272	0.0406528	0.0387315	GATA3/FSCN1/TGFB1/TP53/CCND1/MAOA/CEBPD/ICAM1/TNFRSF1B/ITGB2/MMP2/TNF/IL2RG/FOS/IL18/FN1	16	FSGS_gse200828	FSGS	1.39091
R-HSA-2168880	Scavenging of heme from plasma	0.00798722	13/10654	0.000597222	0.0418055	0.0398297	HBA2/HBB/HBA1/ALB/AMBP	5	FSGS_gse200828	FSGS	1.37877
R-HSA-166663	Initial triggering of complement	0.0301724	23/10654	3.86339e-07	0.000269665	0.000239937	C1QC/CFB/C1S/C1R/C1QB/C2/C3	7	FSGS_gse200818	FSGS	3.56918
R-HSA-1474244	Extracellular matrix organization	0.0905172	301/10654	2.47126e-06	0.00086247	0.000767392	P4HA1/COL10A1/CD151/COL4A3/BGN/COL3A1/SERPINE1/TGFB1/PCOLCE2/KLKB1/MFAP4/COL6A3/TIMP1/CAPN6/MMP7/FN1/VCAN/CTSS/TNC/PXDN/FGA	21	FSGS_gse200818	FSGS	3.06426
R-HSA-977606	Regulation of Complement cascade	0.0344828	47/10654	6.77244e-06	0.00157572	0.00140201	C1QC/CFB/SERPING1/C1S/C1R/C1QB/C2/C3	8	FSGS_gse200818	FSGS	2.80252
R-HSA-1474290	Collagen formation	0.0431034	90/10654	2.45974e-05	0.0036216	0.00322236	P4HA1/COL10A1/CD151/COL4A3/COL3A1/PCOLCE2/COL6A3/MMP7/CTSS/PXDN	10	FSGS_gse200818	FSGS	2.4411
R-HSA-9006931	Signaling by Nuclear Receptors	0.0818966	299/10654	2.83484e-05	0.0036216	0.00322236	DDX5/FOSB/PDK4/CHD1/FOS/GNG11/FKBP5/ABCG1/EGF/H4C4/H3C7/H2AC8/MMP7/APOC1/PCK1/PLTP/H3C4/H2BC12/H3C11	19	FSGS_gse200818	FSGS	2.4411
R-HSA-166658	Complement cascade	0.0344828	58/10654	3.35936e-05	0.0036216	0.00322236	C1QC/CFB/SERPING1/C1S/C1R/C1QB/C2/C3	8	FSGS_gse200818	FSGS	2.4411
R-HSA-3000178	ECM proteoglycans	0.0387931	76/10654	3.77713e-05	0.0036216	0.00322236	COL4A3/BGN/COL3A1/SERPINE1/TGFB1/COL6A3/FN1/VCAN/TNC	9	FSGS_gse200818	FSGS	2.4411
R-HSA-2022090	Assembly of collagen fibrils and other multimeric structures	0.0344828	61/10654	4.87937e-05	0.00378422	0.00336705	COL10A1/CD151/COL4A3/COL3A1/COL6A3/MMP7/CTSS/PXDN	8	FSGS_gse200818	FSGS	2.42202
R-HSA-381426	Regulation of Insulin-like Growth Factor (IGF) transport and uptake by Insulin-like Growth Factor Binding Proteins (IGFBPs)	0.0474138	125/10654	8.62337e-05	0.00601911	0.00535557	LGALS1/KLK1/IGFBP6/MFGE8/TIMP1/FN1/VCAN/ALB/TNC/FGA/C3	11	FSGS_gse200818	FSGS	2.22047
R-HSA-6785807	Interleukin-4 and Interleukin-13 signaling	0.0431034	108/10654	0.000118329	0.00720661	0.00641216	FOS/TP53/TGFB1/CCL11/LCN2/TIMP1/FN1/FSCN1/IL2RG/SAA1	10	FSGS_gse200818	FSGS	2.14227
R-HSA-2168880	Scavenging of heme from plasma	0.0172414	13/10654	0.000134221	0.00720661	0.00641216	HBB/HBA1/HBA2/ALB	4	FSGS_gse200818	FSGS	2.14227
R-HSA-166786	Creation of C4 and C2 activators	0.0172414	14/10654	0.00018471	0.00859516	0.00764763	C1QC/C1S/C1R/C1QB	4	FSGS_gse200818	FSGS	2.06575
R-HSA-2173782	Binding and Uptake of Ligands by Scavenger Receptors	0.0258621	42/10654	0.000271986	0.0113344	0.0100849	HBB/HBA1/HBA2/COL3A1/ALB/SAA1	6	FSGS_gse200818	FSGS	1.9456
R-HSA-380108	Chemokine receptors bind chemokines	0.0301724	59/10654	0.000276052	0.0113344	0.0100849	CX3CL1/CCL5/CXCL16/CCL11/CCL19/CXCL6/CCL21	7	FSGS_gse200818	FSGS	1.9456
R-HSA-449147	Signaling by Interleukins	0.0948276	461/10654	0.000454844	0.0165171	0.0146963	IL1RL1/FOS/PPP2R1B/TP53/CISH/TGFB1/CCL5/IL32/H3C7/CCL11/LCN2/TIMP1/FN1/IL10RA/FSCN1/INPP5D/CCL19/H3C4/LCP1/H3C11/IL2RG/SAA1	22	FSGS_gse200818	FSGS	1.78207
R-HSA-114608	Platelet degranulation	0.0431034	129/10654	0.00050503	0.0165171	0.0146963	SERPINE1/TGFB1/EGF/SERPING1/TIMP1/FN1/APOH/ALB/HRG/FGA	10	FSGS_gse200818	FSGS	1.78207
R-HSA-76005	Response to elevated platelet cytosolic Ca2+	0.0431034	134/10654	0.000681392	0.0190245	0.0169272	SERPINE1/TGFB1/EGF/SERPING1/TIMP1/FN1/APOH/ALB/HRG/FGA	10	FSGS_gse200818	FSGS	1.72069
R-HSA-1474228	Degradation of the extracellular matrix	0.0431034	140/10654	0.00095722	0.0256977	0.0228648	COL10A1/COL4A3/COL3A1/KLKB1/COL6A3/TIMP1/CAPN6/MMP7/FN1/CTSS	10	FSGS_gse200818	FSGS	1.59011
R-HSA-216083	Integrin cell surface interactions	0.0301724	85/10654	0.00247821	0.0480905	0.042789	COL10A1/COL4A3/COL3A1/COL6A3/FN1/TNC/FGA	7	FSGS_gse200818	FSGS	1.31794
R-HSA-3000170	Syndecan interactions	0.0172414	27/10654	0.00259333	0.0489229	0.0435296	COL3A1/TGFB1/FN1/TNC	4	FSGS_gse200818	FSGS	1.31049
R-HSA-166663	Initial triggering of complement	0.0322581	23/10654	2.45295e-07	0.000152083	0.000127553	C1QC/C1S/CFB/C1R/C3/C2/C1QB	7	FSGS_gse133288	FSGS	3.81792
R-HSA-9006931	Signaling by Nuclear Receptors	0.0967742	299/10654	7.47479e-07	0.000231718	0.000194344	PDK4/FOSB/GNG11/FOS/FKBP5/ABCG1/H2AC8/H4C4/EGF/GNG2/H3C7/APOC1/PLTP/H3C11/MMP7/ARL4C/H4C13/H3C4/H2BC12/H3C6/APOD	21	FSGS_gse133288	FSGS	3.63504
R-HSA-1474244	Extracellular matrix organization	0.0875576	301/10654	1.21287e-05	0.00200959	0.00168546	CD151/COL10A1/BGN/TGFB1/COL3A1/COL6A3/FBLN1/MMP14/FN1/ACTN1/TIMP1/VCAN/MFAP4/PXDN/CTSS/TNC/PCOLCE2/MMP7/CAPN6	19	FSGS_gse133288	FSGS	2.69689
R-HSA-380108	Chemokine receptors bind chemokines	0.0368664	59/10654	2.36282e-05	0.00282007	0.00236522	CX3CL1/CCL5/CXCL16/CCR1/CCL11/CCL21/CCL19/CXCL6	8	FSGS_gse133288	FSGS	2.54974
R-HSA-977606	Regulation of Complement cascade	0.0322581	47/10654	4.15369e-05	0.00282007	0.00236522	C1QC/C1S/CFB/C1R/C3/C2/C1QB	7	FSGS_gse133288	FSGS	2.54974
R-HSA-6785807	Interleukin-4 and Interleukin-13 signaling	0.0460829	108/10654	6.78595e-05	0.00300521	0.0025205	TP53/TGFB1/FOS/FSCN1/FN1/TIMP1/LCN2/IL2RG/CCL11/SAA1	10	FSGS_gse133288	FSGS	2.52213
R-HSA-2168880	Scavenging of heme from plasma	0.0184332	13/10654	0.000103604	0.00403417	0.0033835	HBA1/HBA2/HBB/ALB	4	FSGS_gse133288	FSGS	2.39425
R-HSA-166786	Creation of C4 and C2 activators	0.0184332	14/10654	0.000142737	0.00435821	0.00365527	C1QC/C1S/C1R/C1QB	4	FSGS_gse133288	FSGS	2.36069
R-HSA-166658	Complement cascade	0.0322581	58/10654	0.000164283	0.00442849	0.00371422	C1QC/C1S/CFB/C1R/C3/C2/C1QB	7	FSGS_gse133288	FSGS	2.35374
R-HSA-449147	Signaling by Interleukins	0.101382	461/10654	0.00017715	0.00450447	0.00377794	TP53/IL1RL1/TGFB1/FOS/CCL5/FSCN1/CCR1/FN1/TIMP1/IL32/INPP5D/H3C7/LCN2/H3C11/IL10RA/H3C4/LCP1/H3C6/IL2RG/CCL11/CCL19/SAA1	22	FSGS_gse133288	FSGS	2.34636
R-HSA-3000170	Syndecan interactions	0.0230415	27/10654	0.000187451	0.00450447	0.00377794	TGFB1/COL3A1/FN1/ACTN1/TNC	5	FSGS_gse133288	FSGS	2.34636
R-HSA-2173782	Binding and Uptake of Ligands by Scavenger Receptors	0.0276498	42/10654	0.000189399	0.00450447	0.00377794	HBA1/HBA2/HBB/COL3A1/ALB/SAA1	6	FSGS_gse133288	FSGS	2.34636
R-HSA-2022090	Assembly of collagen fibrils and other multimeric structures	0.0322581	61/10654	0.000226377	0.00492126	0.00412751	CD151/COL10A1/COL3A1/COL6A3/PXDN/CTSS/MMP7	7	FSGS_gse133288	FSGS	2.30792
R-HSA-381426	Regulation of Insulin-like Growth Factor (IGF) transport and uptake by Insulin-like Growth Factor Binding Proteins (IGFBPs)	0.0460829	125/10654	0.000230188	0.00492126	0.00412751	LGALS1/IGFBP6/MFGE8/FN1/TIMP1/VCAN/KLK1/TNC/ALB/C3	10	FSGS_gse133288	FSGS	2.30792
R-HSA-1474290	Collagen formation	0.0368664	90/10654	0.000481422	0.00824666	0.00691656	CD151/COL10A1/COL3A1/COL6A3/PXDN/CTSS/PCOLCE2/MMP7	8	FSGS_gse133288	FSGS	2.08372
R-HSA-909733	Interferon alpha/beta signaling	0.0322581	69/10654	0.000487931	0.00824666	0.00691656	IFNAR2/IFITM2/EGR1/IFITM1/OAS1/IFI6/OAS3	7	FSGS_gse133288	FSGS	2.08372
R-HSA-3000178	ECM proteoglycans	0.0322581	76/10654	0.000876866	0.0123558	0.010363	BGN/TGFB1/COL3A1/COL6A3/FN1/VCAN/TNC	7	FSGS_gse133288	FSGS	1.90813
R-HSA-1474228	Degradation of the extracellular matrix	0.0414747	140/10654	0.00223381	0.0238787	0.0200273	COL10A1/COL3A1/COL6A3/MMP14/FN1/TIMP1/CTSS/MMP7/CAPN6	9	FSGS_gse133288	FSGS	1.62199
R-HSA-6783783	Interleukin-10 signaling	0.0230415	47/10654	0.00256061	0.0260259	0.0218281	CCL5/CCR1/TIMP1/IL10RA/CCL19	5	FSGS_gse133288	FSGS	1.58459
R-HSA-76002	Platelet activation, signaling and aggregation	0.0599078	262/10654	0.00273507	0.0269166	0.0225752	GNG11/TGFB1/EGF/FN1/ACTN1/TIMP1/FCER1G/GNG2/HRG/ALB/LCP2/APOH/APBB1IP	13	FSGS_gse133288	FSGS	1.56998
R-HSA-114608	Platelet degranulation	0.0368664	129/10654	0.0048243	0.0421277	0.0353329	TGFB1/EGF/FN1/ACTN1/TIMP1/HRG/ALB/APOH	8	FSGS_gse133288	FSGS	1.37543
R-HSA-211859	Biological oxidations	0.059098	222/10654	4.06933e-09	3.95539e-06	3.72237e-06	CYP27B1/CYP3A5/UGT1A4/MAOA/ADH6/MARC2/AKR7L/BPHL/SMOX/SULT1C2/CYP8B1/UGT2A3/CES3/GLYATL1/UGT1A9/CYP2B6/GSTA1/UGT1A5/MAOB/CYP4A22/ACSM2A/CBR3/GLYAT/CMBL/CYP4A11/ACSM2B/UGT1A7/ACSM5/PTGIS/GSTA2/UGT1A6/AKR7A3/FMO1/DPEP1/UGT1A1/AOC1/FMO2/UGT2B7	38	FSGS_gse108113_glo	FSGS	5.40281
R-HSA-425407	SLC-mediated transmembrane transport	0.0622084	251/10654	1.31266e-08	6.37952e-06	6.00369e-06	SLC38A4/SLC9A4/SLC8B1/SLC13A2/SLC28A2/SLC6A13/SLCO3A1/SLC4A9/SLCO4C1/SLC5A12/SLC17A1/RHCG/ALB/SLC38A3/SLC15A3/SLC7A7/RUNX1/SLC8A1/SLC4A4/SLCO2A1/SLC12A3/SLC7A9/SLC22A5/SLC13A1/SLC22A8/SLC5A10/SLC13A3/SLC36A2/SLC47A1/SLC34A1/SLC3A1/SLC6A19/SLC2A2/SLC22A2/SLC22A6/SLC22A7/SLC22A11/SLC1A1/SLC4A1/SLC12A1	40	FSGS_gse108113_glo	FSGS	5.19521
R-HSA-2173782	Binding and Uptake of Ligands by Scavenger Receptors	0.0171073	42/10654	2.72012e-05	0.0044066	0.00414699	HBA2/HBA1/COL4A2/HBB/COL4A1/SCARF1/COLEC11/COL1A2/ALB/COLEC12/AMBP	11	FSGS_gse108113_glo	FSGS	2.3559
R-HSA-6785807	Interleukin-4 and Interleukin-13 signaling	0.0264386	108/10654	0.00023911	0.0193679	0.0182269	TGFB1/FSCN1/GATA3/TP53/CCND1/CEBPD/MAOA/COL1A2/ICAM1/RORA/TNFRSF1B/TNF/IL6R/IL2RG/FN1/FOS/IL18	17	FSGS_gse108113_glo	FSGS	1.71292
R-HSA-2168880	Scavenging of heme from plasma	0.00777605	13/10654	0.000675608	0.0364828	0.0343335	HBA2/HBA1/HBB/ALB/AMBP	5	FSGS_gse108113_glo	FSGS	1.43791
R-HSA-1474244	Extracellular matrix organization	0.0934959	301/10654	4.56977e-07	0.00018986	0.000161454	CD151/TGFB1/BGN/COL10A1/MFAP4/COL3A1/TIMP1/COL6A3/VCAN/FN1/TIMP2/FBLN1/MMP14/ACTN1/PCOLCE2/TGFB2/CTSS/PXDN/SDC3/MMP7/TNC/PCOLCE/CAPN6	23	FSGS_gse108113_tub	FSGS	3.72157
R-HSA-166663	Initial triggering of complement	0.0284553	23/10654	5.74462e-07	0.00018986	0.000161454	CFB/C1QC/C1S/C1R/C2/C3/C1QB	7	FSGS_gse108113_tub	FSGS	3.72157
R-HSA-909733	Interferon alpha/beta signaling	0.0406504	69/10654	3.68822e-06	0.000812637	0.000691055	IFNAR2/HLA-C/EGR1/IFITM2/IFITM1/GBP2/IFI6/OAS3/IFI27/BST2	10	FSGS_gse108113_tub	FSGS	3.0901
R-HSA-977606	Regulation of Complement cascade	0.0325203	47/10654	1.04077e-05	0.00171986	0.00146255	CFB/CLU/C1QC/C1S/C1R/C2/C3/C1QB	8	FSGS_gse108113_tub	FSGS	2.76451
R-HSA-9006931	Signaling by Nuclear Receptors	0.0813008	299/10654	1.93951e-05	0.00256403	0.00218042	PDK4/FOSB/FOS/GNG11/EGF/FKBP5/H4C4/ABCG1/H2AC8/H3C7/PCK1/GNG2/MMP7/PLTP/ARL4C/APOC1/H3C11/H3C4/H4C13/H2BC12	20	FSGS_gse108113_tub	FSGS	2.59108
R-HSA-3000170	Syndecan interactions	0.0243902	27/10654	2.8084e-05	0.00309392	0.00263103	TGFB1/COL3A1/FN1/ACTN1/SDC3/TNC	6	FSGS_gse108113_tub	FSGS	2.50949
R-HSA-166658	Complement cascade	0.0325203	58/10654	5.0967e-05	0.00421115	0.0035811	CFB/CLU/C1QC/C1S/C1R/C2/C3/C1QB	8	FSGS_gse108113_tub	FSGS	2.3756
R-HSA-380108	Chemokine receptors bind chemokines	0.0325203	59/10654	5.78014e-05	0.00424519	0.00361005	CX3CL1/CCL5/CXCL16/CCR1/CCL11/CCL19/CXCL6/CXCL1	8	FSGS_gse108113_tub	FSGS	2.3721
R-HSA-2022090	Assembly of collagen fibrils and other multimeric structures	0.0325203	61/10654	7.37704e-05	0.00487622	0.00414667	CD151/COL10A1/COL3A1/COL6A3/CTSS/PXDN/MMP7/PCOLCE	8	FSGS_gse108113_tub	FSGS	2.31192
R-HSA-76002	Platelet activation, signaling and aggregation	0.0691057	262/10654	0.00012002	0.00721212	0.00613308	TGFB1/GNG11/ARRB2/EGF/CLU/TIMP1/FN1/ACTN1/TGFB2/GNG2/HRG/FCER1G/LCP2/APBB1IP/ADRA2A/APOH/ALB	17	FSGS_gse108113_tub	FSGS	2.14194
R-HSA-449147	Signaling by Interleukins	0.097561	461/10654	0.000165024	0.00855759	0.00727726	IL1RL1/FOS/TP53/TGFB1/CCL5/IL32/TIMP1/CCR1/INPP5D/FSCN1/FN1/H3C7/CCL11/LCN2/IL15RA/IL10RA/LCP1/H3C11/CSF1R/H3C4/CCL19/IL2RG/SAA1/CXCL1	24	FSGS_gse108113_tub	FSGS	2.06765
R-HSA-2168880	Scavenging of heme from plasma	0.0162602	13/10654	0.000168304	0.00855759	0.00727726	HBA1/HBA2/HBB/ALB	4	FSGS_gse108113_tub	FSGS	2.06765
R-HSA-6785807	Interleukin-4 and Interleukin-13 signaling	0.0406504	108/10654	0.000191142	0.00902462	0.00767442	FOS/TP53/TGFB1/TIMP1/FSCN1/FN1/CCL11/LCN2/IL2RG/SAA1	10	FSGS_gse108113_tub	FSGS	2.04457
R-HSA-1474290	Collagen formation	0.0365854	90/10654	0.000223338	0.00913816	0.00777096	CD151/COL10A1/COL3A1/COL6A3/PCOLCE2/CTSS/PXDN/MMP7/PCOLCE	9	FSGS_gse108113_tub	FSGS	2.03914
R-HSA-166786	Creation of C4 and C2 activators	0.0162602	14/10654	0.000231369	0.00913816	0.00777096	C1QC/C1S/C1R/C1QB	4	FSGS_gse108113_tub	FSGS	2.03914
R-HSA-198933	Immunoregulatory interactions between a Lymphoid and a non-Lymphoid cell	0.0447154	132/10654	0.000235021	0.00913816	0.00777096	CD40/CD99/HLA-C/COL3A1/TYROBP/IFITM1/HCST/C3/CD3G/CD96/SLAMF7	11	FSGS_gse108113_tub	FSGS	2.03914
R-HSA-6798695	Neutrophil degranulation	0.097561	480/10654	0.000301338	0.0110658	0.00941021	HBB/RAB3D/PYCARD/S100A11/LYZ/HLA-C/CHI3L1/TYROBP/ADGRE5/TIMP2/LCN2/SLPI/QPCT/CTSS/CYBB/FCER1G/C3/DOCK2/CD53/MNDA/BIN2/PTPRC/BST2/CXCL1	24	FSGS_gse108113_tub	FSGS	1.95602
R-HSA-3000178	ECM proteoglycans	0.0325203	76/10654	0.000350821	0.0122049	0.0103789	TGFB1/BGN/COL3A1/COL6A3/VCAN/FN1/TGFB2/TNC	8	FSGS_gse108113_tub	FSGS	1.91347
R-HSA-2173782	Binding and Uptake of Ligands by Scavenger Receptors	0.0243902	42/10654	0.000372513	0.0123116	0.0104696	HBA1/HBA2/HBB/COL3A1/ALB/SAA1	6	FSGS_gse108113_tub	FSGS	1.90969
R-HSA-381426	Regulation of Insulin-like Growth Factor (IGF) transport and uptake by Insulin-like Growth Factor Binding Proteins (IGFBPs)	0.0406504	125/10654	0.000622073	0.0164476	0.0139868	LGALS1/MFGE8/IGFBP6/TIMP1/VCAN/KLK1/FN1/TNC/C3/ALB	10	FSGS_gse108113_tub	FSGS	1.7839
R-HSA-6783783	Interleukin-10 signaling	0.0243902	47/10654	0.000692566	0.0168742	0.0143496	CCL5/TIMP1/CCR1/IL10RA/CCL19/CXCL1	6	FSGS_gse108113_tub	FSGS	1.77278
R-HSA-114608	Platelet degranulation	0.0406504	129/10654	0.00079594	0.0181419	0.0154277	TGFB1/EGF/CLU/TIMP1/FN1/ACTN1/TGFB2/HRG/APOH/ALB	10	FSGS_gse108113_tub	FSGS	1.74132
R-HSA-76005	Response to elevated platelet cytosolic Ca2+	0.0406504	134/10654	0.00106765	0.0220536	0.0187541	TGFB1/EGF/CLU/TIMP1/FN1/ACTN1/TGFB2/HRG/APOH/ALB	10	FSGS_gse108113_tub	FSGS	1.65652
R-HSA-1474228	Degradation of the extracellular matrix	0.0406504	140/10654	0.00148941	0.0259079	0.0220317	COL10A1/COL3A1/TIMP1/COL6A3/FN1/TIMP2/MMP14/CTSS/MMP7/CAPN6	10	FSGS_gse108113_tub	FSGS	1.58657
R-HSA-913531	Interferon Signaling	0.0487805	199/10654	0.0022327	0.0329443	0.0280154	IFNAR2/HLA-C/EGR1/IFITM2/IFITM1/HLA-DQA1/GBP2/IFI6/OAS3/IFI27/BST2/FCGR1B	12	FSGS_gse108113_tub	FSGS	1.48222
R-HSA-1474244	Extracellular matrix organization	0.15	301/10654	4.23895e-05	0.00690141	0.00634587	PCOLCE2/ITGB6/ADAMTS1/MMP7/VCAN/PLG/TIMP1/COL6A3/COL3A1	9	FSGS_gse104954	FSGS	2.16106
R-HSA-381426	Regulation of Insulin-like Growth Factor (IGF) transport and uptake by Insulin-like Growth Factor Binding Proteins (IGFBPs)	0.1	125/10654	6.89688e-05	0.00690141	0.00634587	VCAN/KLK1/ALB/PLG/TIMP1/C3	6	FSGS_gse104954	FSGS	2.16106
R-HSA-114608	Platelet degranulation	0.1	129/10654	8.21942e-05	0.00690141	0.00634587	HRG/SERPINA3/EGF/ALB/PLG/TIMP1	6	FSGS_gse104954	FSGS	2.16106
R-HSA-76005	Response to elevated platelet cytosolic Ca2+	0.1	134/10654	0.000101491	0.00690141	0.00634587	HRG/SERPINA3/EGF/ALB/PLG/TIMP1	6	FSGS_gse104954	FSGS	2.16106
R-HSA-1474228	Degradation of the extracellular matrix	0.1	140/10654	0.000129235	0.00732333	0.00673383	ADAMTS1/MMP7/PLG/TIMP1/COL6A3/COL3A1	6	FSGS_gse104954	FSGS	2.13529
R-HSA-3000178	ECM proteoglycans	0.0666667	76/10654	0.000861762	0.0366249	0.0336768	ITGB6/VCAN/COL6A3/COL3A1	4	FSGS_gse104954	FSGS	1.43622
R-HSA-6798695	Neutrophil degranulation	0.15	480/10654	0.00135136	0.047249	0.0434457	CHI3L1/LTF/SERPINA3/QPCT/HBB/LYZ/SLPI/C3/OLFM4	9	FSGS_gse104954	FSGS	1.32561
R-HSA-1474290	Collagen formation	0.0666667	90/10654	0.00161874	0.047249	0.0434457	PCOLCE2/MMP7/COL6A3/COL3A1	4	FSGS_gse104954	FSGS	1.32561
R-HSA-2173782	Binding and Uptake of Ligands by Scavenger Receptors	0.05	42/10654	0.00166761	0.047249	0.0434457	HBB/ALB/COL3A1	3	FSGS_gse104954	FSGS	1.32561
R-HSA-6798695	Neutrophil degranulation	0.222222	480/10654	5.75356e-07	0.000123126	9.69021e-05	PYCARD/PLAC8/FCN1/HBB/CTSS/LYZ/ITGB2/TYROBP/CD53/ADGRE5/PTX3/LTF/MNDA/C3	14	FSGS_gse104948	FSGS	3.90965
R-HSA-1474228	Degradation of the extracellular matrix	0.111111	140/10654	1.74328e-05	0.0018653	0.00146802	ADAMTS1/FN1/CTSS/COL1A2/COL6A3/PLG/MMP7	7	FSGS_gse104948	FSGS	2.72925
R-HSA-166663	Initial triggering of complement	0.047619	23/10654	0.000320747	0.0137614	0.0108304	FCN1/C1QA/C3	3	FSGS_gse104948	FSGS	1.86134
R-HSA-1474244	Extracellular matrix organization	0.126984	301/10654	0.000371	0.0137614	0.0108304	ADAMTS1/FN1/CTSS/ITGB2/COL1A2/COL6A3/PLG/MMP7	8	FSGS_gse104948	FSGS	1.86134
R-HSA-380108	Chemokine receptors bind chemokines	0.0634921	59/10654	0.000396061	0.0137614	0.0108304	CX3CR1/CCL2/CXCL6/PF4	4	FSGS_gse104948	FSGS	1.86134
R-HSA-6785807	Interleukin-4 and Interleukin-13 signaling	0.0793651	108/10654	0.000429684	0.0137614	0.0108304	FN1/GATA3/ITGB2/COL1A2/CCL2	5	FSGS_gse104948	FSGS	1.86134
R-HSA-2022090	Assembly of collagen fibrils and other multimeric structures	0.0634921	61/10654	0.000450139	0.0137614	0.0108304	CTSS/COL1A2/COL6A3/MMP7	4	FSGS_gse104948	FSGS	1.86134
R-HSA-76002	Platelet activation, signaling and aggregation	0.111111	262/10654	0.000857374	0.0203865	0.0160444	FN1/RAC2/ALB/COL1A2/PLG/ECM1/PF4	7	FSGS_gse104948	FSGS	1.69066
R-HSA-114608	Platelet degranulation	0.0793651	129/10654	0.00096491	0.0206491	0.0162511	FN1/ALB/PLG/ECM1/PF4	5	FSGS_gse104948	FSGS	1.6851
R-HSA-76005	Response to elevated platelet cytosolic Ca2+	0.0793651	134/10654	0.00114431	0.0207365	0.0163199	FN1/ALB/PLG/ECM1/PF4	5	FSGS_gse104948	FSGS	1.68326
R-HSA-202733	Cell surface interactions at the vascular wall	0.0793651	137/10654	0.00126319	0.0207941	0.0163653	CD48/FN1/ITGB2/COL1A2/PF4	5	FSGS_gse104948	FSGS	1.68206
R-HSA-216083	Integrin cell surface interactions	0.0634921	85/10654	0.00157125	0.023017	0.0181147	FN1/ITGB2/COL1A2/COL6A3	4	FSGS_gse104948	FSGS	1.63795
R-HSA-9006931	Signaling by Nuclear Receptors	0.111111	299/10654	0.00184098	0.0230611	0.0181495	PDK4/PCK1/GATA3/ARL4C/CYP26B1/FOSB/MMP7	7	FSGS_gse104948	FSGS	1.63712
R-HSA-2173782	Binding and Uptake of Ligands by Scavenger Receptors	0.047619	42/10654	0.0019194	0.0230611	0.0181495	HBB/ALB/COL1A2	3	FSGS_gse104948	FSGS	1.63712
R-HSA-1474290	Collagen formation	0.0634921	90/10654	0.00193972	0.0230611	0.0181495	CTSS/COL1A2/COL6A3/MMP7	4	FSGS_gse104948	FSGS	1.63712
R-HSA-2168880	Scavenging of heme from plasma	0.031746	13/10654	0.00257399	0.0275417	0.0216757	HBB/ALB	2	FSGS_gse104948	FSGS	1.56001
R-HSA-166786	Creation of C4 and C2 activators	0.031746	14/10654	0.00299157	0.0304856	0.0239926	FCN1/C1QA	2	FSGS_gse104948	FSGS	1.51591
R-HSA-166658	Complement cascade	0.047619	58/10654	0.00482437	0.0430173	0.0338552	FCN1/C1QA/C3	3	FSGS_gse104948	FSGS	1.36636
R-HSA-211859	Biological oxidations	0.0575221	222/10654	5.26147e-09	3.15375e-06	2.95265e-06	CYP3A5/CYP27B1/GLYATL1/CBR3/GSTA2/UGT1A4/SMOX/CYP2B6/ADH6/BPHL/CYP4F2/CYP4A11/GSTA1/MAOA/CES3/CYP8B1/AKR7L/SULT1C2/UGT1A7/ACSM5/GLYAT/PTGIS/FMO2/UGT1A9/ACSM2A/MAOB/ACSM2B/CYP4A22/UGT2A3/FMO1/CMBL/AKR7A3/UGT1A6/DPEP1/UGT1A1/AOC1/UGT2B7/ACY3/UGT1A5	39	ANCA_gse108113_glo	ANCA	5.50117
R-HSA-425407	SLC-mediated transmembrane transport	0.0619469	251/10654	6.06491e-09	3.15375e-06	2.95265e-06	SLC12A3/ALB/SLC13A2/SLC8B1/SLC6A13/SLC7A1/SLC22A5/SLC15A3/SLC5A12/SLC17A1/SLC38A4/SLC9A4/SLC9A1/RUNX1/SLC7A9/SLCO4C1/SLC44A4/SLC12A1/SLC22A8/SLC36A2/SLC47A1/SLC13A1/SLC6A19/RHCG/SLC7A7/SLC5A10/SLC3A1/SLCO3A1/SLC22A11/SLC4A4/SLC13A3/SLC15A1/SLC34A1/SLC22A6/SLC11A1/SLC22A7/SLC8A1/SLC22A2/SLC1A1/SLC2A2/SLC39A5/SLC4A1	42	ANCA_gse108113_glo	ANCA	5.50117
R-HSA-6785807	Interleukin-4 and Interleukin-13 signaling	0.0368732	108/10654	1.12883e-08	3.91328e-06	3.66375e-06	FSCN1/TIMP1/TGFB1/CEBPD/TP53/GATA3/ICAM1/ANXA1/CCND1/ITGB2/COL1A2/TNF/MAOA/TNFRSF1B/RORA/FN1/MMP2/FOS/IL2RG/CD36/ITGAX/IL1B/HMOX1/SAA1/IL13RA2	25	ANCA_gse108113_glo	ANCA	5.40746
R-HSA-2173782	Binding and Uptake of Ligands by Scavenger Receptors	0.020649	42/10654	1.55793e-07	4.05062e-05	3.79233e-05	ALB/COL4A2/COL1A2/LRP1/COL4A1/HBA2/HBA1/COL3A1/HBB/MSR1/CD36/COLEC12/COL1A1/SAA1	14	ANCA_gse108113_glo	ANCA	4.39248
R-HSA-202733	Cell surface interactions at the vascular wall	0.0383481	137/10654	4.11148e-07	8.55188e-05	8.00657e-05	SPN/TGFB1/FCER1G/SDC3/INPP5D/THBD/ITGA5/ITGB2/COL1A2/CD44/ESAM/PTPN6/LYN/SLC7A9/FN1/GRB14/SLC7A7/CD48/ITGA4/ITGAX/CXADR/EPCAM/ITGAL/COL1A1/CD2/FCAMR	26	ANCA_gse108113_glo	ANCA	4.06794
R-HSA-1474244	Extracellular matrix organization	0.0619469	301/10654	1.1196e-06	0.000194064	0.000181689	COLGALT1/TIMP1/TGFB1/FURIN/BGN/SDC3/ADAM15/BMP2/CD151/ICAM1/ADAMTS1/ITGA5/ITGB2/COL4A2/CAPN1/COL10A1/CTSS/MMP14/COL1A2/CD44/PLG/HSPG2/ACTN1/PXDN/COL4A1/FN1/MMP2/ITGA11/KLKB1/ADAM12/LTBP1/PDGFB/COL3A1/NCAM1/TTR/ITGA4/NID2/ITGAX/MFAP2/CTSV/ITGAL/COL1A1	42	ANCA_gse108113_glo	ANCA	3.71206
R-HSA-6798695	Neutrophil degranulation	0.0855457	480/10654	1.4337e-06	0.000213007	0.000199424	ADGRE5/FCER1G/NCKAP1L/CYBB/RAB31/MGAM/PLAUR/TYROBP/PYCARD/MAN2B1/ITGB2/CAPN1/BST2/CTSS/CD44/RAB3D/C3AR1/PTPN6/SIGLEC9/SLC27A2/CFD/ADA2/LYZ/TNFRSF1B/SLCO4C1/VAT1/C5AR1/FCN1/SIGLEC14/C3/FGR/RNASE2/CD53/VNN1/CFP/PLAC8/BIN2/RHOF/GGH/FCGR2A/HBB/CD14/LAIR1/TTR/STK10/DOCK2/PLAU/CD300A/SLC11A1/CD68/CD36/ITGAX/PTPRC/S100A12/ITGAL/AOC1/METTL7A/PIGR	58	ANCA_gse108113_glo	ANCA	3.67161
R-HSA-166663	Initial triggering of complement	0.0132743	23/10654	5.90696e-06	0.000682582	0.000639057	C1QC/C1R/CFD/FCN1/C3/C2/CFP/C1QA/C1QB	9	ANCA_gse108113_glo	ANCA	3.16585
R-HSA-198933	Immunoregulatory interactions between a Lymphoid and a non-Lymphoid cell	0.0339233	132/10654	8.59607e-06	0.000893992	0.000836986	HCST/ICAM1/TYROBP/SIGLEC10/ITGB2/COL1A2/SIGLEC9/NPDC1/PILRA/C3/TREM2/LILRB1/SLAMF7/COL3A1/LAIR1/ITGA4/LILRB4/CD300A/LILRA1/COLEC12/CXADR/ITGAL/COL1A1	23	ANCA_gse108113_glo	ANCA	3.04867
R-HSA-166658	Complement cascade	0.020649	58/10654	1.15359e-05	0.00109066	0.00102112	C1QC/C1R/C3AR1/CFD/C5AR1/FCN1/C3/C2/CFP/C1QA/C1QB/CPN2/CR2/C7	14	ANCA_gse108113_glo	ANCA	2.96231
R-HSA-76002	Platelet activation, signaling and aggregation	0.0516224	262/10654	2.29475e-05	0.00170467	0.00159597	EGF/TIMP1/TGFB1/FCER1G/VEGFC/ALB/TAGLN2/FLNA/ECM1/ARRB2/COL1A2/GNA11/PLG/PTPN6/VAV1/CFD/LYN/HRG/ACTN1/KNG1/PIK3CG/RAC2/APOH/FN1/GNG2/FERMT3/APBB1IP/PDGFB/LHFPL2/SERPINF2/PLCG2/CD36/PLEK/LCP2/COL1A1	35	ANCA_gse108113_glo	ANCA	2.76836
R-HSA-977606	Regulation of Complement cascade	0.0176991	47/10654	2.65062e-05	0.00183776	0.00172058	C1QC/C1R/C3AR1/C5AR1/C3/C2/CFP/C1QA/C1QB/CPN2/CR2/C7	12	ANCA_gse108113_glo	ANCA	2.73571
R-HSA-449147	Signaling by Interleukins	0.0766962	461/10654	3.536e-05	0.0021632	0.00202527	FSCN1/TIMP1/TGFB1/RELA/CEBPD/TP53/GATA3/INPP5D/ICAM1/CSF1R/GSTA2/ANXA1/CCND1/ITGB2/CISH/COL1A2/PRKACA/TNF/PTPN6/VAV1/LCP1/LYN/CSF1/MAOA/TNFRSF1B/CD4/RORA/IL15RA/FN1/MMP2/IL17RB/IL10RA/FOS/LMNB1/CD86/CCR1/CNTFR/IL2RG/HCK/MAP2K6/IL2RB/CSF2RB/MYD88/CD36/ITGAX/S100A12/IL1B/HMOX1/SAA1/CCL4/IL13RA2/CCL5	52	ANCA_gse108113_glo	ANCA	2.6649
R-HSA-114608	Platelet degranulation	0.0309735	129/10654	5.98083e-05	0.00327372	0.00306497	EGF/TIMP1/TGFB1/VEGFC/ALB/TAGLN2/FLNA/ECM1/PLG/CFD/HRG/ACTN1/KNG1/APOH/FN1/FERMT3/PDGFB/LHFPL2/SERPINF2/CD36/PLEK	21	ANCA_gse108113_glo	ANCA	2.48496
R-HSA-216083	Integrin cell surface interactions	0.0235988	85/10654	7.66641e-05	0.0037967	0.0035546	ICAM1/ITGA5/ITGB2/COL4A2/COL10A1/COL1A2/CD44/HSPG2/COL4A1/FN1/ITGA11/COL3A1/ITGA4/ITGAX/ITGAL/COL1A1	16	ANCA_gse108113_glo	ANCA	2.42059
R-HSA-76005	Response to elevated platelet cytosolic Ca2+	0.0309735	134/10654	0.000105298	0.00439982	0.00411927	EGF/TIMP1/TGFB1/VEGFC/ALB/TAGLN2/FLNA/ECM1/PLG/CFD/HRG/ACTN1/KNG1/APOH/FN1/FERMT3/PDGFB/LHFPL2/SERPINF2/CD36/PLEK	21	ANCA_gse108113_glo	ANCA	2.35656
R-HSA-6783783	Interleukin-10 signaling	0.0162242	47/10654	0.000134923	0.00539691	0.00505277	TIMP1/ICAM1/TNF/CSF1/TNFRSF1B/IL10RA/CD86/CCR1/IL1B/CCL4/CCL5	11	ANCA_gse108113_glo	ANCA	2.26785
R-HSA-381426	Regulation of Insulin-like Growth Factor (IGF) transport and uptake by Insulin-like Growth Factor Binding Proteins (IGFBPs)	0.0280236	125/10654	0.000331552	0.0118902	0.011132	TIMP1/MFGE8/ALB/PLG/CSF1/PNPLA2/KNG1/IGFBP2/IGFBP6/MXRA8/FN1/MMP2/C3/WFS1/LTBP1/TMEM132A/EVA1A/IGFBP1/KLK1	19	ANCA_gse108113_glo	ANCA	1.92481
R-HSA-1474228	Degradation of the extracellular matrix	0.0294985	140/10654	0.000536224	0.0176247	0.0165009	TIMP1/FURIN/ADAM15/ADAMTS1/COL4A2/CAPN1/COL10A1/CTSS/MMP14/COL1A2/CD44/PLG/HSPG2/COL4A1/FN1/MMP2/KLKB1/COL3A1/CTSV/COL1A1	20	ANCA_gse108113_glo	ANCA	1.75388
R-HSA-2168880	Scavenging of heme from plasma	0.00737463	13/10654	0.000861437	0.0248859	0.0232991	ALB/LRP1/HBA2/HBA1/HBB	5	ANCA_gse108113_glo	ANCA	1.60405
R-HSA-3000170	Syndecan interactions	0.0103245	27/10654	0.00118431	0.0332887	0.0311661	TGFB1/SDC3/COL1A2/ACTN1/FN1/COL3A1/COL1A1	7	ANCA_gse108113_glo	ANCA	1.4777
R-HSA-166786	Creation of C4 and C2 activators	0.00737463	14/10654	0.00127033	0.0338754	0.0317154	C1QC/C1R/FCN1/C1QA/C1QB	5	ANCA_gse108113_glo	ANCA	1.47012
R-HSA-1474244	Extracellular matrix organization	0.0856031	301/10654	3.15841e-11	3.18052e-08	2.74948e-08	COL3A1/CD151/TIMP1/CTSS/COL6A3/BGN/PXDN/TGFB1/MMP7/CTSD/MMP14/VCAN/TIMP2/PCOLCE/SDC3/FN1/COL6A2/SPARC/FBLN1/ACTN1/ITGB3/LOXL1/TNC/VCAM1/COL4A1/COL4A2/TGFB2/ITGA3/EFEMP2/MFAP4/ITGAL/COL1A2/THBS1/ICAM1/ITGB4/ITGB2/COL1A1/CAPN6/CD44/MMP2/CTSG/LAMC2/ITGB6/PCOLCE2	44	ANCA_gse108113_tub	ANCA	7.4975
R-HSA-909733	Interferon alpha/beta signaling	0.036965	69/10654	3.3904e-10	1.08407e-07	9.37148e-08	IFNAR2/IFITM2/PSMB8/IFITM3/HLA-C/IFITM1/PTPN6/BST2/GBP2/RNASEL/HLA-A/OAS1/ISG15/IFI6/OAS3/IRF1/IFI27/IRF8/EGR1	19	ANCA_gse108113_tub	ANCA	6.96494
R-HSA-913531	Interferon Signaling	0.0642023	199/10654	3.71077e-10	1.08407e-07	9.37148e-08	IFNAR2/IFITM2/PSMB8/TRIM21/IFITM3/HLA-DPB1/HLA-C/IFITM1/PTPN6/IFNGR2/BST2/GBP2/TRIM8/VCAM1/UBA7/HLA-DQA1/RNASEL/HLA-A/OAS1/ICAM1/HLA-DRB1/GBP3/FLNA/ISG15/CD44/IFI6/OAS3/HLA-DQA2/GBP4/IRF1/IFI27/IRF8/EGR1	33	ANCA_gse108113_tub	ANCA	6.96494
R-HSA-2173782	Binding and Uptake of Ligands by Scavenger Receptors	0.0291829	42/10654	4.30612e-10	1.08407e-07	9.37148e-08	HBA1/HBA2/HBB/COL3A1/SCARB1/LRP1/SPARC/COL4A1/COL4A2/COL1A2/SAA1/COL1A1/MASP1/CD36/ALB	15	ANCA_gse108113_tub	ANCA	6.96494
R-HSA-76002	Platelet activation, signaling and aggregation	0.07393	262/10654	9.31708e-10	1.87646e-07	1.62215e-07	ARRB2/TIMP1/FCER1G/TGFB1/GNG11/CSK/CLU/PTPN6/SERPING1/FN1/LCP2/DGKZ/SPARC/ACTN1/ITGB3/TMSB4X/TGFB2/TAGLN2/GNG2/APBB1IP/DGKA/LYN/COL1A2/VEGFC/THBS1/FLNA/COL1A1/PIK3R3/ADRA2A/PIK3CG/EGF/ECM1/PRKCB/RAC2/SELP/CD36/ALB/APOH	38	ANCA_gse108113_tub	ANCA	6.72666
R-HSA-202733	Cell surface interactions at the vascular wall	0.0486381	137/10654	7.12265e-09	1.19542e-06	1.03341e-06	CD99/FCER1G/CD74/TGFB1/PTPN6/SDC3/GRB7/INPP5D/FN1/SIRPG/ITGB3/GYPC/SELPLG/ITGA3/CD2/ITGAL/LYN/COL1A2/ITGB2/COL1A1/CD44/CD48/JAML/CD84/SELP	25	ANCA_gse108113_tub	ANCA	5.92248
R-HSA-877300	Interferon gamma signaling	0.0389105	92/10654	1.05249e-08	1.51408e-06	1.30888e-06	TRIM21/HLA-DPB1/HLA-C/PTPN6/IFNGR2/GBP2/TRIM8/VCAM1/HLA-DQA1/HLA-A/OAS1/ICAM1/HLA-DRB1/GBP3/CD44/OAS3/HLA-DQA2/GBP4/IRF1/IRF8	20	ANCA_gse108113_tub	ANCA	5.81985
R-HSA-3000170	Syndecan interactions	0.0214008	27/10654	1.91173e-08	2.4064e-06	2.08027e-06	COL3A1/TGFB1/SDC3/FN1/ACTN1/ITGB3/TNC/COL1A2/THBS1/ITGB4/COL1A1	11	ANCA_gse108113_tub	ANCA	5.61863
R-HSA-449147	Signaling by Interleukins	0.0972763	461/10654	5.18858e-08	5.2249e-06	4.5168e-06	TP53/TIMP1/RELA/IL32/CCL5/TGFB1/IL10RA/PSMB8/MYD88/VIM/PSMB10/PTPN6/LCN2/INPP5D/FN1/FSCN1/H3C11/LCP1/CCR1/IL15RA/CCL11/IL2RG/VCAM1/CSF1R/NFKB2/IL10RB/HCK/H3C7/LYN/COL1A2/CD86/SAA1/ICAM1/CD4/ITGB2/CXCL1/PSMB9/MUC1/FOS/PIK3R3/GATA3/H3C6/MMP2/CCL19/HAVCR2/H3C4/CD36/CTSG/ALOX5/CCL20	50	ANCA_gse108113_tub	ANCA	5.28192
R-HSA-198933	Immunoregulatory interactions between a Lymphoid and a non-Lymphoid cell	0.0447471	132/10654	7.02344e-08	6.42964e-06	5.55826e-06	COL3A1/CD99/TYROBP/CD40/C3/HLA-C/IFITM1/HCST/CD3G/VCAM1/SLAMF7/HLA-A/ITGAL/COL1A2/ICAM1/CD96/ITGB2/COL1A1/JAML/KLRB1/CD3D/CLEC2B/SLAMF6	23	ANCA_gse108113_tub	ANCA	5.19181
R-HSA-216083	Integrin cell surface interactions	0.0350195	85/10654	8.8444e-08	7.42193e-06	6.41607e-06	COL3A1/COL6A3/FN1/COL6A2/ITGB3/TNC/VCAM1/COL4A1/COL4A2/ITGA3/ITGAL/COL1A2/THBS1/ICAM1/ITGB2/COL1A1/CD44/ITGB6	18	ANCA_gse108113_tub	ANCA	5.12948
R-HSA-2022090	Assembly of collagen fibrils and other multimeric structures	0.0291829	61/10654	1.31456e-07	1.01828e-05	8.80274e-06	COL3A1/CD151/CTSS/COL6A3/PXDN/MMP7/PCOLCE/COL6A2/LOXL1/COL4A1/COL4A2/COL1A2/ITGB4/COL1A1/LAMC2	15	ANCA_gse108113_tub	ANCA	4.99213
R-HSA-6785807	Interleukin-4 and Interleukin-13 signaling	0.0389105	108/10654	1.79773e-07	1.29308e-05	1.11784e-05	TP53/TIMP1/TGFB1/VIM/LCN2/FN1/FSCN1/CCL11/IL2RG/VCAM1/COL1A2/SAA1/ICAM1/ITGB2/MUC1/FOS/GATA3/MMP2/CD36/ALOX5	20	ANCA_gse108113_tub	ANCA	4.88837
R-HSA-3000178	ECM proteoglycans	0.0311284	76/10654	5.02672e-07	3.11816e-05	2.69557e-05	COL3A1/COL6A3/BGN/TGFB1/VCAN/FN1/COL6A2/SPARC/ITGB3/TNC/COL4A1/COL4A2/TGFB2/COL1A2/COL1A1/ITGB6	16	ANCA_gse108113_tub	ANCA	4.5061
R-HSA-166663	Initial triggering of complement	0.0175097	23/10654	5.88332e-07	3.11816e-05	2.69557e-05	C1S/C1QC/C1R/C3/C1QB/CFB/C2/C1QA/MASP1	9	ANCA_gse108113_tub	ANCA	4.5061
R-HSA-76005	Response to elevated platelet cytosolic Ca2+	0.040856	134/10654	1.60409e-06	7.692e-05	6.64954e-05	TIMP1/TGFB1/CLU/SERPING1/FN1/SPARC/ACTN1/ITGB3/TMSB4X/TGFB2/TAGLN2/VEGFC/THBS1/FLNA/EGF/ECM1/PRKCB/SELP/CD36/ALB/APOH	21	ANCA_gse108113_tub	ANCA	4.11396
R-HSA-6798695	Neutrophil degranulation	0.0914397	480/10654	2.57778e-06	0.000117992	0.000102001	HBB/LYZ/PYCARD/TYROBP/S100A11/CTSS/FCER1G/RAB3D/MAN2B1/TRAPPC1/C3/CTSD/HLA-C/DOCK2/CYBB/GSDMD/QPCT/ARSA/TIMP2/PTPN6/LCN2/LPCAT1/SLPI/BST2/MNDA/CYBA/FCGR2A/ADGRE5/ATP6V0C/PTPRC/GLIPR1/ITGAL/RHOF/CD53/LRG1/ITGB2/NCKAP1L/CXCL1/BIN2/CD44/TCN1/LTF/CD36/S100A9/CTSG/ALOX5/SIGLEC14	47	ANCA_gse108113_tub	ANCA	3.92815
R-HSA-114608	Platelet degranulation	0.0389105	129/10654	3.36652e-06	0.000147395	0.000127419	TIMP1/TGFB1/CLU/SERPING1/FN1/SPARC/ACTN1/ITGB3/TMSB4X/TGFB2/TAGLN2/VEGFC/THBS1/FLNA/EGF/ECM1/SELP/CD36/ALB/APOH	20	ANCA_gse108113_tub	ANCA	3.83152
R-HSA-1474290	Collagen formation	0.0311284	90/10654	5.32531e-06	0.000206253	0.000178301	COL3A1/CD151/CTSS/COL6A3/PXDN/MMP7/PCOLCE/COL6A2/LOXL1/COL4A1/COL4A2/COL1A2/ITGB4/COL1A1/LAMC2/PCOLCE2	16	ANCA_gse108113_tub	ANCA	3.6856
R-HSA-9006931	Signaling by Nuclear Receptors	0.0622568	299/10654	1.87962e-05	0.000675991	0.000584378	ABCG1/PLTP/APOC1/GNG11/MMP7/CTSD/NR1H2/H2AC8/PDK4/CARM1/H2BC12/GTF2F1/H3C11/H4C4/H2AX/POLR2D/ARL4C/NCOR2/GNG2/H3C7/FKBP5/FOS/PIK3R3/H4C13/GATA3/EGF/H3C6/MMP2/H2BC8/H3C4/H2BC14/ALDH1A3	32	ANCA_gse108113_tub	ANCA	3.17006
R-HSA-166786	Creation of C4 and C2 activators	0.0116732	14/10654	2.63944e-05	0.000916524	0.000792312	C1S/C1QC/C1R/C1QB/C1QA/MASP1	6	ANCA_gse108113_tub	ANCA	3.03786
R-HSA-1474228	Degradation of the extracellular matrix	0.036965	140/10654	4.10191e-05	0.00133246	0.00115188	COL3A1/TIMP1/CTSS/COL6A3/MMP7/CTSD/MMP14/TIMP2/FN1/COL6A2/COL4A1/COL4A2/COL1A2/COL1A1/CAPN6/CD44/MMP2/CTSG/LAMC2	19	ANCA_gse108113_tub	ANCA	2.87535
R-HSA-6783783	Interleukin-10 signaling	0.0194553	47/10654	6.44737e-05	0.00196742	0.00170079	TIMP1/CCL5/IL10RA/CCR1/IL10RB/CD86/ICAM1/CXCL1/CCL19/CCL20	10	ANCA_gse108113_tub	ANCA	2.7061
R-HSA-977606	Regulation of Complement cascade	0.0194553	47/10654	6.44737e-05	0.00196742	0.00170079	C1S/C1QC/C1R/C3/C1QB/CLU/SERPING1/CFB/C2/C1QA	10	ANCA_gse108113_tub	ANCA	2.7061
R-HSA-166658	Complement cascade	0.0214008	58/10654	8.55697e-05	0.00239357	0.00206919	C1S/C1QC/C1R/C3/C1QB/CLU/SERPING1/CFB/C2/C1QA/MASP1	11	ANCA_gse108113_tub	ANCA	2.62095
R-HSA-380108	Chemokine receptors bind chemokines	0.0214008	59/10654	0.000100683	0.00274021	0.00236885	CXCL16/CCL5/CX3CL1/CCR1/CCL11/CXCL1/CXCL6/CCL19/CCL21/ACKR2/CCL20	11	ANCA_gse108113_tub	ANCA	2.56222
R-HSA-2168880	Scavenging of heme from plasma	0.00972763	13/10654	0.000238842	0.00542531	0.00469004	HBA1/HBA2/HBB/LRP1/ALB	5	ANCA_gse108113_tub	ANCA	2.26558
R-HSA-381426	Regulation of Insulin-like Growth Factor (IGF) transport and uptake by Insulin-like Growth Factor Binding Proteins (IGFBPs)	0.0291829	125/10654	0.000980677	0.0159281	0.0137694	LGALS1/TIMP1/IGFBP6/C3/MFGE8/VCAN/FN1/GZMH/TNC/FSTL1/IGFBP2/MMP2/KLK1/CTSG/ALB	15	ANCA_gse108113_tub	ANCA	1.79784
R-HSA-913531	Interferon Signaling	0.0932642	199/10654	1.92854e-08	7.74872e-06	6.99685e-06	HLA-DRB1/PSMB8/VCAM1/HLA-DRA/IFIT3/HLA-B/GBP2/STAT1/HLA-F/HLA-DPA1/EGR1/GBP1/TRIM22/IFITM1/ISG20/MX1/ISG15/HLA-DQB1	18	ANCA_gse104954	ANCA	5.11077
R-HSA-1474244	Extracellular matrix organization	0.11399	301/10654	2.44825e-08	7.74872e-06	6.99685e-06	P4HA1/COL4A2/ITGB6/COL4A1/CTSV/VCAM1/TIMP1/PCOLCE2/PXDN/VCAN/MMP7/CTSS/ACTN1/COL3A1/ADAMTS1/TNC/COL6A3/ITGB2/PLG/FGB/COL1A2/FGG	22	ANCA_gse104954	ANCA	5.11077
R-HSA-909733	Interferon alpha/beta signaling	0.0569948	69/10654	3.78451e-08	7.98531e-06	7.21049e-06	PSMB8/IFIT3/HLA-B/GBP2/STAT1/HLA-F/EGR1/IFITM1/ISG20/MX1/ISG15	11	ANCA_gse104954	ANCA	5.09771
R-HSA-166663	Initial triggering of complement	0.0362694	23/10654	1.10132e-07	1.65995e-05	1.49889e-05	CFB/C3/C2/C1S/C1R/C1QB/C1QA	7	ANCA_gse104954	ANCA	4.7799
R-HSA-977606	Regulation of Complement cascade	0.0466321	47/10654	1.31118e-07	1.65995e-05	1.49889e-05	CFB/C3/C2/CLU/SERPING1/C1S/C1R/C1QB/C1QA	9	ANCA_gse104954	ANCA	4.7799
R-HSA-216083	Integrin cell surface interactions	0.0569948	85/10654	3.44023e-07	3.62944e-05	3.27727e-05	COL4A2/ITGB6/COL4A1/VCAM1/COL3A1/TNC/COL6A3/ITGB2/FGB/COL1A2/FGG	11	ANCA_gse104954	ANCA	4.44016
R-HSA-6798695	Neutrophil degranulation	0.134715	480/10654	5.15601e-07	4.66251e-05	4.2101e-05	LTF/C3/LPCAT1/QPCT/MME/S100A11/SERPINA3/ANXA2/HLA-B/LYZ/PYCARD/CTSS/OLFM4/CD53/TYROBP/LCN2/SLPI/FCER1G/ITGB2/PLAC8/S100A8/MGAM/MNDA/HBB/BPI/HSPA6	26	ANCA_gse104954	ANCA	4.33138
R-HSA-1474290	Collagen formation	0.0569948	90/10654	6.20037e-07	4.90605e-05	4.43e-05	P4HA1/COL4A2/COL4A1/CTSV/PCOLCE2/PXDN/MMP7/CTSS/COL3A1/COL6A3/COL1A2	11	ANCA_gse104954	ANCA	4.30927
R-HSA-2173782	Binding and Uptake of Ligands by Scavenger Receptors	0.0414508	42/10654	6.98617e-07	4.91352e-05	4.43675e-05	COL4A2/COL4A1/COL3A1/ALB/CD163/HBB/COL1A2/JCHAIN	8	ANCA_gse104954	ANCA	4.30861
R-HSA-877300	Interferon gamma signaling	0.0569948	92/10654	7.76227e-07	4.91352e-05	4.43675e-05	HLA-DRB1/VCAM1/HLA-DRA/HLA-B/GBP2/STAT1/HLA-F/HLA-DPA1/GBP1/TRIM22/HLA-DQB1	11	ANCA_gse104954	ANCA	4.30861
R-HSA-166658	Complement cascade	0.0466321	58/10654	8.62885e-07	4.96551e-05	4.4837e-05	CFB/C3/C2/CLU/SERPING1/C1S/C1R/C1QB/C1QA	9	ANCA_gse104954	ANCA	4.30404
R-HSA-380108	Chemokine receptors bind chemokines	0.0466321	59/10654	1.00243e-06	5.28782e-05	4.77473e-05	CXCL6/CCL20/CX3CR1/CXCL9/CCL5/CCL2/CXCL10/CCL19/CXCL13	9	ANCA_gse104954	ANCA	4.27672
R-HSA-2022090	Assembly of collagen fibrils and other multimeric structures	0.0466321	61/10654	1.34092e-06	6.52924e-05	5.8957e-05	COL4A2/COL4A1/CTSV/PXDN/MMP7/CTSS/COL3A1/COL6A3/COL1A2	9	ANCA_gse104954	ANCA	4.18514
R-HSA-114608	Platelet degranulation	0.0621762	129/10654	3.6477e-06	0.000164928	0.000148925	HRG/CLU/SERPINA3/SERPING1/TIMP1/APOH/ACTN1/ALB/EGF/PLG/FGB/FGG	12	ANCA_gse104954	ANCA	3.78271
R-HSA-76005	Response to elevated platelet cytosolic Ca2+	0.0621762	134/10654	5.42923e-06	0.000229114	0.000206882	HRG/CLU/SERPINA3/SERPING1/TIMP1/APOH/ACTN1/ALB/EGF/PLG/FGB/FGG	12	ANCA_gse104954	ANCA	3.63995
R-HSA-6785807	Interleukin-4 and Interleukin-13 signaling	0.0518135	108/10654	2.50446e-05	0.000990828	0.000894686	VCAM1/TIMP1/STAT1/VIM/FOS/LCN2/ANXA1/ITGB2/CCL2/COL1A2	10	ANCA_gse104954	ANCA	3.004
R-HSA-449147	Signaling by Interleukins	0.11399	461/10654	3.05436e-05	0.00109669	0.000990276	SOCS2/PSMB8/PSMB10/VCAM1/ANXA2/TIMP1/SOD2/PSMB9/STAT1/IL32/VIM/CCL20/CASP1/FOS/LCN2/ANXA1/ITGB2/CCL5/CCL2/CXCL10/COL1A2/CCL19	22	ANCA_gse104954	ANCA	2.95992
R-HSA-1474228	Degradation of the extracellular matrix	0.0569948	140/10654	4.60092e-05	0.00153283	0.0013841	COL4A2/COL4A1/CTSV/TIMP1/MMP7/CTSS/COL3A1/ADAMTS1/COL6A3/PLG/COL1A2	11	ANCA_gse104954	ANCA	2.81451
R-HSA-2168880	Scavenging of heme from plasma	0.0207254	13/10654	6.56711e-05	0.001898	0.00171383	ALB/CD163/HBB/JCHAIN	4	ANCA_gse104954	ANCA	2.7217
R-HSA-3000178	ECM proteoglycans	0.0414508	76/10654	6.59653e-05	0.001898	0.00171383	COL4A2/ITGB6/COL4A1/VCAN/COL3A1/TNC/COL6A3/COL1A2	8	ANCA_gse104954	ANCA	2.7217
R-HSA-381426	Regulation of Insulin-like Growth Factor (IGF) transport and uptake by Insulin-like Growth Factor Binding Proteins (IGFBPs)	0.0518135	125/10654	8.79301e-05	0.00229502	0.00207233	C3/GPC3/TIMP1/VCAN/TNC/ALB/PLG/KLK1/LGALS1/FGG	10	ANCA_gse104954	ANCA	2.63921
R-HSA-166786	Creation of C4 and C2 activators	0.0207254	14/10654	9.06405e-05	0.00229502	0.00207233	C1S/C1R/C1QB/C1QA	4	ANCA_gse104954	ANCA	2.63921
R-HSA-6783783	Interleukin-10 signaling	0.0310881	47/10654	0.000189231	0.00460706	0.00416003	TIMP1/CCL20/CCL5/CCL2/CXCL10/CCL19	6	ANCA_gse104954	ANCA	2.33658
R-HSA-76002	Platelet activation, signaling and aggregation	0.0725389	262/10654	0.000290936	0.00614545	0.00554915	HRG/CLU/SERPINA3/SERPING1/TIMP1/APOH/ACTN1/ALB/FCER1G/EGF/PLG/FGB/COL1A2/FGG	14	ANCA_gse104954	ANCA	2.21145
R-HSA-198933	Immunoregulatory interactions between a Lymphoid and a non-Lymphoid cell	0.0466321	132/10654	0.000650519	0.0107675	0.00972267	C3/VCAM1/HLA-B/HLA-F/COL3A1/TYROBP/IFITM1/ITGB2/COL1A2	9	ANCA_gse104954	ANCA	1.96789
R-HSA-3000170	Syndecan interactions	0.0207254	27/10654	0.00132171	0.0185921	0.0167881	ACTN1/COL3A1/TNC/COL1A2	4	ANCA_gse104954	ANCA	1.73067
R-HSA-6798695	Neutrophil degranulation	0.173502	480/10654	1.95427e-18	1.34845e-15	1.18696e-15	C3/PLEKHO2/PYCARD/SLC27A2/CD53/TYROBP/FCER1G/LYZ/ITGAM/TNFRSF1B/CTSS/TLR2/MAN2B1/FCN1/ITGB2/PYGL/CYBB/C3AR1/MGAM/PTX3/ALOX5/CXCL1/CD300A/DOCK2/ADGRE5/TCIRG1/FGR/CD14/CFD/GLIPR1/CD44/CD36/LAIR1/PLAC8/CLEC5A/AOC1/HPSE/PTPRC/HK3/MNDA/PLAUR/RNASE2/LTF/C5AR1/SLCO4C1/SERPINA3/OLR1/HBB/CD68/SLPI/MMP9/S100A8/S100A9/FCGR3B/FPR1	55	ANCA_gse104948	ANCA	14.8702
R-HSA-6783783	Interleukin-10 signaling	0.0504732	47/10654	1.69114e-13	5.83442e-11	5.13572e-11	IL10RA/TNFRSF1B/TIMP1/CXCL1/CCL4/CCR1/CD86/CCR5/CCL5/CCR2/CCL2/CXCL8/IL1B/FPR1/CXCL10/CCL20	16	ANCA_gse104948	ANCA	10.234
R-HSA-380108	Chemokine receptors bind chemokines	0.0473186	59/10654	1.11471e-10	2.56383e-08	2.25679e-08	CXCL1/CCRL2/CCL4/CX3CR1/CXCL6/CCR1/CCR5/CCL5/CCR2/CXCR4/CCL2/CXCL8/CXCL10/CCL20/PF4	15	ANCA_gse104948	ANCA	7.59111
R-HSA-114608	Platelet degranulation	0.0567823	129/10654	4.56098e-08	7.86769e-06	6.92549e-06	HRG/APOH/TIMP1/PLG/CFD/ALB/FN1/ACTN1/CD36/EGF/PLEK/LHFPL2/KNG1/PFN1/SERPINE1/IGF1/SERPINA3/PF4	18	ANCA_gse104948	ANCA	5.10415
R-HSA-76002	Platelet activation, signaling and aggregation	0.0820189	262/10654	6.71443e-08	8.85698e-06	7.7963e-06	HRG/RAC2/FCER1G/APOH/TIMP1/PLG/LCP2/CFD/ALB/FN1/ACTN1/LYN/CD36/EGF/PLEK/LHFPL2/GNA15/COL1A2/VAV1/KNG1/PFN1/SERPINE1/IGF1/SERPINA3/COL1A1/PF4	26	ANCA_gse104948	ANCA	5.05271
R-HSA-76005	Response to elevated platelet cytosolic Ca2+	0.0567823	134/10654	8.29533e-08	8.85698e-06	7.7963e-06	HRG/APOH/TIMP1/PLG/CFD/ALB/FN1/ACTN1/CD36/EGF/PLEK/LHFPL2/KNG1/PFN1/SERPINE1/IGF1/SERPINA3/PF4	18	ANCA_gse104948	ANCA	5.05271
R-HSA-449147	Signaling by Interleukins	0.113565	461/10654	1.00937e-07	8.85698e-06	7.7963e-06	HCK/IL10RA/ITGAM/TNFRSF1B/TIMP1/CSF1R/ITGB2/CASP1/ALOX5/CXCL1/SOD2/CCL4/FN1/LYN/CD36/PSMB10/LCP1/CCR1/CD86/COL1A2/VAV1/CCR5/SDC1/CCL5/CCR2/MYC/CCL2/HMOX1/MMP9/CXCL8/IL1B/FPR1/MMP1/CXCL10/CCL20/MMP3	36	ANCA_gse104948	ANCA	5.05271
R-HSA-6785807	Interleukin-4 and Interleukin-13 signaling	0.0504732	108/10654	1.10548e-07	8.85698e-06	7.7963e-06	ITGAM/TNFRSF1B/TIMP1/ITGB2/ALOX5/FN1/CD36/COL1A2/MYC/CCL2/HMOX1/MMP9/CXCL8/IL1B/MMP1/MMP3	16	ANCA_gse104948	ANCA	5.05271
R-HSA-3000170	Syndecan interactions	0.0252366	27/10654	7.62136e-07	3.75624e-05	3.30641e-05	FN1/ACTN1/COL1A2/TNC/SDC1/COL5A2/COL1A1/COL3A1	8	ANCA_gse104948	ANCA	4.42525
R-HSA-1474228	Degradation of the extracellular matrix	0.0536278	140/10654	8.28414e-07	3.81071e-05	3.35435e-05	ADAMTS1/TIMP1/CTSS/PLG/CD44/FN1/CTSV/COL6A3/COL1A2/COL5A2/COL1A1/CAPN3/MMP9/COL3A1/MMP1/MMP3/MMP7	17	ANCA_gse104948	ANCA	4.41899
R-HSA-1474244	Extracellular matrix organization	0.0820189	301/10654	1.02532e-06	4.4217e-05	3.89218e-05	ADAMTS1/ITGAM/TIMP1/CTSS/PLG/ITGB2/PXDN/CD44/FN1/ACTN1/CTSV/COL6A3/COL1A2/TNC/SDC1/SERPINE1/COL5A2/VCAN/COL1A1/CAPN3/MMP9/COL3A1/MMP1/MMP3/COMP/MMP7	26	ANCA_gse104948	ANCA	4.35441
R-HSA-2022090	Assembly of collagen fibrils and other multimeric structures	0.0347003	61/10654	1.50667e-06	6.11529e-05	5.38295e-05	CTSS/PXDN/CTSV/COL6A3/COL1A2/COL5A2/COL1A1/MMP9/COL3A1/MMP3/MMP7	11	ANCA_gse104948	ANCA	4.21358
R-HSA-2173782	Binding and Uptake of Ligands by Scavenger Receptors	0.0283912	42/10654	3.06134e-06	0.000114128	0.000100461	ALB/CD36/COLEC11/CD163/COL1A2/MARCO/COL1A1/HBB/COL3A1	9	ANCA_gse104948	ANCA	3.94261
R-HSA-166663	Initial triggering of complement	0.022082	23/10654	3.14267e-06	0.000114128	0.000100461	C3/C1QB/FCN1/C1QA/CFD/COLEC11/CFB	7	ANCA_gse104948	ANCA	3.94261
R-HSA-381426	Regulation of Insulin-like Growth Factor (IGF) transport and uptake by Insulin-like Growth Factor Binding Proteins (IGFBPs)	0.0473186	125/10654	4.29075e-06	0.000148031	0.000130303	C3/TIMP1/PLG/LGALS1/ALB/FN1/KNG1/TNC/IGFBP6/IGF1/VCAN/GZMH/KLK1/IGFBP1/MMP1	15	ANCA_gse104948	ANCA	3.82965
R-HSA-166658	Complement cascade	0.0315457	58/10654	6.92883e-06	0.000217555	0.000191502	C3/C1QB/FCN1/C1QA/C3AR1/CFD/CR2/COLEC11/CFB/C5AR1	10	ANCA_gse104948	ANCA	3.66243
R-HSA-202733	Cell surface interactions at the vascular wall	0.0473186	137/10654	1.33152e-05	0.000399457	0.000351619	CD48/FCER1G/ITGAM/ITGB2/CD44/FN1/LYN/SLC7A9/COL1A2/SDC1/OLR1/COL1A1/MMP1/EPCAM/PF4	15	ANCA_gse104948	ANCA	3.39853
R-HSA-216083	Integrin cell surface interactions	0.0347003	85/10654	4.0707e-05	0.00116988	0.00102978	ITGAM/ITGB2/CD44/FN1/COL6A3/COL1A2/TNC/COL5A2/COL1A1/COL3A1/COMP	11	ANCA_gse104948	ANCA	2.93186
R-HSA-1474290	Collagen formation	0.0347003	90/10654	6.9553e-05	0.00145429	0.00128013	CTSS/PXDN/CTSV/COL6A3/COL1A2/COL5A2/COL1A1/MMP9/COL3A1/MMP3/MMP7	11	ANCA_gse104948	ANCA	2.83735
R-HSA-3000178	ECM proteoglycans	0.0315457	76/10654	7.89269e-05	0.00160175	0.00140993	FN1/COL6A3/COL1A2/TNC/SERPINE1/COL5A2/VCAN/COL1A1/COL3A1/COMP	10	ANCA_gse104948	ANCA	2.79541
R-HSA-977606	Regulation of Complement cascade	0.022082	47/10654	0.000436688	0.00766712	0.00674893	C3/C1QB/C1QA/C3AR1/CR2/CFB/C5AR1	7	ANCA_gse104948	ANCA	2.11537
R-HSA-425407	SLC-mediated transmembrane transport	0.0567823	251/10654	0.000505911	0.0083114	0.00731606	SLC22A8/SLC6A13/SLC13A3/SLC22A11/SLC13A2/ALB/SLC17A1/SLC22A6/SLC7A9/SLC13A1/SLC12A3/RHCG/SLC5A12/SLC34A1/SLC47A1/SLCO4C1/SLC3A1/SLC12A1	18	ANCA_gse104948	ANCA	2.08033
R-HSA-198933	Immunoregulatory interactions between a Lymphoid and a non-Lymphoid cell	0.0378549	132/10654	0.00055951	0.00897818	0.00790299	MICB/C3/TYROBP/ITGB2/CD300A/LAIR1/IFITM1/COL1A2/FCGR2B/TREM2/COL1A1/COL3A1	12	ANCA_gse104948	ANCA	2.04681
R-HSA-166786	Creation of C4 and C2 activators	0.0126183	14/10654	0.000607753	0.00931888	0.00820289	C1QB/FCN1/C1QA/COLEC11	4	ANCA_gse104948	ANCA	2.03064

## Sheet: Data S4
LN	IgA	MN
COL1A2, COL3A1, CCDC80, COL14A1, TIMP3, DCN, COL1A1, PRG4, ZBTB16, PER1, EFEMP1, COL6A1, MTRNR2L1, SEMA6D, XAF1, IFI44L, PCK1, MX1, ALDOB, FKBP5, COL5A2, FSTL1, KLF9, LY6E, B2M, PFKFB3, RNF213, EPSTI1, IFI6, PARP14, PKP2, TSC22D3, CXCR4, ERRFI1, SFRP1, ISG15, ANKRD22, HLA-B, USP53, TPT1, OAS2, STAT1, IFITM2, SP110, PLSCR4, MT-ND1, EPAS1, SAMD9L, SH3BGRL3, KIAA0513, RPS4Y1, HLA-A, OAS1, MT-ND3, DD…	FABP1, ALDOB, GSTA1, GPX3, NQO1, MME, SLC13A3, AKR1B10, MT-RNR1, QPRT, MTATP6P1, FTL, FGB, MT-ND2, HPD, FAM151A, CD24, EEF1A1, MIOX, MTND1P23, SLC22A8, CYP4F3, AGXT2, AGMAT, PLTP, DCXR, GAPDH, SLC5A12, SOX4, SLC7A8, ACSL1, SLC16A9, SLC22A6, APOE, AK4, ATP5F1E, BHMT2, ECHS1, PTH1R, QDPR, MCCD1, SUCLG1, ABCC2, ACSM2A, SLC34A1, HPGD, MT-CO1, CMBL, ATOX1, DDC, SLC4A4, PDZK1IP1, ACADSB, PEPD, DBI, GPD…	HLA-DRB5, ATF3, TACSTD2, IRF1, HSPA1A, MAL, SOX4, HES1, GADD45B, ZFP36, CLDN4, MMP7, KLF10, JUN, FOXC1, DNAJB1, ELF3, CXCL2, HSP90AA1, MT-RNR1, HSPA1B, POU3F3, EGR1, JUNB, FOS, SCIN, CCNL1, S100A6, CCND1, IGFBP7, IER2, UMOD, HSPA8, PABPC1, HSP90AB1, PTMA, MT-ATP8, MT1HL1, MTATP6P1, IFITM3, FTH1, MT2P1, FKBP5, RARRES1, GPX3, RARRES3, CDH6, SOD2, MT1M, MT1E, MT2A, MT1X, SPP1, MT1G, MT1H, MT1F, CXCL…

## Sheet: Data S5
LN	IgA	MN
R-HSA-909733, R-HSA-913531, R-HSA-877300, R-HSA-1169410, R-HSA-156842, R-HSA-71291, R-HSA-156827, R-HSA-156902, R-HSA-72613, R-HSA-72737, R-HSA-975956, R-HSA-72706, R-HSA-72689, R-HSA-192823, R-HSA-2408557, R-HSA-72764, R-HSA-927802, R-HSA-975957, R-HSA-449147, R-HSA-168254, R-HSA-1799339, R-HSA-376176, R-HSA-2408522, R-HSA-168273, R-HSA-9010553, R-HSA-168255, R-HSA-936440, R-HSA-198933, R-HSA-11…	R-HSA-1428517, R-HSA-71291, R-HSA-163200, R-HSA-611105, R-HSA-163210, R-HSA-70263, R-HSA-156827, R-HSA-8949613, R-HSA-9010553, R-HSA-70326, R-HSA-72613, R-HSA-72737, R-HSA-72706, R-HSA-8978868, R-HSA-376176, R-HSA-156902, R-HSA-2408522, R-HSA-168255, R-HSA-5628897, R-HSA-156842, R-HSA-2408557, R-HSA-72689, R-HSA-3299685, R-HSA-975956, R-HSA-192823, R-HSA-72649, R-HSA-72764, R-HSA-72662, R-HSA-168…	R-HSA-6785807, R-HSA-909733, R-HSA-5661231, R-HSA-5660526, R-HSA-913531, R-HSA-877300, R-HSA-8953897, R-HSA-3371568, R-HSA-449147, R-HSA-3371497, R-HSA-6798695, R-HSA-211859, R-HSA-3371571, R-HSA-3299685, R-HSA-9614085, R-HSA-1236977, R-HSA-2262752, R-HSA-9006931, R-HSA-3371556, R-HSA-381426, R-HSA-8957275, R-HSA-8939211, R-HSA-114608, R-HSA-877312, R-HSA-982772, R-HSA-76005, R-HSA-983170, R-HSA-…

## Sheet: Data S6
gene	mutations	co-mutations	pathways
ARPC1B	TNKS2	CCND2:KDM6A	id	description	genelist
ADM	PDGFRA	CSF1R:SMO	R_HSA_450408	AUF1 (hnRNP D0) binds and destabilizes mRNA	EIF4G1/HNRNPD/HSPA1A/HSPA8/HSPB1/PABPC1/PSMA1/PSMA2/PSMA3/PSMA4/PSMA5/PSMA6/PSMA7/PSMA8/PSMB1/PSMB10/PSMB11/PSMB2/PSMB3/PSMB4/PSMB5/PSMB6/PSMB7/PSMB8/PSMB9/PSMC1/PSMC2/PSMC3/PSMC4/PSMC5/PSMC6/PSMD1/PSMD10/PSMD11/PSMD12/PSMD13/PSMD14/PSMD2/PSMD3/PSMD4/PSMD5/PSMD6/PSMD7/PSMD8/PSMD9/PSME1/PSME2/PSME3/PSME4/PSMF1/RPS27A/SEM1/UBA52/UBB/UBC
OCIAD2	GNAS	MUTYH:RAD54L	R_HSA_983170	Antigen Presentation: Folding, assembly and peptide loading of class I MHC	8/ATG14/B2M/BCAP31/BECN1/CALR/CANX/ERAP1/ERAP2/HLA-A/HLA-B/HLA-C/HLA-E/HLA-F/HLA-G/HLA-H/HSPA5/PDIA3/PIK3C3/PIK3R4/SAR1B/SEC13/SEC23A/SEC24A/SEC24B/SEC24C/SEC24D/SEC31A/TAP1/TAP2/TAPBP
C19orf33	TNKS	ACVR1B:EZH2	R_HSA_72737	Cap-dependent Translation Initiation	18S rRNA/28S rRNA/5.8S rRNA/5S rRNA/EIF1AX/EIF2B1/EIF2B2/EIF2B3/EIF2B4/EIF2B5/EIF2S1/EIF2S2/EIF2S3/EIF3A/EIF3B/EIF3C/EIF3D/EIF3E/EIF3F/EIF3G/EIF3H/EIF3I/EIF3J/EIF3K/EIF3L/EIF3M/EIF4A1/EIF4A2/EIF4B/EIF4E/EIF4EBP1/EIF4G1/EIF4H/EIF5/EIF5B/FAU/PABPC1/RPL10/RPL10A/RPL10L/RPL11/RPL12/RPL13/RPL13A/RPL14/RPL15/RPL17/RPL18/RPL18A/RPL19/RPL21/RPL22/RPL22L1/RPL23/RPL23A/RPL24/RPL26/RPL26L1/RPL27/RPL27A/RPL2…
BIRC3	QKI	MUTYH:SYK	R_HSA_202733	Cell surface interactions at the vascular wall	ANGPT1/ANGPT2/ANGPT4/APOB/ATP1B1/ATP1B2/ATP1B3/BSG/CAV1/CD177/CD2/CD244/CD44/CD47/CD48/CD58/CD74/CD84/CD99/CD99L2/CEACAM1/CEACAM3/CEACAM5/CEACAM6/CEACAM8/COL1A1/COL1A2/CXADR/DOK2/EPCAM/ESAM/F11R/F2/FCAMR/FCER1G/FN1/FYN/GAS6/GLG1/GP6/GPC1/GRB14/GRB2/GRB7/GYPA/GYPB/GYPC/HRAS/IGHA1/IGHA2/IGHM/IGHV/IGHV1-2/IGHV1-46/IGHV1-69/IGHV2-5/IGHV2-70/IGHV3-11/IGHV3-13/IGHV3-23/IGHV3-30/IGHV3-33/IGHV3-48/IGHV3-…
MAP1B	MAP2K4	EZH2:RAD51	R_HSA_8953897	Cellular responses to stimuli	18S rRNA/28S rRNA/5.8S rRNA/5S rRNA/AAAS/ABCC1/ACADVL/ACD/ACTR10/ACTR1A/ADD1/AGO1/AGO3/AGO4/AJUBA/AKT1/AKT1S1/AKT2/AKT3/ALB/AMER1/ANAPC1/ANAPC10/ANAPC11/ANAPC15/ANAPC16/ANAPC2/ANAPC4/ANAPC5/ANAPC7/APOA1/APOB/AQP8/AR/ARFGAP1/ARNT/ARNTL/ASF1A/ASNS/ATF2/ATF3/ATF4/ATF5/ATF6/ATM/ATOX1/ATP6V0B/ATP6V0C/ATP6V0D1/ATP6V0D2/ATP6V0E1/ATP6V0E2/ATP6V1A/ATP6V1B1/ATP6V1B2/ATP6V1C1/ATP6V1C2/ATP6V1D/ATP6V1E1/ATP6V…
UBE2L6	WISP3	SMO:SNCAIP	R_HSA_6799198	Complex I biogenesis	ACAD9/COA1/ECSIT/MT-ND1/MT-ND2/MT-ND3/MT-ND4/MT-ND5/MT-ND6/NDUFA1/NDUFA10/NDUFA11/NDUFA12/NDUFA13/NDUFA2/NDUFA3/NDUFA5/NDUFA6/NDUFA7/NDUFA8/NDUFA9/NDUFAB1/NDUFAF1/NDUFAF2/NDUFAF3/NDUFAF4/NDUFAF5/NDUFAF6/NDUFAF7/NDUFB1/NDUFB10/NDUFB11/NDUFB2/NDUFB3/NDUFB4/NDUFB5/NDUFB6/NDUFB7/NDUFB8/NDUFB9/NDUFC1/NDUFC2/NDUFS1/NDUFS2/NDUFS3/NDUFS4/NDUFS5/NDUFS6/NDUFS7/NDUFS8/NDUFV1/NDUFV2/NDUFV3/NUBPL/TIMMDC1/TMEM…
ENTPD5	GREM1	ACVR1B:ZNF217	R_HSA_168928	DDX58/IFIH1-mediated induction of interferon-alpha/beta	9b/AGER/APP/ATG12/ATG5/CASP10/CASP8/CHUK/CREBBP/CYLD/DDX58/DHX58/EP300/FADD/HERC5/HMGB1/HSP90AA1/HSP90AB1/IFIH1/IFNA1/IFNA10/IFNA14/IFNA16/IFNA17/IFNA2/IFNA21/IFNA4/IFNA5/IFNA6/IFNA7/IFNA8/IFNB1/IKBKB/IKBKE/IKBKG/IRF3/IRF7/ISG15/ITCH/M/MAP3K1/MAVS/N/NFKB1/NFKB2/NFKBIA/NFKBIB/NKIRAS1/NKIRAS2/NLRC5/NLRX1/OTUD5/PCBP2/PIN1/RELA/RIPK1/RNF125/RNF135/RNF216/RPS27A/S100A12/S100B/SAA1/SIKE1/TANK/TAX1BP1/T…
CLDN1	RUNX1	EZH2:ZNF217	R_HSA_75205	Dissolution of Fibrin Clot	ANXA2/HRG/PLAT/PLAU/PLAUR/PLG/S100A10/SERPINB2/SERPINB6/SERPINB8/SERPINE1/SERPINE2/SERPINF2
SAT1	XRCC2	KDM5C:SMO	R_HSA_2173788	Downregulation of TGF-beta receptor signaling	BAMBI/MTMR4/NEDD4L/PMEPA1/PPP1CA/PPP1CB/PPP1CC/PPP1R15A/RPS27A/SMAD2/SMAD3/SMAD7/SMURF1/SMURF2/STRAP/STUB1/TGFB1/TGFBR1/TGFBR2/UBA52/UBB/UBC/UCHL5/USP15/XPO1/ZFYVE9
SSX2IP	IKBKE	BAP1:RUNX1T1	R_HSA_202424	Downstream TCR signaling	BCL10/BTRC/CARD11/CD247/CD3D/CD3E/CD3G/CD4/CDC34/CHUK/CUL1/FBXW11/HLA-DPA1/HLA-DPB1/HLA-DQA1/HLA-DQA2/HLA-DQB1/HLA-DQB2/HLA-DRA/HLA-DRB1/HLA-DRB3/HLA-DRB4/HLA-DRB5/IKBKB/IKBKG/INPP5D/LCK/MALT1/MAP3K7/NFKB1/NFKBIA/PDPK1/PIK3CA/PIK3CB/PIK3R1/PIK3R2/PRKCQ/PSMA1/PSMA2/PSMA3/PSMA4/PSMA5/PSMA6/PSMA7/PSMA8/PSMB1/PSMB10/PSMB11/PSMB2/PSMB3/PSMB4/PSMB5/PSMB6/PSMB7/PSMB8/PSMB9/PSMC1/PSMC2/PSMC3/PSMC4/PSMC5/…
TMEM159	JUN	KDM5C:KDM6A	R_HSA_1236977	Endosomal/Vacuolar pathway	B2M/CTSL/CTSS/CTSV/HLA-A/HLA-B/HLA-C/HLA-E/HLA-F/HLA-G/HLA-H/LNPEP
UBC	CSF1R	CDH5:SYK	R_HSA_156842	Eukaryotic Translation Elongation	18S rRNA/28S rRNA/5.8S rRNA/5S rRNA/EEF1A1/EEF1A1P5/EEF1A2/EEF1B2/EEF1D/EEF1G/EEF2/FAU/RPL10/RPL10A/RPL10L/RPL11/RPL12/RPL13/RPL13A/RPL14/RPL15/RPL17/RPL18/RPL18A/RPL19/RPL21/RPL22/RPL22L1/RPL23/RPL23A/RPL24/RPL26/RPL26L1/RPL27/RPL27A/RPL28/RPL29/RPL3/RPL30/RPL31/RPL32/RPL34/RPL35/RPL35A/RPL36/RPL36A/RPL36AL/RPL37/RPL37A/RPL38/RPL39/RPL39L/RPL3L/RPL4/RPL41/RPL5/RPL6/RPL7/RPL7A/RPL8/RPL9/RPLP0/RPL…
METTL9	KEL	EZH2:MED12	R_HSA_72695	Formation of the ternary complex, and subsequently, the 43S complex	18S rRNA/EIF1AX/EIF2S1/EIF2S2/EIF2S3/EIF3A/EIF3B/EIF3C/EIF3D/EIF3E/EIF3F/EIF3G/EIF3H/EIF3I/EIF3J/EIF3K/EIF3L/EIF3M/FAU/RPS10/RPS11/RPS12/RPS13/RPS14/RPS15/RPS15A/RPS16/RPS17/RPS18/RPS19/RPS2/RPS20/RPS21/RPS23/RPS24/RPS25/RPS26/RPS27/RPS27A/RPS27L/RPS28/RPS29/RPS3/RPS3A/RPS4X/RPS4Y1/RPS4Y2/RPS5/RPS6/RPS7/RPS8/RPS9/RPSA
FLNA		MUTYH:RAF1	R_HSA_202433	Generation of second messenger molecules	CD101/CD247/CD3D/CD3E/CD3G/CD4/ENAH/EVL/FYB/GRAP2/HLA-DPA1/HLA-DPB1/HLA-DQA1/HLA-DQA2/HLA-DQB1/HLA-DQB2/HLA-DRA/HLA-DRB1/HLA-DRB3/HLA-DRB4/HLA-DRB5/ITK/LAT/LCK/LCP2/NCK1/PAK1/PAK2/PAK3/PLCG1/PLCG2/TRAC/TRAV19/TRAV29DV5/TRAV8-4/TRBC1/TRBV12-3/TRBV7-9/VASP/WAS/ZAP70
FKBP5		CDH5:NF2	R_HSA_3371497	HSP90 chaperone cycle for steroid hormone receptors (SHR) in the presence of ligand	ACTR10/ACTR1A/AR/CAPZA1/CAPZA2/CAPZA3/CAPZB/DCTN1/DCTN2/DCTN3/DCTN4/DCTN5/DCTN6/DNAJA1/DNAJA2/DNAJA4/DNAJB1/DYNC1H1/DYNC1I1/DYNC1I2/DYNC1LI1/DYNC1LI2/DYNLL1/DYNLL2/FKBP4/FKBP5/HSP90AA1/HSP90AB1/HSPA1A/HSPA1B/HSPA1L/HSPA2/HSPA8/NR3C1/NR3C2/PGR/PTGES3/STIP1/TUBA1A/TUBA1B/TUBA1C/TUBA3C/TUBA3D/TUBA3E/TUBA4A/TUBA4B/TUBA8/TUBAL3/TUBB1/TUBB2A/TUBB2B/TUBB3/TUBB4A/TUBB4B/TUBB6/TUBB8/TUBB8B
GLRX		CDH5:KDM6A	R_HSA_198933	Immunoregulatory interactions between a Lymphoid and a non-Lymphoid cell	B2M/C3/CD160/CD19/CD1A/CD1B/CD1C/CD1D/CD200/CD200R1/CD22/CD226/CD247/CD300A/CD300C/CD300E/CD300LB/CD300LD/CD300LF/CD300LG/CD33/CD34/CD3D/CD3E/CD3G/CD40/CD40LG/CD81/CD8A/CD8B/CD96/CD99/CDH1/CLEC2B/CLEC2D/CLEC4G/COL17A1/COL1A1/COL1A2/COL2A1/COL3A1/COLEC12/CRTAM/CXADR/FCGR1A/FCGR2B/FCGR3A/GLYCAM1/HA/HCST/HLA-A/HLA-B/HLA-C/HLA-E/HLA-F/HLA-G/HLA-H/HN/ICAM1/ICAM2/ICAM3/ICAM4/ICAM5/IFITM1/IGHV/IGHV1-2/I…
NKG7		ACVR1B:MUTYH	R_HSA_5663205	Infectious disease	18S rRNA/1a/28S rRNA/3a/3b/5.8S rRNA/5S rRNA/6/7SL RNA (ENSG00000222619)/7SL RNA (ENSG00000222639)/7a/8/8b/9b/AAAS/ABI1/ABI2/ABL1/ACE2/ACTB/ACTG1/ACTR2/ACTR3/ADAM17/ADCY1/ADCY2/ADCY3/ADCY4/ADCY5/ADCY6/ADCY7/ADCY8/ADCY9/ADORA2B/AGRN/AHCYL1/AKT1/AKT2/AKT3/ANO1/ANO10/ANO2/ANO3/ANO4/ANO5/ANO6/ANO7/ANO8/ANO9/ANTXR1/ANTXR2/AP1B1/AP1G1/AP1M1/AP1M2/AP1S1/AP1S2/AP1S3/AP2A1/AP2A2/AP2B1/AP2M1/AP2S1/APOBEC3G…
PRPF38B		CDH5:RAD51	R_HSA_166663	Initial triggering of complement	C1QA/C1QB/C1QC/C1R/C1S/C2/C3/C4A/C4B/CFB/CFD/CFP/COLEC10/COLEC11/CRP/FCN1/FCN2/FCN3/GZMM/IGHG1/IGHG2/IGHG3/IGHG4/IGHV/IGHV1-2/IGHV1-46/IGHV1-69/IGHV2-5/IGHV2-70/IGHV3-11/IGHV3-13/IGHV3-23/IGHV3-30/IGHV3-33/IGHV3-48/IGHV3-53/IGHV3-7/IGHV3-9/IGHV4-34/IGHV4-39/IGHV4-59/IGHV7-81/IGKC/IGKV1-12/IGKV1-16/IGKV1-17/IGKV1-33/IGKV1-39/IGKV1-5/IGKV1D-12/IGKV1D-16/IGKV1D-33/IGKV1D-39/IGKV2-28/IGKV2-29/IGKV2-3…
ID2		ACVR1B:MED12	R_HSA_909733	Interferon alpha/beta signaling	ABCE1/ADAR/BST2/EGR1/GBP2/HLA-A/HLA-B/HLA-C/HLA-E/HLA-F/HLA-G/HLA-H/IFI27/IFI35/IFI6/IFIT1/IFIT2/IFIT3/IFIT5/IFITM1/IFITM2/IFITM3/IFNA1/IFNA10/IFNA14/IFNA16/IFNA17/IFNA2/IFNA21/IFNA4/IFNA5/IFNA6/IFNA7/IFNA8/IFNAR1/IFNAR2/IFNB1/IP6K2/IRF1/IRF2/IRF3/IRF4/IRF5/IRF6/IRF7/IRF8/IRF9/ISG15/ISG20/JAK1/KPNA1/KPNB1/MX1/MX2/N/OAS1/OAS2/OAS3/OASL/PSMB8/PTPN1/PTPN11/PTPN6/RNASEL/RSAD2/SAMHD1/SOCS1/SOCS3/STAT1…
PET100		BAP1:GATA4	R_HSA_877300	Interferon gamma signaling	B2M/CAMK2A/CAMK2B/CAMK2D/CAMK2G/CD44/CIITA/FCGR1A/FCGR1B/FCGR1BP/GBP1/GBP2/GBP3/GBP4/GBP5/GBP6/GBP7/HLA-A/HLA-B/HLA-C/HLA-DPA1/HLA-DPB1/HLA-DQA1/HLA-DQA2/HLA-DQB1/HLA-DQB2/HLA-DRA/HLA-DRB1/HLA-DRB3/HLA-DRB4/HLA-DRB5/HLA-E/HLA-F/HLA-G/HLA-H/ICAM1/IFI30/IFNG/IFNGR1/IFNGR2/IRF1/IRF2/IRF3/IRF4/IRF5/IRF6/IRF7/IRF8/IRF9/JAK1/JAK2/MID1/MT2A/NCAM1/OAS1/OAS2/OAS3/OASL/PIAS1/PML/PRKCD/PTAFR/PTPN1/PTPN11/PT…
CST7		EZH2:MUTYH	R_HSA_6785807	Interleukin-4 and Interleukin-13 signaling	AKT1/ALOX15/ALOX5/ANXA1/BATF/BCL2/BCL2L1/BCL6/BIRC5/CCL11/CCL2/CCL22/CCND1/CD36/CDKN1A/CEBPD/COL1A2/CXCL8/F13A1/FASLG/FCER2/FGF2/FN1/FOS/FOXO1/FOXO3/FSCN1/GATA3/HGF/HIF1A/HMOX1/HSP90AA1/HSP90B1/HSPA8/ICAM1/IGHE/IGHG1/IGHG4/IL10/IL12A/IL12B/IL13/IL13RA1/IL13RA2/IL17A/IL17F/IL18/IL1A/IL1B/IL23A/IL23R/IL2RG/IL4/IL4R/IL6/IL6R/IL8/IRF4/ITGAM/ITGAX/ITGB1/ITGB2/JAK1/JAK2/JAK3/JUNB/LAMA5/LBP/LCN2/LIF/MAO…
GZMH		MUTYH:SLIT2	R_HSA_2132295	MHC class II antigen presentation	ACTR10/ACTR1A/ACTR1B/AP1B1/AP1G1/AP1M1/AP1M2/AP1S1/AP1S2/AP1S3/AP2A1/AP2A2/AP2B1/AP2M1/AP2S1/ARF1/CANX/CAPZA1/CAPZA2/CAPZA3/CAPZB/CD74/CENPE/CLTA/CLTC/CTSA/CTSB/CTSC/CTSD/CTSE/CTSF/CTSH/CTSK/CTSL/CTSO/CTSS/CTSV/DCTN1/DCTN2/DCTN3/DCTN4/DCTN5/DCTN6/DNM1/DNM2/DNM3/DYNC1H1/DYNC1I1/DYNC1I2/DYNC1LI1/DYNC1LI2/DYNLL1/DYNLL2/HLA-DMA/HLA-DMB/HLA-DOA/HLA-DOB/HLA-DPA1/HLA-DPB1/HLA-DQA1/HLA-DQA2/HLA-DQB1/HLA-…
TOP1		BAP1:KDM5C	R_HSA_351202	Metabolism of polyamines	AGMAT/AMD1/AZIN1/AZIN2/NQO1/OAZ1/OAZ2/OAZ3/ODC1/PAOX/PSMA1/PSMA2/PSMA3/PSMA4/PSMA5/PSMA6/PSMA7/PSMA8/PSMB1/PSMB10/PSMB11/PSMB2/PSMB3/PSMB4/PSMB5/PSMB6/PSMB7/PSMB8/PSMB9/PSMC1/PSMC2/PSMC3/PSMC4/PSMC5/PSMC6/PSMD1/PSMD10/PSMD11/PSMD12/PSMD13/PSMD14/PSMD2/PSMD3/PSMD4/PSMD5/PSMD6/PSMD7/PSMD8/PSMD9/PSME1/PSME2/PSME3/PSME4/PSMF1/SAT1/SEM1/SMOX/SMS/SRM
PIGR		ERBB2:FAT3	R_HSA_5661231	Metallothioneins bind metals	MT1A/MT1B/MT1E/MT1F/MT1G/MT1H/MT1M/MT1X/MT2A/MT3/MT4
		CDH5:EZH2	R_HSA_209560	NF-kB is activated and signals survival	IKBKB/IRAK1/NFKB1/NFKBIA/NGF/NGFR/RELA/RPS27A/SQSTM1/TRAF6/UBA52/UBB/UBC
		CDH5:MUTYH	R_HSA_936440	Negative regulators of DDX58/IFIH1 signaling	ATG12/ATG5/CYLD/DDX58/HERC5/IFIH1/IKBKE/IRF3/ISG15/ITCH/MAVS/NLRC5/NLRX1/OTUD5/PCBP2/PIN1/RNF125/RNF135/RNF216/RPS27A/TAX1BP1/TBK1/TNFAIP3/TRAF3/TRIM25/TRIM4/UBA52/UBA7/UBB/UBC/UBE2D1/UBE2D2/UBE2D3/UBE2K/UBE2L6
		FAT3:TSC2	R_HSA_6798695	Neutrophil degranulation	A1BG/ABCA13/ACAA1/ACLY/ACP3/ACTR10/ACTR1B/ACTR2/ADAM10/ADAM8/ADGRE3/ADGRE5/ADGRG3/AGA/AGL/AGPAT2/AHSG/ALAD/ALDH3B1/ALDOA/ALDOC/ALOX5/AMPD3/ANO6/ANPEP/ANXA2/AOC1/AP1M1/AP2A2/APAF1/APEH/APRT/ARG1/ARHGAP9/ARL8A/ARMC8/ARPC5/ARSA/ARSB/ASAH1/ATAD3B/ATG7/ATP11A/ATP11B/ATP6AP2/ATP6V0A1/ATP6V0C/ATP6V1D/ATP8A1/ATP8B4/AZU1/B2M/B4GALT1/BIN2/BPI/BRI3/BST1/BST2/C3/C3AR1/C5AR1/C6orf120/CAB39/CALML5/CAMP/CAND1/C…
		MUTYH:ZNF217	R_HSA_975956	Nonsense Mediated Decay (NMD) independent of the Exon Junction Complex (EJC)	18S rRNA/28S rRNA/5.8S rRNA/5S rRNA/EIF4G1/ETF1/FAU/GSPT1/GSPT2/NCBP1/NCBP2/PABPC1/RPL10/RPL10A/RPL10L/RPL11/RPL12/RPL13/RPL13A/RPL14/RPL15/RPL17/RPL18/RPL18A/RPL19/RPL21/RPL22/RPL22L1/RPL23/RPL23A/RPL24/RPL26/RPL26L1/RPL27/RPL27A/RPL28/RPL29/RPL3/RPL30/RPL31/RPL32/RPL34/RPL35/RPL35A/RPL36/RPL36A/RPL36AL/RPL37/RPL37A/RPL38/RPL39/RPL39L/RPL3L/RPL4/RPL41/RPL5/RPL6/RPL7/RPL7A/RPL8/RPL9/RPLP0/RPLP1/R…
			R_HSA_389948	PD-1 signaling	CD247/CD274/CD3D/CD3E/CD3G/CD4/CSK/HLA-DPA1/HLA-DPB1/HLA-DQA1/HLA-DQA2/HLA-DQB1/HLA-DQB2/HLA-DRA/HLA-DRB1/HLA-DRB3/HLA-DRB4/HLA-DRB5/LCK/PDCD1/PDCD1LG2/PTPN11/PTPN6/TRAC/TRAV19/TRAV29DV5/TRAV8-4/TRBC1/TRBV12-3/TRBV7-9
			R_HSA_156902	Peptide chain elongation	18S rRNA/28S rRNA/5.8S rRNA/5S rRNA/EEF1A1/EEF2/FAU/RPL10/RPL10A/RPL10L/RPL11/RPL12/RPL13/RPL13A/RPL14/RPL15/RPL17/RPL18/RPL18A/RPL19/RPL21/RPL22/RPL22L1/RPL23/RPL23A/RPL24/RPL26/RPL26L1/RPL27/RPL27A/RPL28/RPL29/RPL3/RPL30/RPL31/RPL32/RPL34/RPL35/RPL35A/RPL36/RPL36A/RPL36AL/RPL37/RPL37A/RPL38/RPL39/RPL39L/RPL3L/RPL4/RPL41/RPL5/RPL6/RPL7/RPL7A/RPL8/RPL9/RPLP0/RPLP1/RPLP2/RPS10/RPS11/RPS12/RPS13/RP…
			R_HSA_202427	Phosphorylation of CD3 and TCR zeta chains	CD247/CD3D/CD3E/CD3G/CD4/CSK/HLA-DPA1/HLA-DPB1/HLA-DQA1/HLA-DQA2/HLA-DQB1/HLA-DQB2/HLA-DRA/HLA-DRB1/HLA-DRB3/HLA-DRB4/HLA-DRB5/LCK/PAG1/PTPN22/PTPRC/PTPRJ/TRAC/TRAV19/TRAV29DV5/TRAV8-4/TRBC1/TRBV12-3/TRBV7-9
			R_HSA_114608	Platelet degranulation	A1BG/A2M/ABCC4/ACTN1/ACTN2/ACTN4/AHSG/ALB/ALDOA/ANXA5/APLP2/APOA1/APOH/APOOL/APP/BRPF3/CALM1/CALU/CAP1/CD109/CD36/CD63/CD9/CDC37L1/CFD/CFL1/CHID1/CLEC3B/CLU/CTSW/CYB5R1/CYRIB/ECM1/EGF/ENDOD1/F13A1/F5/F8/FAM3C/FERMT3/FGA/FGB/FGG/FLNA/FN1/GAS6/GTPBP2/HABP4/HGF/HRG/HSPA5/IGF1/IGF2/ISLR/ITGA2B/ITGB3/ITIH3/ITIH4/KNG1/LAMP2/LEFTY2/LGALS3BP/LHFPL2/LY6G6F/MAGED2/MANF/MMRN1/NHLRC2/OLA1/ORM1/ORM2/PCDH7/PCY…
			R_HSA_977606	Regulation of Complement cascade	C1QA/C1QB/C1QC/C1R/C1S/C2/C3/C3AR1/C4A/C4B/C4BPA/C4BPB/C5/C5AR1/C5AR2/C6/C7/C8A/C8B/C8G/C9/CD19/CD46/CD55/CD59/CD81/CFB/CFH/CFHR1/CFHR2/CFHR3/CFHR4/CFHR5/CFI/CFP/CLU/CPB2/CPN1/CPN2/CR1/CR2/ELANE/F2/IGHG1/IGHG2/IGHG3/IGHG4/IGHV/IGHV1-2/IGHV1-46/IGHV1-69/IGHV2-5/IGHV2-70/IGHV3-11/IGHV3-13/IGHV3-23/IGHV3-30/IGHV3-33/IGHV3-48/IGHV3-53/IGHV3-7/IGHV3-9/IGHV4-34/IGHV4-39/IGHV4-59/IGHV7-81/IGKC/IGKV1-12/…
			R_HSA_5686938	Regulation of TLR by endogenous ligand	APOB/CD14/CD36/FGA/FGB/FGG/GSDMD/GSDME/HMGB1/LBP/LY96/S100A1/S100A8/S100A9/SFTPA1/SFTPA2/SFTPD/TLR1/TLR2/TLR4/TLR6
			R_HSA_350562	Regulation of ornithine decarboxylase (ODC)	AZIN1/NQO1/OAZ1/OAZ2/OAZ3/ODC1/PSMA1/PSMA2/PSMA3/PSMA4/PSMA5/PSMA6/PSMA7/PSMA8/PSMB1/PSMB10/PSMB11/PSMB2/PSMB3/PSMB4/PSMB5/PSMB6/PSMB7/PSMB8/PSMB9/PSMC1/PSMC2/PSMC3/PSMC4/PSMC5/PSMC6/PSMD1/PSMD10/PSMD11/PSMD12/PSMD13/PSMD14/PSMD2/PSMD3/PSMD4/PSMD5/PSMD6/PSMD7/PSMD8/PSMD9/PSME1/PSME2/PSME3/PSME4/PSMF1/SEM1
			R_HSA_611105	Respiratory electron transport	ACAD9/COA1/COQ10A/COQ10B/COX11/COX14/COX16/COX18/COX19/COX20/COX4I1/COX5A/COX5B/COX6A1/COX6B1/COX6C/COX7A2L/COX7B/COX7C/COX8A/CYC1/CYCS/ECSIT/ETFA/ETFB/ETFDH/LRPPRC/MT-CO1/MT-CO2/MT-CO3/MT-CYB/MT-ND1/MT-ND2/MT-ND3/MT-ND4/MT-ND5/MT-ND6/NDUFA1/NDUFA10/NDUFA11/NDUFA12/NDUFA13/NDUFA2/NDUFA3/NDUFA4/NDUFA5/NDUFA6/NDUFA7/NDUFA8/NDUFA9/NDUFAB1/NDUFAF1/NDUFAF2/NDUFAF3/NDUFAF4/NDUFAF5/NDUFAF6/NDUFAF7/NDUFB…
			R_HSA_163200	Respiratory electron transport, ATP synthesis by chemiosmotic coupling, and heat production by uncoupling proteins.	ACAD9/ATP5F1A/ATP5F1B/ATP5F1C/ATP5F1D/ATP5F1E/ATP5MC1/ATP5MC2/ATP5MC3/ATP5ME/ATP5MF/ATP5MG/ATP5PB/ATP5PD/ATP5PF/ATP5PO/COA1/COQ10A/COQ10B/COX11/COX14/COX16/COX18/COX19/COX20/COX4I1/COX5A/COX5B/COX6A1/COX6B1/COX6C/COX7A2L/COX7B/COX7C/COX8A/CYC1/CYCS/DMAC2L/ECSIT/ETFA/ETFB/ETFDH/LRPPRC/MT-ATP6/MT-ATP8/MT-CO1/MT-CO2/MT-CO3/MT-CYB/MT-ND1/MT-ND2/MT-ND3/MT-ND4/MT-ND5/MT-ND6/NDUFA1/NDUFA10/NDUFA11/NDUFA…
			R_HSA_76005	Response to elevated platelet cytosolic Ca2+	A1BG/A2M/ABCC4/ACTN1/ACTN2/ACTN4/AHSG/ALB/ALDOA/ANXA5/APLP2/APOA1/APOH/APOOL/APP/BRPF3/CALM1/CALU/CAP1/CD109/CD36/CD63/CD9/CDC37L1/CFD/CFL1/CHID1/CLEC3B/CLU/CTSW/CYB5R1/CYRIB/ECM1/EGF/ENDOD1/F13A1/F5/F8/FAM3C/FERMT3/FGA/FGB/FGG/FLNA/FN1/GAS6/GTPBP2/HABP4/HGF/HRG/HSPA5/IGF1/IGF2/ISLR/ITGA2B/ITGB3/ITIH3/ITIH4/KNG1/LAMP2/LEFTY2/LGALS3BP/LHFPL2/LY6G6F/MAGED2/MANF/MMRN1/NHLRC2/OLA1/ORM1/ORM2/PCDH7/PCY…
			R_HSA_5660526	Response to metal ions	CSRP1/MT1A/MT1B/MT1E/MT1F/MT1G/MT1H/MT1M/MT1X/MT2A/MT3/MT4/MTF1/SNCB
			R_HSA_2408522	Selenoamino acid metabolism	18S rRNA/28S rRNA/5.8S rRNA/5S rRNA/AHCY/AIMP1/AIMP2/CBS/CTH/DARS1/EEF1E1/EEFSEC/EPRS1/FAU/GNMT/GSR/HNMT/IARS1/INMT/KARS1/LARS1/MARS1/MAT1A/NNMT/PAPSS1/PAPSS2/PSTK/QARS1/RARS1/RPL10/RPL10A/RPL10L/RPL11/RPL12/RPL13/RPL13A/RPL14/RPL15/RPL17/RPL18/RPL18A/RPL19/RPL21/RPL22/RPL22L1/RPL23/RPL23A/RPL24/RPL26/RPL26L1/RPL27/RPL27A/RPL28/RPL29/RPL3/RPL30/RPL31/RPL32/RPL34/RPL35/RPL35A/RPL36/RPL36A/RPL36AL/…
			R_HSA_449147	Signaling by Interleukins	8/AGER/AIP/AKT1/ALOX15/ALOX5/ALPK1/ANXA1/ANXA2/APP/ARF1/ATF1/ATF2/BATF/BCL2/BCL2L1/BCL6/BIRC5/BLNK/BOLA2/BRWD1/BTRC/CA1/CANX/CAPZA1/CASP1/CASP3/CASP8/CBL/CCL11/CCL19/CCL2/CCL20/CCL22/CCL3/CCL3L1/CCL4/CCL5/CCND1/CCR1/CCR2/CCR5/CD36/CD4/CD80/CD86/CDC42/CDKN1A/CEBPD/CFL1/CHUK/CISH/CLCF1/CNN2/CNTF/CNTFR/COL1A2/CREB1/CRK/CRKL/CRLF1/CRLF2/CSF1/CSF1R/CSF2/CSF2 gene/CSF2RA/CSF2RB/CSF3/CSF3R/CTF1/CTSG/CUL…
			R_HSA_8852276	The role of GTSE1 in G2/M progression after G2 checkpoint	CCNB1/CCNB2/CDK1/CDKN1A/FKBPL/GTSE1/HSP90AA1/HSP90AB1/MAPRE1/PLK1/PSMA1/PSMA2/PSMA3/PSMA4/PSMA5/PSMA6/PSMA7/PSMA8/PSMB1/PSMB10/PSMB11/PSMB2/PSMB3/PSMB4/PSMB5/PSMB6/PSMB7/PSMB8/PSMB9/PSMC1/PSMC2/PSMC3/PSMC4/PSMC5/PSMC6/PSMD1/PSMD10/PSMD11/PSMD12/PSMD13/PSMD14/PSMD2/PSMD3/PSMD4/PSMD5/PSMD6/PSMD7/PSMD8/PSMD9/PSME1/PSME2/PSME3/PSME4/PSMF1/RPS27A/SEM1/TP53/TUBA1A/TUBA1B/TUBA1C/TUBA3C/TUBA3D/TUBA3E/TUB…
			R_HSA_168898	Toll-like Receptor Cascades	AGER/ALPK1/APOB/APP/ATF1/ATF2/BIRC2/BIRC3/BPI/BTK/BTRC/CASP8/CD14/CD180/CD36/CHUK/CNPY3/CREB1/CTSB/CTSK/CTSL/CTSS/CTSV/CUL1/DNM1/DNM2/DNM3/DUSP3/DUSP4/DUSP6/DUSP7/ECSIT/EEA1/ELK1/FADD/FBXW11/FGA/FGB/FGG/FOS/GSDMD/GSDME/HMGB1/HSP90B1/IKBIP/IKBKB/IKBKE/IKBKG/IRAK1/IRAK2/IRAK3/IRAK4/IRF3/IRF7/ITGAM/ITGB2/JUN/LBP/LGMN/LRRC14/LY86/LY96/MAP2K1/MAP2K3/MAP2K4/MAP2K6/MAP2K7/MAP3K1/MAP3K7/MAP3K8/MAPK1/MAPK…
			R_HSA_72766	Translation	18S rRNA/28S rRNA/5.8S rRNA/5S rRNA/7SL RNA (ENSG00000222619)/7SL RNA (ENSG00000222639)/AARS1/AARS2/AIMP1/AIMP2/APEH/AURKAIP1/CARS1/CARS2/CHCHD1/DAP3/DARS1/DARS2/DDOST/EARS2/EEF1A1/EEF1A1P5/EEF1A2/EEF1B2/EEF1D/EEF1E1/EEF1G/EEF2/EIF1AX/EIF2B1/EIF2B2/EIF2B3/EIF2B4/EIF2B5/EIF2S1/EIF2S2/EIF2S3/EIF3A/EIF3B/EIF3C/EIF3D/EIF3E/EIF3F/EIF3G/EIF3H/EIF3I/EIF3J/EIF3K/EIF3L/EIF3M/EIF4A1/EIF4A2/EIF4B/EIF4E/EIF4…
			R_HSA_72649	Translation initiation complex formation	18S rRNA/EIF1AX/EIF2S1/EIF2S2/EIF2S3/EIF3A/EIF3B/EIF3C/EIF3D/EIF3E/EIF3F/EIF3G/EIF3H/EIF3I/EIF3J/EIF3K/EIF3L/EIF3M/EIF4A1/EIF4A2/EIF4B/EIF4E/EIF4G1/EIF4H/FAU/PABPC1/RPS10/RPS11/RPS12/RPS13/RPS14/RPS15/RPS15A/RPS16/RPS17/RPS18/RPS19/RPS2/RPS20/RPS21/RPS23/RPS24/RPS25/RPS26/RPS27/RPS27A/RPS27L/RPS28/RPS29/RPS3/RPS3A/RPS4X/RPS4Y1/RPS4Y2/RPS5/RPS6/RPS7/RPS8/RPS9/RPSA
			R_HSA_202430	Translocation of ZAP-70 to Immunological synapse	CD247/CD3D/CD3E/CD3G/CD4/HLA-DPA1/HLA-DPB1/HLA-DQA1/HLA-DQA2/HLA-DQB1/HLA-DQB2/HLA-DRA/HLA-DRB1/HLA-DRB3/HLA-DRB4/HLA-DRB5/LCK/PTPN22/TRAC/TRAV19/TRAV29DV5/TRAV8-4/TRBC1/TRBV12-3/TRBV7-9/ZAP70
			R_HSA_180585	Vif-mediated degradation of APOBEC3G	APOBEC3G/CUL5/ELOB/ELOC/PSMA1/PSMA2/PSMA3/PSMA4/PSMA5/PSMA6/PSMA7/PSMA8/PSMB1/PSMB10/PSMB11/PSMB2/PSMB3/PSMB4/PSMB5/PSMB6/PSMB7/PSMB8/PSMB9/PSMC1/PSMC2/PSMC3/PSMC4/PSMC5/PSMC6/PSMD1/PSMD10/PSMD11/PSMD12/PSMD13/PSMD14/PSMD2/PSMD3/PSMD4/PSMD5/PSMD6/PSMD7/PSMD8/PSMD9/PSME1/PSME2/PSME3/PSME4/PSMF1/RBX1/RPS27A/SEM1/UBA52/UBB/UBC/vif

## Sheet: Data S7
pre_sig_cmp_auc			pre_sig_cmp_cox
data	signature	AUC	data	signature	hr	pv	log2HR	-log10Pv	log10Pv	HR
IM151	IMmotion150 Angio	0.542493	IM151	IMmotion150 Angio	0.607403	0.305251	-0.719273	0.515343	0.515343	HR<1
IM151	IMmotion150 Teff	0.600551	IM151	IMmotion150 Teff	0.699107	0.401965	-0.516414	0.395812	0.395812	HR<1
IM151	IMmotion150 Myeloid	0.52	IM151	IMmotion150 Myeloid	1.78432	0.0895862	0.835372	1.04776	1.04776	HR>1
IM151	JAVELIN Immuno	0.592464	IM151	JAVELIN Immuno	0.530563	0.201547	-0.914404	0.695624	0.695624	HR<1
IM151	T.cell.inflamed.Sig	0.595739	IM151	T.cell.inflamed.Sig	0.805932	0.727969	-0.31127	0.137887	0.137887	HR<1
IM151	Danaher Cytotoxic	0.605797	IM151	Danaher Cytotoxic	0.61979	0.28098	-0.690148	0.551325	0.551325	HR<1
IM151	IFNG.Sig	0.547971	IM151	IFNG.Sig	0.945979	0.901833	-0.0801195	0.0448739	0.0448739	HR<1
IM151	EC.sig	0.535072	IM151	EC.sig	0.582548	0.608317	-0.779552	0.21587	0.21587	HR<1
IM151	NLRP3.inflame.sig	0.560377	IM151	NLRP3.inflame.sig	1.00743	0.996093	0.0106754	0.00170022	0.00170022	HR>1
IM151	PDL1.sig	0.545246	IM151	PDL1.sig	3.12363	0.233971	1.64322	0.630838	0.630838	HR>1
IM151	LRRC15.CAF.sig	0.517768	IM151	LRRC15.CAF.sig	6.8123	0.000754535	2.76814	3.12232	3.12232	HR>1
CM	IMmotion150 Angio	0.512628	CM	IMmotion150 Angio	1.09914	0.898282	0.136379	0.0465873	0.0465873	HR>1
CM	IMmotion150 Teff	0.527858	CM	IMmotion150 Teff	0.553133	0.320262	-0.854301	0.494495	0.494495	HR<1
CM	IMmotion150 Myeloid	0.573549	CM	IMmotion150 Myeloid	0.452964	0.0821796	-1.14253	1.08524	1.08524	HR<1
CM	JAVELIN Immuno	0.499325	CM	JAVELIN Immuno	0.613738	0.501522	-0.704305	0.29971	0.29971	HR<1
CM	T.cell.inflamed.Sig	0.496626	CM	T.cell.inflamed.Sig	0.669204	0.655452	-0.579482	0.183459	0.183459	HR<1
CM	Danaher Cytotoxic	0.502988	CM	Danaher Cytotoxic	0.666864	0.525455	-0.584535	0.279465	0.279465	HR<1
CM	IFNG.Sig	0.511278	CM	IFNG.Sig	1.05845	0.925572	0.0819583	0.0335899	0.0335899	HR>1
CM	EC.sig	0.515712	CM	EC.sig	1.66819	0.737275	0.738286	0.132371	0.132371	HR>1
CM	NLRP3.inflame.sig	0.588972	CM	NLRP3.inflame.sig	0.0284315	0.10585	-5.13637	0.97531	0.97531	HR<1
CM	PDL1.sig	0.58878	CM	PDL1.sig	0.328197	0.455998	-1.60737	0.341037	0.341037	HR<1
CM	LRRC15.CAF.sig	0.594563	CM	LRRC15.CAF.sig	0.656967	0.592551	-0.606108	0.227274	0.227274	HR<1
PCD	IMmotion150 Angio	0.545516	JV101	IMmotion150 Angio	0.83062	0.825255	-0.267739	0.0834116	0.0834116	HR<1
PCD	IMmotion150 Teff	0.581114	JV101	IMmotion150 Teff	0.232836	0.0137968	-2.10262	1.86022	1.86022	HR<1
PCD	IMmotion150 Myeloid	0.553804	JV101	IMmotion150 Myeloid	1.95402	0.143913	0.966444	0.841901	0.841901	HR>1
PCD	JAVELIN Immuno	0.559103	JV101	JAVELIN Immuno	0.171203	0.00444896	-2.54622	2.35174	2.35174	HR<1
PCD	T.cell.inflamed.Sig	0.590353	JV101	T.cell.inflamed.Sig	0.151392	0.0337124	-2.72364	1.47221	1.47221	HR<1
PCD	Danaher Cytotoxic	0.571603	JV101	Danaher Cytotoxic	0.239941	0.0190584	-2.05925	1.71991	1.71991	HR<1
PCD	IFNG.Sig	0.635462	JV101	IFNG.Sig	0.430532	0.158267	-1.21581	0.800611	0.800611	HR<1
PCD	EC.sig	0.55163	JV101	EC.sig	2.7404	0.515884	1.45439	0.287448	0.287448	HR>1
PCD	NLRP3.inflame.sig	0.54144	JV101	NLRP3.inflame.sig	0.0078598	0.0175826	-6.99129	1.75492	1.75492	HR<1
PCD	PDL1.sig	0.56087	JV101	PDL1.sig	0.193376	0.24355	-2.37052	0.613411	0.613411	HR<1
PCD	LRRC15.CAF.sig	0.49538	JV101	LRRC15.CAF.sig	4.93963	0.0200843	2.3044	1.69714	1.69714	HR>1
IM150	IMmotion150 Angio	0.59671	IM150	IMmotion150 Angio	0.0675758	3.56246e-12	-3.88735	11.4482	11.4482	HR<1
IM150	IMmotion150 Teff	0.610789	IM150	IMmotion150 Teff	0.188966	2.214e-08	-2.4038	7.65482	7.65482	HR<1
IM150	IMmotion150 Myeloid	0.57222	IM150	IMmotion150 Myeloid	1.94457	0.00478845	0.959448	2.31981	2.31981	HR>1
IM150	JAVELIN Immuno	0.59333	IM150	JAVELIN Immuno	0.198855	4.71604e-06	-2.33021	5.32642	5.32642	HR<1
IM150	T.cell.inflamed.Sig	0.596424	IM150	T.cell.inflamed.Sig	0.154619	9.92431e-06	-2.69321	5.0033	5.0033	HR<1
IM150	Danaher Cytotoxic	0.619421	IM150	Danaher Cytotoxic	0.157498	1.2162e-09	-2.66659	8.91499	8.91499	HR<1
IM150	IFNG.Sig	0.599909	IM150	IFNG.Sig	0.296854	3.02517e-05	-1.75218	4.51925	4.51925	HR<1
IM150	EC.sig	0.53273	IM150	EC.sig	0.0216061	1.24766e-06	-5.53242	5.9039	5.9039	HR<1
IM150	NLRP3.inflame.sig	0.550038	IM150	NLRP3.inflame.sig	0.020501	6.63192e-05	-5.60817	4.17836	4.17836	HR<1
IM150	PDL1.sig	0.524445	IM150	PDL1.sig	0.489056	0.317985	-1.03193	0.497593	0.497593	HR<1
IM150	LRRC15.CAF.sig	0.557537	IM150	LRRC15.CAF.sig	2.06342	0.037568	1.04504	1.42518	1.42518	HR>1
IM151	FunSelect	0.699074	IM151	FunSelect	0.24634	1.39286e-14	-2.02128	13.8561	13.8561	HR<1
CM	FunSelect	0.583244	CM	FunSelect	1.42744	0.200496	0.513427	0.697894	0.697894	HR>1
PCD	FunSelect	0.6575	JV101	FunSelect	0.474904	0.0117982	-1.07429	1.92818	1.92818	HR<1
IM150	FunSelect	0.683096	IM150	FunSelect	0.56237	0.0477637	-0.830408	1.3209	1.3209	HR<1

## Sheet: Data S8
IM_sig_cmp_auc						IM_sig_cmp_hr
data	method	pv	hr	log2HR	-log10Pv	data	method	pv	hr	log2HR	-log10Pv
IM151	FunSelect	1.39286e-14	0.24634	-2.02128	13.8561	IM151	FunSelect	1.39286e-14	0.24634	-2.02128	13.8561
IM151	TopSig	3.16999e-13	0.281894	-1.82678	12.4989	IM151	TopSig	3.16999e-13	0.281894	-1.82678	12.4989
IM151	TopResponse	5.44182e-13	0.279677	-1.83817	12.2643	IM151	TopResponse	5.44182e-13	0.279677	-1.83817	12.2643
IM151	TopPFS	4.15228e-12	0.292952	-1.77127	11.3817	IM151	TopPFS	4.15228e-12	0.292952	-1.77127	11.3817
CM	FunSelect	0.200496	1.42744	0.513427	0.697894	CM	FunSelect	0.200496	1.42744	0.513427	0.697894
CM	TopSig	0.364674	1.26575	0.339992	0.438095	CM	TopSig	0.364674	1.26575	0.339992	0.438095
CM	TopResponse	0.480406	1.19638	0.258674	0.318391	CM	TopResponse	0.480406	1.19638	0.258674	0.318391
CM	TopPFS	0.812584	1.06817	0.095144	0.0901317	CM	TopPFS	0.812584	1.06817	0.095144	0.0901317
JV101	FunSelect	0.0117982	0.474904	-1.07429	1.92818	JV101	FunSelect	0.0117982	0.474904	-1.07429	1.92818
JV101	TopSig	0.144633	0.700781	-0.512964	0.839734	JV101	TopSig	0.144633	0.700781	-0.512964	0.839734
JV101	TopResponse	0.668342	1.1116	0.152642	0.175001	JV101	TopResponse	0.668342	1.1116	0.152642	0.175001
JV101	TopPFS	0.285302	1.35231	0.435427	0.544696	JV101	TopPFS	0.285302	1.35231	0.435427	0.544696
IM150	FunSelect	0.0477637	0.56237	-0.830408	1.3209	IM150	FunSelect	0.0477637	0.56237	-0.830408	1.3209
IM150	TopSig	0.00509509	0.452078	-1.14536	2.29285	IM150	TopSig	0.00509509	0.452078	-1.14536	2.29285
IM150	TopResponse	0.227447	0.709176	-0.495784	0.64312	IM150	TopResponse	0.227447	0.709176	-0.495784	0.64312
IM150	TopPFS	0.0800115	0.476858	-1.06837	1.09685	IM150	TopPFS	0.0800115	0.476858	-1.06837	1.09685

## Sheet: Data S9
IM_Score_df							CM_Score_df							JV_Score_df
DNA_id	RNA_id	Gene	Pathway	IMUC	MT	Duo	DNA_id	RNA_id	Gene	Pathway	IMUC	MT	Duo	ID	PFS_P	Gene	Pathway	IMUC	MT	Duo
FMI-011992ecf1	EA-0c9c716c48	0.0380607	0.0434061	0.180816	0.184006	0.762813	EA698326	EA595473						X00892b2a96088ee5a09b881368c01fda	16.9856	0.00266875	0.510015	0.53891	0.432009	0.555687
FMI-014b55bb38	EA-a89e594df9	0.0527131	0.00739979	0.0781327	0.432009	0.445111	EA698327	P66425-08C-Run1_S5_L001	0.0869465	0.194857	0.790568	0.432009	0.555687	X00936b9285d6b8665ae9122993fb8e91	4.17248	0.00557551	0.363945	0.266036	0.432009	0.543519
FMI-0204e04e1a	EA-2498215b0e	0.0525176	0.340138	0.635168	0.432009	0.306151	EA698328					0.432009	0.445111	X0099d88de74c5734bc0323e6c531ce9b	6.93224	0.181449	0.651256	0.949694	0.432009	0.445111
FMI-022437b350	EA-8ec6c8698c	0.0394112	0.163406	0.576286	0.432009	0.0391379	EA698329	P66282-01B-Run1_S1_L001						X00f9c65e32de1453c94e179f97f944d8	6.96509	0.684028	0.297714	0.731897	0.432009	0.118286
FMI-02c4108ce5	EA-0af90d7c12	0.505269	0.0484452	0.00540844	0.432009	0.445111	EA698332					0.432009	0.555687	X0131ee30a1572f16c5674577f5cf6a43	6.93224	0.53574	0.196664	0.288497	0.432009	0.445111
FMI-031a5a8adb	EA-d35578421e	0.956587	0.448943	0.772493	0.743863	0.633068	EA698334					0.432009	0.445111	X01b45623e3bb135c0446448c619c9e45	4.13963	0.692158	0.39762	0.172737	0.5	0.445111
FMI-034ddb78ce	EA-95851271dc	0.0371875	0.668299	0.0701259	0.432009	0.118286	EA698339	P66507-09C-Run1_S26_L002	0.0209719	0.296603	0.416331	0.432009	0.445111	X01cd596f6ffe5ddd5791b98b90f0a006	2.43121
FMI-03701166b2	EA-49ce5dde26	0.0202969	0.0195335	0.322929	0.432009	0.445111	EA698341	P66287-08B-Run1_S7_L001	0.663651	0.715625	0.300442	0.432009	0.445111	X01ed7190ce00862696edbf047b542045	12.4189	0.871488	0.273662	0.812804	0.432009	0.112446
FMI-03864c0e67	EA-fec4071ed4	0.00639078	0.109685	0.249295	0.432009	0.555687	EA698344							X0266eeade6ca63ad927d85117f882655	19.384	0.146332	0.0554661	0.962915	0.432009	0.445111
FMI-04a1dc3b19	EA-c91d690b0f	0.286486	0.0365324	0.42262	0.432009	0.0419407	EA698346					0.432009	0.740451	X027696d8647633ff2158827b4bfad8f6	0.0328542
FMI-04ba37b305	EA-467cc2a9a7	0.522847	0.942379	0.350385	0.184006	0.844608	EA698348							X02d38608a5177d4432002c2a9cf9751b	6.73511	0.236032	0.864891	0.0288332
FMI-04bebb52df	EA-47bb894923	0.0518231	0.964565	0.678355	0.432009	0.543519	EA698350	EA595711	0.378551	0.0467941	0.312827	0.432009	0.483388	X03016c67e1946ae7308df16f53345cfa	6.89938	0.202816	0.0786416	0.466328	0.5	0.306151
FMI-052946c015	EA-f1764f0cc1	0.653046	0.0601025	0.304864	0.432009	0.118286	EA698353					0.432009	0.445111	X0391e4d27df3045469a1d1b9229eaca1	5.65092	0.763017	0.341212	0.0880009	0.432009	0.894238
FMI-0599fd209e	EA-60e285fa80	0.0776832	0.362135	0.155434	0.432009	0.445111	EA698355	EA595564	0.0579357	0.661796	0.389991	0.432009	0.445111	X03b6c4d96ebc5fa10c07e88cfc51667c	2.75975				0.5	0.118286
FMI-05d36f505b	EA-767b7f673a						EA698356					0.432009	0.161173	X03d41da0d229c0dba90b40b08f5524b7	8.34497
FMI-05e4ea04c4	EA-aeb9452d2f	0.07311	0.0441436	0.0125445	0.534634	0.110662	EA698359					0.432009	0.555687	X04051600478936d7e5bfff222f5391ca	11.0719				0.432009	0.445111
FMI-05f2cf27be	EA-961a2cd3b7						EA698360	P66507-10C-Run1_S3_L001	0.841872	0.05443	0.599363	0.432009	0.483388	X046d63897cffd07093069e1986db4014	18.0698	0.0727427	0.474297	0.316116	0.432009	0.118286
FMI-061d8cbe98	EA-b6e9c243a8	0.009948	0.0771208	0.0349546	0.432009	0.223791	EA698366	P66287-03A-Run1_S9_L001	0.702141	0.759576	0.381568	0.432009	0.445111	X051ff3f6fc50a9899007b53b374ff36b	0.492813	0.0913862	0.13515	0.570292	0.184006	0.727176
FMI-06f879d851	EA-3c75ff6a12	0.968091	0.588952	0.149939	0.432009	0.117467	EA698367							X05275c12e66dfefd10a3642818e862f7	8.34497				0.184006	0.0615662
FMI-071b1be9a2	EA-70a26c2d37	0.246478	0.197589	0.480016	0.432009	0.945929	EA698371	EA639099						X056230ea2ba3882dc1829f3738510751	0.985626
FMI-0790efb25e	EA-41ec1ebea8	0.602919	0.0667312	0.247773	0.432009	0.118286	EA698448	P66291-07B-Run1_S17_L002	0.774038	0.143737	0.139487	0.432009	0.445111	X0591d2ff8464c7b3bd6dd570182325a3	1.60986	0.0781263	0.757383	0.749969	0.432009	0.118286
FMI-07a525cf1d	EA-690a7a6611						EA698449					0.432009	0.445111	X05d22214a12074d176162b3d3d206363	15.3101	0.202673	0.129812	0.383855	0.534634	0.902176
FMI-0828cc306a	EA-e855c429de	0.988448	0.258422	0.674504	0.432009	0.445111	EA698450	P66425-02F-Run1_S7_L001	0.0045357	0.18872	0.255543	0.432009	0.445111	X05e7559b15212b2748bc0a5133f85a3b	8.21355	0.565097	0.321316	0.285157	0.432009	0.483388
FMI-08933d5f5e	EA-bc9537a2fb	0.453848	0.316946	0.880594	0.432009	0.555687	EA698451					0.432009	0.445111	X065cba0a7be42c63bc66381248079786	4.36961	0.441864	0.47304	0.599162	0.237216	0.142214
FMI-08c95644a0	EA-0c4acc5044	0.126194	0.454868	0.392638	0.432009	0.221541	EA698452	EA595455	0.529227	0.0255951	0.312827	0.432009	0.445111	X066163adb7ac97187777f99246ade71a	16.5914	0.0777411	0.745478	0.865335	0.432009	0.483388
FMI-08f0d5177d	EA-d48ca1d549	0.725489	0.536691	0.0234789	0.432009	0.802485	EA698454	P66282-11A-Run1_S15_L002	0.790842	0.096703	0.780851	0.432009	0.445111	X06c76fbf2ede7672b6d7ee8c254f3277	1.18275	0.865766	0.437921	0.976899	0.432009	0.597002
FMI-0911a13569	EA-de09c79d3d	0.191988	0.0768815	0.775991	0.432009	0.445111	EA698455	P66282-11E-Run1_S19_L002	0.0341933	0.616498	0.341523	0.432009	0.555687	X06ef28ca7f0c2f30d845e89f85369f2e	3.02259	0.167539	0.314898	0.482193	0.5	0.445111
FMI-099bdc263f	EA-595b2dc1b1	0.338745	0.858328	0.138368	0.432009	0.483388	EA698456					0.432009	0.445111	X070737943aa2690378c5d73bdea647d7	7.0308	0.523356	0.758172	0.0684547	0.432009	0.118286
FMI-09ee7b89be	EA-c283f66ebc	0.906969	0.616493	0.593814	0.534634	0.431357	EA698457					0.432009	0.306151	X073e4ec7218e717789609c79cabf8ece	12.5175	0.0233948	0.113137	0.0568322	0.432009	0.819651
FMI-0a72c03e1c	EA-9cd7fcad15	0.0598703	0.293738	0.370179	0.534634	0.789025	EA698458					0.432009	0.445111	X07ac42d906a1d733d74eb512d16373e9	6.93224	0.0183467	0.00648184	0.886373	0.432009	0.706548
FMI-0ac5eb4c66	EA-5fe36a6067	0.641292	0.143485	0.538742	0.432009	0.938567	EA698460	EA595624						X07e01fdcb86fd0ab6446d7f20038d4a1	7.12936	0.00518334	0.152323	0.312827	0.432009	0.445111
FMI-0b044fcf7b	EA-4148a702a5	0.0190607	0.930393	0.534541	0.159161	0.199358	EA698462							X08bfc83017b14d6fa292cd9ac8bd7385	2.66119	0.189319	0.0740751	0.0910566	0.432009	0.445111
FMI-0b1d5e533a	EA-2ad6d8bdb1	0.949379	0.354774	0.838437	0.432009	0.483388	EA698463					0.432009	0.445111	X09a4c5313418bc448fa16ba847012a9d	15.2444	0.326249	0.80626	0.131331	0.534634	0.489748
FMI-0bb37811c4	EA-56e1441640	0.978489	0.56828	0.286143	0.432009	0.555687	EA698467	EA595585						X09dfa3b617b555a9df17e99b40f9db89	1.21561	0.600461	0.616222	0.312827	0.534634	0.211747
FMI-0bb8a564cf	EA-a0dd3e0d44	0.00782422	0.888707	0.606705	0.432009	0.555687	EA698468							X0ab7ff33e9730deabcef80d2cc91f9ed	1.31417	0.102654	0.355382	0.266425	0.432009	0.445111
FMI-0d75ca486b	EA-c94be9d3ca	0.00231067	0.0198383	0.130873	0.432009	0.445111	EA698469	P66291-07E-Run1_S3_L001	0.183923	0.161987	0.26026	0.432009	0.445111	X0ad83b437ca02c81ce96b41431f58eec	1.41273	0.717012	0.859843	0.585303	0.432009	0.392705
FMI-0d9d6cf8a8	EA-ae5becfa20	0.168261	0.0104607	0.0916444	0.432009	0.445111	EA698471	P66432-07E-Run1_S20_L002						X0bc0ebe2508cfcb3e0c4853061e2c638	6.96509	0.0715751	0.0840023	0.0443326
FMI-0dd9609a0d	EA-2b949a491a	0.572397	0.836729	0.92425	0.432009	0.691462	EA698472					0.432009	0.445111	X0c38f986cbea173cbafc957bfd0b28d8	6.99795	0.116845	0.138444	0.11006	0.590933	0.555687
FMI-0e08564af1	EA-84c0cacb88	0.0321017	0.66557	0.101881	0.432009	0.0419407	EA698473					0.432009	0.555687	X0ccea5ff3169707a9e21cdac6235c894	7.12936	0.775709	0.756711	0.241682	0.432009	0.483388
FMI-0e13136c11	EA-495e24b3f1	0.0203723	0.0054325	0.210193	0.432009	0.0650356	EA698474							X0d5f6c7702aa2126719f1449869cb871	1.41273	0.0469499	0.855944	0.150262	0.432009	0.445111
FMI-0e1d4b71ed	EA-d35943bc56	0.194784	0.0232351	0.210874	0.432009	0.445111	EA698476					0.432009	0.445111	X0d698cf8dde695f7a8cdfad41fad55f1	12.4846	0.567143	0.224661	0.0912595	0.432009	0.445111
FMI-0eb5a3f15a	EA-8ca8e7d5f0	0.0784516	0.974075	0.442477	0.432009	0.0522074	EA698477	P66432-08G-Run1_S26_L002	0.43778	0.650968	0.721186	0.432009	0.445111	X0d6dc6f04227c9e2d68b1bd2cee57be7	5.65092	0.302583	0.286261	0.0933532	0.432009	0.118286
FMI-0ebe789c28	EA-291982f8dc	0.0196208	0.55447	0.236	0.432009	0.100413	EA698478							X0de012a810cbd5283893a650dc5099a4	5.61807	0.916671	0.113293	0.269158	0.432009	0.266085
FMI-0ee120629f	EA-fe8ec93c22	0.00833765	0.0195671	0.137432	0.432009	0.445111	EA698479					0.432009	0.483388	X0ea4fd4766c95061896a4d66fc1db638	4.3039				0.432009	0.445111
FMI-0fc5bc8ace	EA-86c72bde07	0.954318	0.97863	0.162986	0.534634	0.898374	EA698480							X0ee8d1a975ee6587e16f1baba3214614	0.0328542
FMI-0fe8287e74	EA-07fb58993e	0.0538203	0.0655433	0.418751	0.432009	0.740451	EA698485	EA632149	0.00914406	0.0411413	0.957647	0.432009	0.445111	X0f3ebb55cb792f27d6b89dfadc958636	2.85832	0.0886005	0.478059	0.0386745	0.432009	0.445111
FMI-103045f2e8	EA-428bb3deb0	0.884387	0.781292	0.0457263	0.432009	0.118286	EA698486					0.432009	0.555687	X0f828e9106d704b282e2f18107fb6b7a	7.0308	0.573747	0.00804156	0.720662	0.432009	0.35247
FMI-103c89bfe6	EA-d1e2597cea	0.971009	0.983341	0.807707	0.432009	0.555687	EA698488	P66282-09E-Run1_S10_L001	0.424434	0.275099	0.488739	0.432009	0.445111	X10130b561ceb11a8156178cc262a4103	8.24641	0.229638	0.466069	0.608997	0.432009	0.445111
FMI-10a82c9d18	EA-3d808f9f5f	0.405122	0.0396934	0.120266	0.5	0.118286	EA698489	P66507-12B-Run1_S13_L001	0.564546	0.0165094	0.312827	0.432009	0.445111	X105622fadc33f23755ac2df823110aca	16.5914	0.0274591	0.0281679	0.348905	0.432009	0.445111
FMI-10e8534bd0	EA-1f9c41afcc	0.955495	0.954693	0.508203	0.590933	0.392705	EA698490					0.432009	0.445111	X10652087db64ebd98514dd0a2d33ec27	11.1376
FMI-10f07bbdb8	EA-249d157495	0.932377	0.951263	0.843719	0.432009	0.936631	EA698493	P66291-11E-Run1_S23_L002	0.931663	0.165551	0.525684	0.432009	0.555687	X1096a9d28ca7950724a896867e729133	1.64271	0.639514	0.0272303	0.248225	0.432009	0.161173
FMI-10f1be947d	EA-503b2e1876	0.0247934	0.0601317	0.0217458	0.432009	0.445111	EA698494					0.432009	0.483388	X10cac65fe934644120fb592381042cf1	7.16222	0.410327	0.633095	0.563633	0.534634	0.103875
FMI-113297462a	EA-c51a3d8d26	0.0041409	0.0148447	0.257618	0.432009	0.445111	EA698866	P66507-02B-Run1_S23_L002	0.101924	0.0543656	0.0877165	0.432009	0.445111	X10ec23fa07eea3d69a7769af58732d4f	0.0328542	0.0934643	0.0825863	0.134245	0.432009	0.142214
FMI-1145e7b968	EA-3ba424eab2	0.00167663	0.0309269	0.645085	0.432009	0.118286	EA698867							X110d6332f1947ee768bfd1a6473a1d8a	1.41273
FMI-11765bdc44	EA-573f793e58						EA698869					0.432009	0.555687	X111cb9fffc9fc55d838d097af1e3b727	5.65092	0.678354	0.489192	0.460065	0.432009	0.740451
FMI-11a4bc813a	EA-ad33e8978b	0.191456	0.65945	0.674504	0.432009	0.760102	EA698870							X115796797161bc75e7773610baae2a91	20.731
FMI-11c0b4f80f	EA-88ca5455d3	0.00719417	0.0283529	0.0346529	0.432009	0.450133	EA698873	P66425-08E-Run1_S6_L001	0.63928	0.420018	0.752845	0.432009	0.445111	X11fce3363f7481501759a4cfa960c7b2	1.47844	0.0232265	0.648769	0.821324	0.432009	0.117467
FMI-123891b62e	EA-099c97cbcb	0.00864248	0.0535172	0.74102	0.432009	0.483388	EA698874	P66287-01A-Run1_S16_L002	0.664687	0.110402	0.245289	0.432009	0.483388	X1282a363cb519143621bb786e756e788	1.24846	0.516008	0.726147	0.843203	0.432009	0.483388
FMI-1270094ecc					0.432009	0.118286	EA698875	EA639081	0.538699	0.0286019	0.210201	0.432009	0.445111	X1315562a66350bf6495683fbbd32d811	11.0719	0.0644221	0.0892534	0.0256477	0.432009	0.483388
FMI-12f903755a	EA-2c3813c61e	0.93127	0.935654	0.973394	0.432009	0.445111	EA698880	P66432-06D-Run1_S11_L001	0.0810239	0.172783	0.0655026	0.432009	0.445111	X13181576c8d17b661499a05d62cc4355	12.4517	0.842578	0.0366623	0.107442	0.534634	0.123552
FMI-12fa19d465	EA-011a01e2c7	0.0555389	0.244367	0.42262	0.432009	0.575968	EA698881	P66282-03D-Run1_S11_L001	0.880228	0.0380273	0.381568	0.432009	0.483388	X132b491d0edd4e1494250a18a31d442f	9.69199	0.396884	0.15031	0.299433	0.432009	0.792752
FMI-13d615402e	EA-cd7a6047e0	0.962661	0.96695	0.975581	0.432009	0.445111	EA698882							X13b911b56a330efd2660b67b1cf98466	2.92402	0.00505363	0.404742	0.55368
FMI-1461e8e341	EA-ce62b0d828	0.0615109	0.947405	0.0907924	0.432009	0.854436	EA698884					0.432009	0.483388	X1419bb61cff4470103db9366a61b6ad1	2.06982	0.0215824	0.0460383	0.398757	0.432009	0.445111
FMI-149b66047a	EA-c1ad3e711d	0.0629967	0.128255	0.34931	0.432009	0.507788	EA698886	EA639040	0.00236105	0.230406	0.461477	0.432009	0.555687	X142598966b9c6f373bd9f077689c67d8	11.0719	0.824579	0.113965	0.47069	0.432009	0.118286
FMI-14a38d3776	EA-54c50a7cbc	0.0223195	0.046512	0.892673	0.432009	0.445111	EA698887					0.432009	0.445111	X149d7097a5e30cd7e236fbb36d673c85	6.70226	0.847063	0.215209	0.508309	0.432009	0.445111
FMI-152b85c779	EA-d010edfef4	0.924628	0.0197846	0.705376	0.432009	0.483388	EA698888							X14bb75459fb5c1a32548e228da504349	6.83368	0.0407196	0.124449	0.236	0.432009	0.445111
FMI-15ab00552a	EA-bd1d631619	0.879178	0.699572	0.603917	0.432009	0.555687	EA698890	P66432-07A-Run1_S16_L002	0.0196832	0.0951265	0.726945	0.432009	0.445111	X14d943ed3c61f230f20a437693a195b8	1.47844				0.432009	0.445111
FMI-16d2711d75	EA-bd9a7044af	0.864489	0.657256	0.658819	0.432009	0.854436	EA698893					0.432009	0.483388	X15919dea2971016d761675ebba619c41	0.262834
FMI-1749d051fa	EA-d8201b8e7e	0.0190785	0.00256229	0.237035	0.432009	0.445111	EA698898							X16772d239c75dacdd83f312235b63536	18.0041	0.369675	0.251347	0.584875	0.432009	0.0650356
FMI-17571edc68	EA-d4baacb1e7	0.95534	0.970668	0.706158	0.432009	0.435508	EA698899					0.432009	0.445111	X1692599f3867c8e12b6bf09046771943	7.0308	0.153243	0.409364	0.285541	0.5	0.118286
FMI-17a1d46e6e	EA-9fccfda541	0.100216	0.0109637	0.0214203	0.432009	0.718365	EA698900					0.432009	0.445111	X16976202f690ab9fcaedacc52f5cb27f	6.70226	0.23701	0.0253359	0.0938359	0.432009	0.445111
FMI-19234eb391	EA-557ea1ee74						EA698901					0.432009	0.445111	X16f59d5c4921b2ba45f007dabad3cbed	2.62834	0.115115	0.10328	0.126619	0.388498	0.118286
FMI-1945ca1a66	EA-d18965cbb2	0.021756	0.441837	0.0486829	0.432009	0.208087	EA698903					0.432009	0.735786	X171f97d4eec5de4815cf607897a88f0c	6.93224	0.115966	0.682273	0.00240844	0.590933	0.306151
FMI-195e9ac685	EA-c5fdd6d9d8	0.0351752	0.02456	0.670685	0.432009	0.445111	EA698904	P66511-04H-Run1_S7_L001	0.067885	0.844676	0.849484	0.432009	0.445111	X17c5b25010ace8eb555695a0f17d8058	3.84394	0.496691	0.521635	0.332334	0.432009	0.483388
FMI-19b90f72b5	EA-fb797a6c7f	0.950155	0.951183	0.0840208	0.432009	0.483388	EA698905	P66511-01E-Run1_S17_L002	0.031125	0.359962	0.592163	0.432009	0.555687	X17df4c8ddad623d9b80e04d8be9bf598	5.51951
FMI-1a60147edc	EA-2450b33909	0.0230871	0.0542551	0.0257306	0.237216	0.445111	EA698908					0.432009	0.445111	X1802823414b9dca9c0f602e38ce895cb	7.0308	0.896348	0.67784	0.762207
FMI-1aea0854a0	EA-35035f7d80	0.0124977	0.748321	0.289097	0.184006	0.306151	EA698911	P66282-03F-Run1_S12_L001	0.0678763	0.264936	0.466328	0.432009	0.445111	X185c844f7285ea8ae7eff4047bf8e2e8	9.69199	0.00800159	0.653333	0.289097	0.432009	0.555687
FMI-1b0ea97745	EA-c569e22c7c	0.0127893	0.746281	0.025823	0.5	0.445111	EA699611							X188bc1d97d61f0caececb8fe2eeed462	20.731	0.0694927	0.940618	0.645085	0.432009	0.445111
FMI-1bb2c23098	EA-c295aaf578	0.0108162	0.105742	0.240773	0.432009	0.507788	EA699613	P66507-07G-Run1_S17_L002						X191913a7fe9b4af030fbc7e6c700a947	6.80082	0.00662707	0.50108	0.758901	0.432009	0.762813
FMI-1bdfad6371	EA-98d8961914	0.0165673	0.0634677	0.0292948	0.184006	0.483388	EA699614					0.432009	0.483388	X193d13fc662c7a4c86416d856d767d0e	7.12936	0.130785	0.598066	0.103204	0.5	0.445111
FMI-1caf30e277	EA-943766010c	0.028019	0.0120057	0.208983	0.432009	0.379734	EA699615							X193f7ec30727febd61c08d29f0af0ba7	11.1047	0.148584	0.7107	0.772493	0.432009	0.741023
FMI-1cdaf9e09d	EA-3d014a777f	0.0450814	0.583222	0.521142	0.432009	0.445111	EA699618	P66511-06B-Run1_S14_L001	0.00513209	0.179034	0.766715	0.432009	0.445111	X1960e9013b7333ec0441b7298f2ac085	9.69199	0.0128288	0.0526085	0.18878	0.432009	0.118286
FMI-1cfe60e693	EA-2f5cabb458	0.00845142	0.00594867	0.0285471	0.432009	0.415437	EA699620	P66425-10B-Run1_S14_L001						X19ea89697b4c64446d8b8966fd09dd1a	9.72485	0.0877695	0.100064	0.695973	0.590933	0.435508
FMI-1d817076c7	EA-dbfc26f391	0.0121861	0.607324	0.359271	0.432009	0.894238	EA699622	P66451-07A-Run1_S15_L002	0.897315	0.0925522	0.535461	0.432009	0.483388	X1acab56e6d9b6d862a0060dd370d6a20	0.131417	0.350507	0.280327	0.149568	0.432009	0.445111
FMI-1e0e63ef59	EA-6723cce304	0.976241	0.325081	0.888166	0.432009	0.483388	EA699623	EA632753	0.159469	0.518799	0.381568	0.432009	0.445111	X1b563e8c2c774da58f0ef669a2250dac	5.48665	0.0393444	0.0181554	0.115517	0.432009	0.95235
FMI-1e330649d1	EA-cbf5089db1	0.338398	0.0573182	0.156352	0.5	0.483388	EA699624	P66507-10D-Run1_S4_L001	0.0266063	0.113473	0.230542	0.432009	0.445111	X1ba52a7abc319889dca25ff07f0b3415	3.0883	0.382782	0.730437	0.0605241	0.432009	0.555687
FMI-1ec4f6009f	EA-c612bc7698	0.0189107	0.0216091	0.0494437	0.432009	0.202693	EA699625	P66282-02E-Run1_S6_L001	0.531232	0.610634	0.228531	0.432009	0.445111	X1bdeccb61df1623412271e05874b0094	1.47844	0.0396692	0.179849	0.147939	0.432009	0.445111
FMI-1f2719b55c	EA-85a77d44ec	0.979794	0.537559	0.995628	0.432009	0.483388	EA699629					0.432009	0.445111	X1ca582a355616189ed5be11c257b9a31	5.38809	0.00462384	0.00552212	0.069717
FMI-1fba3f1a11	EA-da4cee7338	0.285018	0.0300035	0.0612764	0.432009	0.725708	EA699631	P66287-01F-Run1_S3_L001						X1cb1841daad70ef7c6839b5f9d545558	8.31211	0.290674	0.123524	0.257681	0.432009	0.718143
FMI-1fccc0451e	EA-0da33fdea7	0.0356137	0.0475582	0.0761268	0.432009	0.202693	EA699633					0.432009	0.313103	X1cb9577d90b2a15e59959f7f911e6689	15.2115	0.15276	0.113003	0.609844	0.432009	0.445111
FMI-2091970e25	EA-a44822eb94	0.611145	0.0074952	0.42805	0.432009	0.445111	EA699634	P66432-10B-Run1_S2_L001						X1d48bf3546928a7daae0c66e79c9f276	8.31211
FMI-20c83379fc	EA-7e6a8a80be	0.965279	0.951125	0.345571	0.184006	0.445111	EA699635	P66511-10H-Run1_S5_L001	0.538616	0.151545	0.366272	0.432009	0.483388	X1d7f4d3ed5e4fa978c54baff3e53cdbf	1.87269	0.387724	0.560991	0.467999	0.432009	0.445111
FMI-20e641bf83	EA-e186175d76	0.0932523	0.671993	0.123603	0.590933	0.483388	EA699640							X1dba533b49b13d3dce87dcb185810486	5.61807	0.0027717	0.0623332	0.481365	0.432009	0.922136
FMI-217da1eb8a	EA-4cb884efe0	0.976258	0.898176	0.950096	0.432009	0.445111	EA699642	EA647826						X1dde58fa912bb474be7e9bea10cdb6a0	7.16222	0.0521671	0.0368963	0.493485	0.432009	0.922136
FMI-21917383f6	EA-f1fdf790c7	0.837749	0.904232	0.637038	0.432009	0.483388	EA699643	EA639112	0.0123335	0.192711	0.312827	0.432009	0.445111	X1e10d10c2195f4d70c9ffd2ed3a719f8	10.6119	0.0147768	0.148426	0.42989	0.432009	0.506419
FMI-2197899e0f	EA-7e3f099861	0.272624	0.0888476	0.244892	0.432009	0.445111	EA699644	EA632702	0.817156	0.113347	0.438391	0.432009	0.445111	X1e39e20ab185c73fe60fa6b396eccee6	20.9281
FMI-21e26916b5	EA-ac99965076	0.106438	0.140339	0.448351	0.432009	0.399005	EA699646	EA595500	0.00688214	0.0287568	0.1321	0.432009	0.445111	X1e3c3a35d1e2dfb5cc4e564bf73d2f2b	6.89938	0.00833769	0.0143255	0.0687014	0.432009	0.445111
FMI-22180f62cf	EA-daa3c15878	0.0051826	0.0224277	0.0780635	0.432009	0.118286	EA699648					0.432009	0.445111	X1e634d89b40d572b87cb8c782964ef56	2.82546	0.129303	0.0201897	0.0679365	0.184006	0.445111
FMI-227ee1e7dc	EA-0330a14892	0.330116	0.287768	0.0650382	0.432009	0.445111	EA699649					0.432009	0.445111	X1ed22c1e4b51a9aa893333101336d863	11.2033	0.310324	0.435765	0.220226	0.432009	0.600124
FMI-22bca9e5b8							EA699650					0.432009	0.0730932	X1ee17dd8582bd966a10bb046765f5da0	15.2444	0.306283	0.116566	0.949694	0.432009	0.445111
FMI-22d1917be6	EA-638a70c9e8	0.0245624	0.23972	0.362395	0.534634	0.431357	EA699651	P66507-04D-Run1_S3_L001						X1efc2cb2e2d1bc514133aa8e649356c5	4.3039
FMI-23926a6b7e	EA-0b708a3fa1	0.028849	0.0115534	0.106711	0.432009	0.0650356	EA699652	EA595529						X1f84f6b509d18e2f0b94bfaa22379d38	1.28131				0.432009	0.118286
FMI-2398967c14	EA-613a915e02	0.764873	0.457628	0.717362	0.432009	0.597002	EA699653							X1faafa1d86ddce2725e2603243a8c37e	16.8214	0.685459	0.0726696	0.0184371	0.5	0.445111
FMI-23ff480686	EA-7627dcebc5	0.207472	0.0775453	0.440575	0.590933	0.445111	EA699654	EA595653	0.367775	0.287703	0.312827	0.432009	0.445111	X1fc17d39813bb21078851cf009f5bdc5	6.93224	0.44364	0.426418	0.468068	0.184006	0.0559005
FMI-2414514c0d	EA-f055abd51d	0.0118859	0.0334278	0.0782981	0.432009	0.445111	EA699655	EA595522	0.610518	0.327213	0.788937	0.432009	0.445111	X1fe6a3a7f298df27824af9fb32a1f415	1.34702	0.0192007	0.0265857	0.0878341	0.432009	0.118286
FMI-244f7b8101	EA-7264f437a9	0.335467	0.481501	0.881147	0.432009	0.445111	EA699700	P66511-07G-Run1_S18_L002	0.0408194	0.245604	0.565698	0.432009	0.555687	X204ddf78ad407b33588fa54b11ec93fe	5.55236	0.00826474	0.0121827	0.53891	0.432009	0.118286
FMI-24921cdb9d	EA-ca4400c3de	0.47535	0.0263337	0.678028	0.432009	0.313103	EA699702					0.432009	0.445111	X2054c008048647e0d579d793fe45ee7a	1.47844
FMI-24a1697ede	EA-574dc16773	0.0115693	0.241564	0.136098	0.432009	0.118286	EA699703	EA647829	0.633041	0.0206065	0.931947	0.432009	0.445111	X2069a43cf26725e339dae5a64490a17f	1.37988	0.00451023	0.560498	0.250615	0.432009	0.445111
FMI-24ccf7cecf	EA-4ddd21bceb	0.00976183	0.324769	0.0511026	0.159161	0.483388	EA699705					0.432009	0.483388	X2081800a596560bc3d8396c000d5d288	4.17248
FMI-251569e266	EA-a67e46cc18	0.976062	0.20863	0.894434	0.432009	0.445111	EA699708					0.432009	0.445111	X20d133389892a705133675d732b26222	8.37782	0.630383	0.0776887	0.932889
FMI-2565692df5	EA-392e45492e	0.144859	0.750231	0.00649901	0.432009	0.483388	EA699711					0.432009	0.445111	X20ea35d787f94b54b3432014f9897c2b	17.9713	0.032702	0.121853	0.0765307	0.432009	0.117467
FMI-25b7b713e3	EA-2f79850457	0.328399	0.772071	0.427127	0.159161	0.445111	EA699717	P66425-03D-Run1_S11_L001	0.0438487	0.915397	0.0350377	0.432009	0.672205	X21079996d2de38042f8100eff6d35591	1.44559				0.432009	0.114764
FMI-25d5f806d2	EA-4be3ab88b4	0.0997809	0.273517	0.11643	0.432009	0.490964	EA699721							X2111fa69962467ac3774495b34549ca8	12.4846	0.316541	0.407536	0.124182
FMI-25eb5507d1	EA-87033a32df	0.143871	0.360072	0.735286	0.432009	0.445111	EA699724					0.432009	0.483388	X211c2e0bb90037d7c0285da1025e5b59	12.846	0.0428861	0.440943	0.973841	0.432009	0.435508
FMI-2605af3702	EA-71a54b7d17	0.0140774	0.025632	0.0980853	0.432009	0.392705	EA699728	P66432-08C-Run1_S24_L002	0.970248	0.965623	0.726697	0.432009	0.445111	X2120e95574229d89ab8e6890708ae502	10.1848	0.951838	0.549914	0.0513234	0.432009	0.331362
FMI-27062ecfb3	EA-7267bf27b8	0.0991092	0.0726508	0.0338225	0.432009	0.445111	EA699729					0.432009	0.445111	X21a6043653d187f8bbead475d2f49791	5.68378	0.722026	0.0896187	0.307764	0.432009	0.659638
FMI-275ce01f52	EA-059bf9dd69	0.27434	0.370693	0.846161	0.432009	0.445111	EA699730					0.432009	0.555687	X2202ed712481940f934cfb5812b743f3	14.7187	0.00933811	0.703223	0.727733	0.432009	0.306151
FMI-27ea685ddb	EA-a1537120b7	0.187109	0.0130061	0.0135252	0.432009	0.445111	EA699731					0.432009	0.483388	X2237594dd2d203eba67a604e1bb2e744	16.6899
FMI-286be38c52	EA-6cc9d52dcb	0.0352228	0.0102281	0.115834	0.432009	0.445111	EA699732					0.432009	0.445111	X2275eb9b1099f7bba3c04410aeb23019	0.821355
FMI-297b702c04	EA-4d16076eda	0.0118943	0.185776	0.753138	0.432009	0.118286	EA699733					0.432009	0.555687	X22f627bf28a75b163bb5e63e7b57930f	13.7988	0.89967	0.129035	0.53967	0.432009	0.483388
FMI-298d431d40	EA-83ccceaca9	0.00756174	0.91928	0.191492	0.432009	0.555687	EA699737	P66291-08G-Run1_S8_L001	0.84253	0.0997544	0.300033	0.432009	0.445111	X244cbebbf7d53a5be4506f107e185b76	1.41273
FMI-2a02d4f465	EA-9fd0233756	0.790048	0.0529795	0.138834	0.432009	0.118286	EA699738	P66287-04E-Run1_S19_L002	0.696149	0.860954	0.896856	0.432009	0.483388	X250f772f27a65f5113a1d499343c548a	12.8789
FMI-2a1ccdb465	EA-3568695719	0.011728	0.039808	0.199833	0.432009	0.13574	EA699742	P66291-08A-Run1_S6_L001	0.354461	0.0194477	0.679478	0.432009	0.762813	X2528a2fb7cc4f5bc3922038fe45ba025	18.0698	0.857059	0.715227	0.121129	0.432009	0.0902518
FMI-2a20f104f6	EA-8b573ab2dc	0.00461588	0.015389	0.0605939	0.432009	0.445111	EA699743	EA632768						X263dec8c8985ba77025d85703f19362e	8.14784				0.534634	0.431357
FMI-2a9e85e0fe	EA-83ec4603b5	0.960716	0.967917	0.51886	0.432009	0.445111	EA699745	P66425-07C-Run1_S2_L001	0.0433201	0.0944427	0.277924	0.432009	0.445111	X2653cf815108af994cd80e56b46c6b66	6.89938	0.14355	0.342375	0.257618	0.432009	0.445111
FMI-2afb1a5fc3	EA-d0002889d8	0.907512	0.479424	0.373301	0.237216	0.117467	EA699746	P66291-05H-Run1_S23_L002						X2670ad3a317ed910833dfdd6c8cd31a2	5.42094	0.151203	0.373817	0.262852	0.432009	0.313103
FMI-2b05fa43e8	EA-d6e4dbcd41	0.192701	0.24453	0.249295	0.432009	0.854436	EA699793					0.432009	0.445111	X26b8165c5fd1b2978e32af004874b1fc	1.41273	0.743311	0.44167	0.401408	0.432009	0.445111
FMI-2b77703e50	EA-866617e70b	0.943942	0.884109	0.930501	0.432009	0.117467	EA699794	EA595650						X26e514929c0ff7fae17a551d21ab46b5	16.5914	0.00719491	0.888817	0.186088	0.432009	0.677129
FMI-2b86a59f1b	EA-bd090e6c58	0.0109035	0.0880572	0.0429999	0.432009	0.445111	EA699795	P66282-07F-Run1_S2_L001	0.707784	0.594786	0.466328	0.432009	0.483388	X270eb069e858ab11185487082313a8ba	3.31828	0.162222	0.166495	0.855242	0.432009	0.898374
FMI-2c1338f55c	EA-2b8149dcf6	0.975919	0.189835	0.794747	0.432009	0.483388	EA699797					0.432009	0.445111	X272fccee2682565378fb775496b50155	1.47844	0.523716	0.323484	0.860901	0.432009	0.799013
FMI-2cb9b37b3f	EA-2cda3927d3	0.15715	0.0953813	0.0127319	0.432009	0.445111	EA699799	P66451-02A-Run1_S20_L002	0.283973	0.353435	0.26026	0.432009	0.445111	X27afcfacd71eee5aa4442e362e09d8d3	18.1355				0.432009	0.445111
FMI-2d09ae350e	EA-d9c378c415						EA699800					0.432009	0.445111	X287b3d4433b74e09d38721f8c403f553	1.44559	0.848659	0.02248	0.792391	0.432009	0.445111
FMI-2d13d162c5	EA-325df9a0ed	0.671615	0.0457419	0.512819	0.432009	0.445111	EA699802					0.432009	0.445111	X28bfb0c27e7fdb1be3ae4ad978dc782e	6.96509				0.184006	0.933488
FMI-2d39574755	EA-1c99d8d5bf	0.122771	0.0145005	0.209121	0.432009	0.483388	EA699803					0.432009	0.445111	X293dd1284496215e9a0eca9f17a98e7e	14.0287	0.0293549	0.567222	0.256554	0.534634	0.431357
FMI-2da3626e1b	EA-a2a13f2c91	0.615923	0.617093	0.79035	0.432009	0.718365	EA699804					0.432009	0.445111	X298d47047ef997bfd4c253dca2cc0588	5.55236	0.498197	0.214981	0.0770553	0.432009	0.445111
FMI-2dbfc3690e	EA-799c4e71e3						EA699805	P66511-09G-Run1_S31_L002						X2aa31f4365d2e06f42bc23886ce71799	8.37782	0.0129695	0.171954	0.175126	0.432009	0.118286
FMI-2e6a6665cb	EA-34d9b45e44	0.962202	0.962655	0.74569	0.432009	0.445111	EA699806	P66287-11C-Run1_S22_L002	0.660372	0.254822	0.981103	0.432009	0.445111	X2b5f3fd2a90978b344fec39d51c54017	1.41273	0.867214	0.224706	0.707835	0.432009	0.727176
FMI-2e896704c7	EA-0d2902fb00	0.022547	0.0549937	0.0485978	0.432009	0.445111	EA699807					0.432009	0.445111	X2b7d4d6de56baefee20232a28ff72b05	4.40246	0.0164798	0.0388029	0.499449	0.253282	0.431357
FMI-2ed788fa35	EA-1c7c2a195d	0.991666	0.962219	0.864558	0.432009	0.854436	EA699809	EA632234	0.0267437	0.760253	0.255543	0.432009	0.507788	X2ba17c90a3c1bff4ef8827b2663120e3	1.44559	0.00948673	0.00265541	0.347611	0.432009	0.445111
FMI-2ef189a47f	EA-0b8be5eef4	0.987468	0.660176	0.230341	0.432009	0.555687	EA699810							X2bf0d2c891632c9eecb7cb7ca0bbdc35	11.0719	0.899162	0.730107	0.296737	0.432009	0.555687
FMI-30fd605b4a	EA-50d537f4cf	0.00266067	0.00883016	0.0779216	0.432009	0.483388	EA699811							X2c2ff92bdb686414aa7bed3fce8ae0e4	9.72485	0.106122	0.205147	0.242757	0.432009	0.445111
FMI-3141ac404f	EA-d980da6f54	0.0786273	0.900602	0.285264	0.432009	0.760102	EA699816	EA639156	0.00787322	0.258966	0.121969	0.432009	0.331362	X2c91f66dca78e448a837b6254bb8e805	9.72485	0.731923	0.0411547	0.258268	0.237216	0.118286
FMI-3222e8decb	EA-3ad36a8e39	0.660681	0.949157	0.197615	0.432009	0.483388	EA699818							X2cddd57246691bb4967fd526e468af6d	9.69199	0.00891574	0.718927	0.146182	0.432009	0.123758
FMI-322b6b76e1	EA-baab84f3a5	0.226421	0.0105348	0.302927	0.5	0.754587	EA699820					0.432009	0.483388	X2d0a4d6a0245eddc55832f3567edc1b0	6.93224	0.564113	0.690537	0.288841	0.432009	0.445111
FMI-327011095f	EA-6dc3b899f0	0.19183	0.573132	0.434772	0.432009	0.555687	EA699821					0.432009	0.445111	X2d32545eaa2458ef0fb3f49222cf988a	17.9055	0.36356	0.139545	0.134919	0.432009	0.555687
FMI-32d8bce8a4	EA-140f676e7c	0.307191	0.0126849	0.0981846	0.432009	0.266085	EA699822					0.432009	0.483388	X2d5b794b4a59d862d8d75f411db99898	2.7269	0.210677	0.899756	0.783584	0.18625	0.445111
FMI-33513515ef	EA-7de5c20b32	0.192762	0.398913	0.0848916	0.432009	0.445111	EA699823					0.432009	0.445111	X2d6a79464a71daaa1047f0a261d5eb07	4.17248	0.128717	0.0801569	0.0341166	0.432009	0.445111
FMI-33cb54719f	EA-833be9a8be	0.018155	0.253638	0.314391	0.5	0.445111	EA699824					0.432009	0.445111	X2db4e193504ffaff309e95893fb2466e	5.55236	0.0154151	0.145957	0.0484908	0.432009	0.445111
FMI-344162dd78	EA-37ce247b1d	0.0235402	0.327538	0.0693531	0.432009	0.118286	EA699825					0.432009	0.435508	X2eaa54feaf4a758e6fe3495a9f3cbf0a
FMI-3481d955fe	EA-1fca9d2b2b	0.754926	0.825546	0.65507	0.5	0.483388	EA699827					0.432009	0.445111	X2f399a936f871f31bca98d92bb413cbe	13.7988	0.651381	0.833494	0.191248	0.432009	0.56127
FMI-3498e07f97	EA-342e82352a	0.875222	0.920813	0.757386	0.432009	0.691462	EA699828	P66507-10B-Run1_S2_L001	0.540836	0.216004	0.321237	0.432009	0.483388	X2f8b8e5b906efb5430f51da0791e15d3	6.93224
FMI-34abc45625	EA-1768679383	0.960113	0.963936	0.804645	0.432009	0.483388	EA699833							X2ff0243ee6560db47ce501526b55fafd	11.4333	0.822517	0.684841	0.428996	0.432009	0.555687
FMI-34f1dfd91f					0.432009	0.555687	EA699835	P66432-01D-Run1_S17_L002	0.991744	0.0234864	0.372947	0.432009	0.118286	X30165d5b06d679e87a97260760a2321d	6.96509	0.454267	0.674702	0.822106	0.432009	0.0897821
FMI-350841c434	EA-fbc7136280	0.0170159	0.194361	0.461327	0.432009	0.555687	EA699836							X307540b071972183f79089bf2968194e	2.59548	0.011609	0.239606	0.712531	0.432009	0.445111
FMI-352a78f14a	EA-1f5b3526cc	0.00500896	0.671382	0.14243	0.432009	0.445111	EA699837	P66511-05F-Run1_S12_L001	0.0651496	0.272204	0.121969	0.432009	0.445111	X3080ff5d464ab4f495f18195a79efec3	12.4846	0.0813107	0.113499	0.0445937	0.590931	0.483388
FMI-3549fcbdb2	EA-7ddecb10a8						EA699882					0.432009	0.445111	X30ee743b7fde59d25ee30303eb699e31	4.82957	0.0121153	0.201177	0.755667	0.432009	0.118286
FMI-364fe10192	EA-ec9b6df170	0.0845773	0.717001	0.214573	0.432009	0.821984	EA699888					0.432009	0.445111	X310fe9b5581d300c56d4e083f62cd9c1	1.37988
FMI-366a304247	EA-8a8073c5b2	0.00627531	0.0169572	0.202196	0.432009	0.118286	EA699892	P66425-02C-Run1_S5_L001	0.446818	0.201146	0.330501	0.432009	0.445111	X318d71e76bc04ff80504fdeccd6bd06c	5.74949	0.0103925	0.0550924	0.078412	0.432009	0.445111
FMI-36c7e0261b	EA-3d5c4875b6	0.390558	0.381539	0.15291	0.184006	0.922136	EA699893							X31a31f6f73350abb07e3ca22680fe24a	6.96509	0.802053	0.168786	0.167623	0.432009	0.313103
FMI-36ee39a8f3	EA-a39c3680df	0.945384	0.947776	0.889403	0.432009	0.898374	EA699896	P66451-08D-Run1_S23_L002						X31dc99ac3198e9b0437786a6f2edc50d	2.75975	0.0953801	0.533807	0.0497441	0.432009	0.483388
FMI-36fbadfd72	EA-ebdc6a3023	0.00950314	0.0055132	0.191248	0.432009	0.445111	EA699897							X31fa1e19b01dc9f394e3137d9233ac7f	1.47844	0.0602002	0.0886954	0.387688	0.5	0.306151
FMI-37047f2d0d	EA-c301f78489	0.965582	0.208354	0.914024	0.184006	0.555687	EA699898	EA639114	0.0547581	0.828711	0.749999	0.432009	0.445111	X325990935719891410e512c206130909	0.0328542				0.432009	0.445111
FMI-370877c050	EA-1a82b0f4f9	0.0148424	0.0196068	0.0600209	0.534634	0.431357	EA699900	P66425-09G-Run1_S13_L001	0.00144024	0.0391992	0.312827	0.432009	0.445111	X32be66e8f559cffac728b3bc63ddeab7	5.58522	0.181982	0.514646	0.663465	0.432009	0.445111
FMI-37525f9589	EA-716175fdbd	0.103074	0.0156171	0.0510901	0.237216	0.445111	EA699901					0.432009	0.445111	X33ba1e8c2ebd0601d58598d409bbce02	9.69199	0.312758	0.309632	0.244808	0.5	0.555687
FMI-37766dfff3	EA-d6e8a4d88b	0.303251	0.590166	0.0629394	0.5	0.445111	EA699902					0.432009	0.445111	X33cc64b4735bf365bc230704691090a4	12.616	0.014427	0.877618	0.618149	0.432009	0.445111
FMI-3822ffc1d2	EA-75d355a3f1	0.406981	0.694102	0.907232	0.432009	0.507788	EA699904	EA639107	0.96356	0.813611	0.348217	0.432009	0.555687	X33fe25b1ae7fa2d13b0cebf465cda997	2.89117	0.502061	0.887037	0.030245	0.432009	0.445111
FMI-389f01e977	EA-35b4c53d81	0.234293	0.169295	0.104472	0.432009	0.306151	EA699906							X342758d6ea21d1386905ac1ebd7b325e	8.24641	0.0106716	0.138508	0.788937	0.432009	0.445111
FMI-38d42aba97	EA-1103920f94	0.0261695	0.0285887	0.534257	0.432009	0.445111	EA699910					0.432009	0.507788	X3437bfdabe0e2ac65dd8374a5015bded	14.0616	0.00736267	0.563685	0.265556	0.432009	0.445111
FMI-38e5ba1c73	EA-a6aae0959a	0.0391663	0.00984111	0.0607905	0.432009	0.555687	EA699911	P66291-01B-Run1_S2_L001						X34776a2e5d2a57256fbafb696a57dec9	17.9713				0.432009	0.445111
FMI-398de8d9d6	EA-7122dc2b71	0.221282	0.955234	0.710919	0.432009	0.445111	EA699914	P66291-05G-Run1_S22_L002	0.629492	0.875075	0.437353	0.432009	0.555687	X34af9fb58cf5136b9863f09f90309afd	6.89938	0.0866809	0.746285	0.755136	0.743863	0.898374
FMI-399eab0b38	EA-0a2b2d865d	0.0224476	0.0653673	0.14435	0.432009	0.306151	EA699916					0.432009	0.445111	X352412f22a8f59acf459a2215d1ba92a	6.99795				0.432009	0.161173
FMI-39c6dac684	EA-0ad122712e	0.986067	0.980504	0.87908	0.432009	0.56127	EA699921	P66432-03C-Run1_S30_L002	0.0281161	0.0807573	0.260059	0.432009	0.445111	X35671922eaa1523f8aca598b03b2356c	13.8316
FMI-3a97aa43df	EA-d6dcd02da7	0.198164	0.46747	0.300387	0.432009	0.555687	EA699923	P66291-06D-Run1_S27_L002	0.494202	0.425265	0.387361	0.432009	0.445111	X3591e786d7e1feb1237e5b3025071c62	8.37782	0.422123	0.0649149	0.772787	0.432009	0.74277
FMI-3aa7b2afb0	EA-924f164984	0.0132184	0.0491208	0.118175	0.432009	0.118286	EA699925	P66511-04E-Run1_S4_L001						X35d35932e2d72f1f42e28f89e8764de4	2.82546
FMI-3b64391c24	EA-c33eae77a2	0.241352	0.187954	0.26297	0.432009	0.0419407	EA699927	P66425-01A-Run1_S1_L001	0.865321	0.29781	0.043812	0.432009	0.725708	X368988fadc32836bcbde9f0d3ee487ec	1.577				0.184006	0.691462
FMI-3b77a41859	EA-e0b8e90179	0.334964	0.0218262	0.0232787	0.184006	0.118286	EA699974	P66451-08G-Run1_S25_L002	0.665301	0.118955	0.26026	0.432009	0.754587	X36938f2301d2f36761850f40c6e72f0c	4.17248	0.308581	0.0146051	0.0292653	0.432009	0.483388
FMI-3b7fea38a5	EA-4646e0cb72	0.0140936	0.00944056	0.0400062	0.432009	0.313103	EA699975	P66511-09B-Run1_S26_L002	0.736499	0.727327	0.348217	0.432009	0.445111	X3695ccb568ee5ade84fccd8922563295	1.64271
FMI-3ba1748d7f	EA-398415b35c	0.0174955	0.015881	0.0500868	0.432009	0.313103	EA699977	P66425-10A-Run1_S13_L002	0.726073	0.65063	0.255543	0.5	0.392705	X36a5cb9019e6b2362a0135c1909a8570	8.37782	0.00336949	0.0131748	0.398548	0.432009	0.445111
FMI-3bd86888c8	EA-f2f3795faf	0.0108969	0.0144301	0.0987914	0.106067	0.113386	EA699978	EA595720	0.0370201	0.297087	0.0688602	0.432009	0.445111	X36d6f54c18a77130f8598458b0539ea2	1.47844	0.0820819	0.550086	0.247364	0.432009	0.445111
FMI-3cbfcd5808	EA-ab3698f5a8	0.0316234	0.192853	0.265582	0.432009	0.445111	EA699979	P66425-06G-Run1_S30_L002						X372d9a0fb462df93f8fb37eb775181de	6.73511	0.965788	0.485483	0.352895	0.432009	0.118286
FMI-3cf36ef941	EA-e79863db5c	0.0123748	0.343432	0.149583	0.432009	0.118286	EA699980					0.432009	0.445111	X374e432074fbccc257907b977e27c34d	1.51129	0.294652	0.885403	0.866415	0.432009	0.854436
FMI-3d4cd8ec40	EA-eea65c305c	0.0446711	0.0445664	0.162648	0.432009	0.111757	EA699981					0.432009	0.445111	X375ee2d507a784beb169bed5ad0005bf	5.8809	0.983764	0.625789	0.171234	0.5	0.0650356
FMI-3e07709b1b	EA-52e349de32	0.00629986	0.00657182	0.117685	0.432009	0.435508	EA699982					0.432009	0.445111	X37695d12e5f7ad98d22665252947a491	8.31211	0.0426336	0.731468	0.201756	0.432009	0.0338778
FMI-3e2f345794	EA-ae5df9e93f	0.481343	0.719828	0.0206793	0.432009	0.483388	EA699983	P66287-11D-Run1_S23_L002						X37c71ecb5064264c046feb617faba578	10.8747	0.180873	0.82608	0.0805141	0.432009	0.555687
FMI-3e5d917771	EA-14406925bf	0.779209	0.00208727	0.478044	0.432009	0.100413	EA699986	EA595597						X38b2880ae87d19d8cd707816a01fe3b6	14.1602
FMI-3e66205036	EA-915be2c7c9	0.949244	0.161416	0.185191	0.432009	0.758404	EA699987					0.432009	0.445111	X38fdaad447be4708ecd1a3b2ac1b7885	19.2197	0.980372	0.846776	0.632976	0.432009	0.852362
FMI-3e7ae00dff	EA-f936e4cf30	0.428824	0.281568	0.0134784	0.432009	0.118286	EA699989	P66291-08F-Run1_S7_L001	0.0853799	0.51684	0.71002	0.432009	0.445111	X390683a6edc8b1142d2fd26d8591f06b	6.93224
FMI-3f1961da12	EA-9b6b0ac1b6	0.038869	0.332821	0.0878341	0.432009	0.445111	EA699990					0.432009	0.445111	X396646fbe77614b1d94c8b579540c9e5	6.96509	0.967007	0.770124	0.915008	0.432009	0.445111
FMI-3f430b7fea	EA-2555bac4ef	0.039142	0.0391464	0.0702261	0.432009	0.762813	EA699992	P66287-07G-Run1_S4_L001	0.152732	0.43941	0.0992106	0.432009	0.445111	X398c18c873a0a6fed544ad1036ee9c5d	9.69199	0.831671	0.292483	0.939726	0.432009	0.142214
FMI-3fd6779d8a	EA-9a01ceb8ec	0.982677	0.104987	0.775099	0.432009	0.483388	EA699993					0.432009	0.483388	X399e52bf5620e856a190f0f002599eef	4.20534	0.00381367	0.0187105	0.51886	0.432009	0.445111
FMI-40502ef4da	EA-5f13ef1f84	0.511609	0.437463	0.0558022	0.184006	0.148844	EA699994					0.432009	0.555687	X39ab8beb38a6bbd1f266b227993a4ac1	0.0328542
FMI-406921a39d	EA-6632292e8d	0.992124	0.949217	0.798749	0.432009	0.445111	EA699996					0.432009	0.445111	X3a136cd62607201b4a5025d1b5368c40	6.89938	0.182626	0.757768	0.220226	0.432009	0.946379
FMI-4072a30bce	EA-469994097b	0.510109	0.631549	0.0685699	0.432009	0.445111	EA699998					0.432009	0.445111	X3a372fcb59ee94bc8b7ff7282169410f	20.7639
FMI-40a4459a80	EA-d74b0d6296	0.0142025	0.0271859	0.8176	0.184006	0.0780978	EA700000	P66451-08H-Run1_S26_L002						X3abf2b9a9346c01d52c76ce5dede3980	1.31417	0.295169	0.289866	0.778867	0.432009	0.445111
FMI-40e07ecd2e	EA-315cd3ebac						EA700001							X3b1ff3ab3d1f98e94f9966b350d2d64e	5.55236	0.0171436	0.0229843	0.49203	0.432009	0.762813
FMI-40e857c2e6					0.432009	0.555687	EA700002	EA632813	0.0202885	0.5225	0.336337	0.432009	0.445111	X3b785dfe51f758e18bca243f56b5117e	11.2361	0.852596	0.427911	0.232321	0.432009	0.745761
FMI-4115f8d34a	EA-9983c86546	0.304208	0.484197	0.0593923	0.432009	0.306151	EA700003					0.432009	0.445111	X3bb0665c45e2decbd5439bf13b7cd0ad	9.10062	0.537547	0.385704	0.40478	0.432009	0.445111
FMI-414a049582	EA-0c32bed4e2	0.943527	0.940825	0.741857	0.432009	0.555687	EA700006							X3cad782b3b82b0a0decac662d2c23ffc	2.98973	0.0875946	0.883904	0.197974	0.184006	0.445111
FMI-4159ab78fc	EA-1dfc9bfc1a	0.261161	0.623908	0.349052	0.432009	0.118286	EA700008	P66511-01B-Run1_S15_L002	0.187158	0.39463	0.286978	0.432009	0.118286	X3cb57b447fb341543cff3e0fa3bd241c	11.039
FMI-42334423c4	EA-8bc9e2d7b3	0.691682	0.279178	0.0720282	0.432009	0.762813	EA700009	P66291-10G-Run1_S20_L002	0.0198788	0.369244	0.466328	0.432009	0.445111	X3cdb45cfe9ffaac83f36c75e4af759e6	3.74538	0.0983576	0.486322	0.459997	0.432009	0.445111
FMI-426d3fa29c					0.432009	0.0419407	EA700010					0.432009	0.445111	X3d0e882f5ba9d8cd36fb62661a9f2a3e	5.58522	0.327089	0.0716407	0.602031	0.432009	0.445111
FMI-4334432389	EA-3320fad7e6	0.52815	0.326851	0.910815	0.590933	0.483388	EA700011					0.432009	0.483388	X3d10e0a977bfcf7a76400414c51326d6	5.55236
FMI-4470e31e50	EA-d9e19d2690	0.985769	0.964631	0.966184	0.432009	0.118286	EA700013							X3d2cbfd8c3343515af2039db17d13b07	4.17248	0.636721	0.466437	0.141604	0.5	0.445111
FMI-4476acc218	EA-74f05a95dd	0.436812	0.384715	0.800599	0.432009	0.445111	EA700014	P66425-03F-Run1_S12_L001	0.123362	0.309969	0.314391	0.432009	0.445111	X3d46f788eb25894e1eb4b8159ecdf725	6.80082	0.33201	0.744003	0.420257	0.432009	0.887219
FMI-44a4474510	EA-acdaa98300	0.00304247	0.0391844	0.131657	0.432009	0.130713	EA700016	EA639152	0.874602	0.114132	0.711456	0.432009	0.445111	X3d7a2306f65da61f077afe15977ef9f5	9.23203	0.00587597	0.501487	0.0605241	0.432009	0.445111
FMI-44a5aa4e4b	EA-f590292384	0.947809	0.575994	0.0882272	0.432009	0.555687	EA700019					0.432009	0.483388	X3db1a6d0d06440f66429056e3727fab5	9.69199	0.0796757	0.162728	0.207024	0.432009	0.306151
FMI-44e95db238	EA-b5f6e8514f						EA700068					0.432009	0.445111	X3dbc4bc73dfba4629ad5fef29a99f7e7	6.99795	0.282101	0.290314	0.890575	0.432009	0.445111
FMI-4669963150	EA-c0fe9a4737	0.216929	0.853597	0.789672	0.432009	0.483388	EA700069	EA639146						X3de3bcd0c0874689a5e14cb96a8d8b54	18.0041	0.209193	0.0696936	0.693964	0.432009	0.922136
FMI-46e2d11f4a	EA-98bee77ad1						EA700070	P66432-11C-Run1_S7_L001	0.86652	0.401026	0.286237	0.432009	0.445111	X3e50db01e03c1bc740cd746bcccf2dcd	0.62423	0.622942	0.72657	0.660288	0.184006	0.445111
FMI-4756de07ae	EA-354e353f56	0.964311	0.965903	0.0248578	0.432009	0.483388	EA700073					0.432009	0.555687	X3e5badf09c1f168d8e19efc1ebb54260	9.7577	0.960995	0.452448	0.881989	0.432009	0.117467
FMI-4770f98366	EA-3cd4f43f0b	0.00245896	0.00157055	0.395204	0.432009	0.313103	EA700074					0.432009	0.555687	X3e72c667849f46d12575de2c8fe1b73f	19.3511	0.521242	0.911128	0.653048	0.432009	0.938346
FMI-4954812c40	EA-d8f0cd1d9e	0.820044	0.201865	0.695666	0.432009	0.802485	EA700076	EA639104	0.807123	0.1012	0.595302	0.432009	0.202693	X3e9285464b7e2890bf186db889d8df4b	11.039
FMI-4996828402	EA-ed2c2ea6d0	0.00748975	0.570263	0.156011	0.432009	0.0419407	EA700080	EA647818	0.466581	0.115982	0.312827	0.432009	0.445111	X3ef2c818baf894824f17e0b6e2422256	11.0719
FMI-49fe63e89c	EA-ffb936eb50	0.0467145	0.110518	0.966875	0.432009	0.852362	EA700082					0.432009	0.445111	X3f1980268b36d427000556736ffe5ca0	17.8398	0.0962086	0.0930094	0.423888	0.432009	0.924124
FMI-4a096b0748	EA-911b3408d0	0.824707	0.452343	0.164049	0.432009	0.0263621	EA700084	P66511-06G-Run1_S16_L001	0.106953	0.5924	0.0160196	0.432009	0.445111	X3f3a813569b26faf2170ec083721b75b	11.0719	0.00805769	0.165325	0.844483	0.432009	0.445111
FMI-4a6e7c5f0f	EA-4f710c3737	0.398738	0.726855	0.0792803	0.432009	0.734474	EA700085	P66507-06E-Run1_S12_L001	0.0849757	0.477579	0.312827	0.432009	0.445111	X3feac9dc8f5e975c5141ac83fc438ea2	8.21355	0.44863	0.377828	0.814122	0.432009	0.445111
FMI-4af6a684c9	EA-efbacc1b40	0.116415	0.0498663	0.175126	0.432009	0.922136	EA700086	P66282-06B-Run1_S17_L002	0.566546	0.196208	0.13197	0.432009	0.718365	X401be11fcf63b27f4108d070f0ff829e	7.0308	0.00753556	0.30755	0.402168	0.432009	0.445111
FMI-4af7fb57cd	EA-61a0b31d89	0.531326	0.0245127	0.251278	0.432009	0.483388	EA700089							X407f1a2a5483e7c610000f4a7d6626b8	6.96509	0.359738	0.0647182	0.207272	0.5	0.445111
FMI-4b771637f9	EA-9884091965	0.059167	0.118083	0.333571	0.432009	0.445111	EA700090					0.432009	0.445111	X40b3fce60ffc131fb7c7d0e4dc57d6ea	12.4189
FMI-4b7d090cf3	EA-17cf6cd498						EA700091					0.432009	0.555687	X40e911a28e5b04b44b080cc04a5fd654	12.5503	0.02008	0.174241	0.0736768	0.432009	0.266085
FMI-4b82432ef8	EA-91f0a6a80e	0.0279985	0.0247482	0.202236	0.432009	0.718365	EA700094	P66282-05D-Run1_S21_L002	0.799661	0.947643	0.392638	0.432009	0.445111	X40ef60154637b182cec34180a7403f79	7.42505
FMI-4b84ca5263	EA-4d08f77403	0.0371842	0.0261861	0.0320573	0.432009	0.445111	EA700097	P66451-05G-Run1_S9_L001	0.129106	0.39196	0.0676686	0.432009	0.445111	X40f0e24dd55565b8fabafb2e09eb6526	1.44559	0.655776	0.967032	0.485383	0.432009	0.266085
FMI-4c215ce42b	EA-735d20efc2	0.068783	0.678118	0.11006	0.237216	0.445111	EA700098	P66282-10B-Run1_S11_L001	0.0156327	0.0154192	0.166868	0.432009	0.445111	X40f2f3210695eef9940acf149b2d96ae	11.1047	0.871012	0.12422	0.331005	0.432009	0.445111
FMI-4d4e7ae357	EA-d4818332b6	0.0133596	0.34031	0.0473966	0.432009	0.555687	EA700100					0.432009	0.555687	X40ff97e3fb95317c43e78c54e4af6fa2	5.55236	0.0121285	0.671369	0.50473	0.432009	0.445111
FMI-4d8ab6bc57	EA-3fe810c461	0.0492227	0.02791	0.656622	0.432009	0.445111	EA700101	EA595628	0.264967	0.061274	0.178482	0.432009	0.483388	X4188bd9ad1e2c2f2d6a429c29ec28532	11.9918	0.0156676	0.102446	0.417759	0.432009	0.490964
FMI-4dcc94162c	EA-01894dac3f	0.849402	0.0144698	0.364225	0.432009	0.0902518	EA700103	P66511-09E-Run1_S29_L002	0.459266	0.348989	0.312827	0.432009	0.723444	X419386e8a743aeb75391e63f78626066	8.6078	0.959984	0.610392	0.893725	0.432009	0.253453
FMI-4dd2a983a3	EA-298e7e6ff7	0.977339	0.347108	0.071778	0.432009	0.445111	EA700107	P66451-02B-Run1_S21_L002	0.0557862	0.0618367	0.312827	0.432009	0.435508	X41ad534f4bc16a8535415c0f2e2fda50	8.31211	0.0169295	0.755939	0.0856898	0.432009	0.445111
FMI-4df535c19f	EA-984ecd7e2e	0.022628	0.012685	0.0350377	0.432009	0.445111	EA700109					0.432009	0.445111	X41adc178a0c91e8182417308a2ead0af	1.34702	0.0723734	0.175293	0.156352	0.432009	0.445111
FMI-4ea392ab57	EA-5000ccf367						EA700110					0.432009	0.445111	X423ad12945144a8996111444ad911c26	1.41273	0.815267	0.148607	0.146671	0.432009	0.483388
FMI-4f49156949	EA-525b274a40						EA700158					0.432009	0.445111	X423d4e701b61d84a699cbabf6ffbb184	5.15811	0.0259651	0.189758	0.765814	0.432009	0.117467
FMI-4f5f369ed7	EA-fe0d6a171c	0.386202	0.139869	0.131331	0.432009	0.310576	EA700159					0.432009	0.483388	X42556d0b960d68b60325a585a3fe5ffa	5.8809				0.432009	0.445111
FMI-4ff90e88bb					0.432009	0.762813	EA700161					0.432009	0.445111	X4339d16f35631e6529cf5b7f6fead580	8.31211
FMI-506956fa5b	EA-151870f89c	0.24253	0.11557	0.37924	0.432009	0.555687	EA700165					0.432009	0.555687	X4410dbaa9d52c76409905072b34b1c5d	2.79261
FMI-508eb71cc8	EA-5598d8ca7e	0.080609	0.216882	0.875971	0.534634	0.492333	EA700166					0.432009	0.445111	X441f1fa08e92bc869755da2f1d547f92	5.58522	0.263574	0.821107	0.830136	0.432009	0.266085
FMI-5110c0b8fc	EA-ee8093917d	0.00751083	0.0397759	0.0909712	0.432009	0.117467	EA700168	EA639134	0.830768	0.0612005	0.292893	0.432009	0.483388	X442022c1bed311912f07f2a084eb51e6	5.8152
FMI-520f012967	EA-d64d783f86	0.181262	0.0719811	0.0256376	0.432009	0.0650356	EA700170					0.432009	0.202693	X4434839d8caca6a0d57b8e0f2ca331fc	12.2546	0.0835447	0.0894809	0.0856681	0.432009	0.445111
FMI-52817af582	EA-c852ee710e	0.0254883	0.966109	0.90233	0.432009	0.445111	EA700174					0.432009	0.483388	X452895fe0406e7693221f22e764560a2	7.32649				0.432009	0.445111
FMI-535f3eaf81	EA-108a102f45	0.0124067	0.0214721	0.0339724	0.432009	0.117467	EA700175					0.432009	0.445111	X455848b4836fafe39ae8cc9642cb5596	9.82341	0.414289	0.111299	0.373931	0.432009	0.445111
FMI-53768230fb	EA-04649f3dda	0.0120544	0.43675	0.146498	0.432009	0.445111	EA700176	EA639153	0.0201196	0.0369199	0.219003	0.432009	0.445111	X45894bc3efe4b9fb756b9b60d860524d	6.96509	0.00872374	0.0177821	0.103644	0.566712	0.241194
FMI-5381e4df97	EA-5bb9562bf3	0.412354	0.0130134	0.0519232	0.432009	0.202693	EA700177	EA632123	0.846603	0.191285	0.640141	0.432009	0.483388	X45b90f085077bf19a0687200420aad0a	9.7577	0.845822	0.968924	0.0160196	0.432009	0.555687
FMI-53bd362199	EA-cc44350aba	0.969372	0.716635	0.826186	0.432009	0.445111	EA700182	P66291-07D-Run1_S2_L001	0.247523	0.0221953	0.161261	0.432009	0.445111	X4617a52675559f7b992cf596a448804f	9.69199	0.766007	0.866068	0.505488	0.432009	0.725708
FMI-53deb755fa	EA-2857aff2c9	0.140001	0.188777	0.141404	0.432009	0.445111	EA700184					0.432009	0.445111	X461c081c2c3c0af3a9064fe5bc520214	1.44559	0.0223724	0.0227617	0.168597	0.432009	0.445111
FMI-53ea94f924	EA-a687a6990a	0.0459168	0.0103025	0.789222	0.432009	0.445111	EA700186	P66451-04A-Run1_S2_L001						X464daad68082ebb8209ea5db3a50e7ac	1.51129	0.166424	0.0498826	0.29854	0.432009	0.219353
FMI-54205ab045	EA-ba7585eff4	0.101037	0.97464	0.977519	0.432009	0.202693	EA700191							X4655521427a19071f4602892abcc0267	9.88912
FMI-54386a89a5	EA-3611b2e388	0.789951	0.0253739	0.0839543	0.432009	0.445111	EA700194					0.432009	0.445111	X465cc3c79fc4e389e96b7d4775662bb0	1.28131
FMI-55c4c34d8c	EA-d364203f96	0.682576	0.27164	0.0959944	0.432009	0.445111	EA700196	P66291-10C-Run1_S18_L002	0.558033	0.241988	0.66549	0.432009	0.735786	X467b481876db1758d9b38a75aabbccdb	2.69405
FMI-5615bfc9ff	EA-101eb76edf	0.0264729	0.0040058	0.369876	0.237216	0.306151	EA700199					0.432009	0.445111	X46a41725b121bf202d07031f3df99bf7	8.77207	0.268543	0.0928548	0.137008	0.432009	0.137791
FMI-565379cf69	EA-77002643b9	0.0425159	0.0128529	0.225749	0.432009	0.445111	EA700202	P66287-04D-Run1_S18_L002	0.799323	0.194503	0.518539	0.432009	0.445111	X46a8c75eb2f5ea2df29957ad27749d1e	20.731	0.701756	0.858295	0.0083763	0.5	0.445111
FMI-56ddd10b91	EA-fc8a5243b9	0.00620783	0.0925645	0.0323118	0.432009	0.392705	EA700245					0.432009	0.445111	X46c3c80adf66dc80a778498311a1fac6	12.3203	0.022152	0.196547	0.0593196	0.432009	0.306151
FMI-56f6beac20	EA-29a39642e8	0.876606	0.627817	0.11006	0.432009	0.243646	EA700246	P66291-10E-Run1_S19_L002	0.112665	0.0635747	0.388284	0.432009	0.555687	X46e95b59369d11f455e586e0c01690de	1.37988
FMI-56f77ac107	EA-9b97170cbd						EA700248					0.432009	0.445111	X47001a91d71acb95bb7a3d249baa19ee	8.37782	0.864258	0.961348	0.818066	0.432009	0.483388
FMI-57b448ae10	EA-5a55fc624b	0.0519977	0.0259335	0.142394	0.432009	0.555687	EA700251							X47156c2ebd5ab6bc3498b6dfb70e9de1	11.1704	0.197992	0.856734	0.873526	0.432009	0.445111
FMI-583fc0a8de	EA-619f3e699e	0.0308242	0.0521433	0.0891409	0.432009	0.0862065	EA700252	P66507-02D-Run1_S25_L002	0.163687	0.914237	0.447509	0.432009	0.445111	X47810e4a1d20c07f975b3546767ef2a0	5.78234	0.957513	0.797845	0.669518	0.432009	0.445111
FMI-587a1645c0	EA-a81f5092eb						EA700253					0.432009	0.445111	X488eabbc80a89d1e04993559f6ae9384	8.31211	0.0485889	0.43607	0.871962	0.432009	0.253453
FMI-58b41837dc	EA-bccffefc2a	0.173813	0.0927176	0.0332856	0.432009	0.445111	EA700255							X48c1d034956d2932857a406c8dd2f945	9.69199	0.00185351	0.542325	0.162648	0.432009	0.554493
FMI-58dc6d49ed	EA-c25df8aacf	0.952063	0.950786	0.948585	0.432009	0.854436	EA700256	P66282-11B-Run1_S16_L002	0.939116	0.701538	0.0300178	0.432009	0.445111	X48e13f7e3294458f4ec622516f632d11	12.6817	0.00524785	0.123654	0.8176	0.432009	0.579284
FMI-5992d398dd	EA-fa20b8ee73	0.0253763	0.846927	0.120573	0.590933	0.483388	EA700259					0.432009	0.754587	X48ebdf79e99261ca64ec89fa7cac2e00	11.9261	0.691456	0.956674	0.0725563	0.432009	0.854436
FMI-5a63c02914	EA-fa209b5621	0.996117	0.970789	0.752163	0.432009	0.445111	EA700261							X490b3aaf0b34d71712e894ca670bff00	7.0308	0.0231856	0.752348	0.406953	0.432009	0.938346
FMI-5a7dbe262f	EA-3b0783546e	0.341937	0.21465	0.723245	0.432009	0.0962428	EA700265					0.432009	0.445111	X490c18e70438680918d3ff4b611c6a0a	1.70842	0.912084	0.732072	0.0508321
FMI-5af39d8a8a	EA-7ab2f8ad2f	0.0205194	0.0652372	0.128639	0.432009	0.521657	EA700266	P66287-04G-Run1_S20_L002	0.369797	0.136649	0.195513	0.432009	0.445111	X494323795b1fb3c6376fd2e364ffcb24	8.37782	0.0144644	0.631224	0.781377	0.432009	0.555687
FMI-5b8776f25c	EA-92d5d69767	0.982306	0.959567	0.979733	0.432009	0.445111	EA700267					0.432009	0.445111	X499855b171ee5626422214dedd2abe64	2.26694	0.47392	0.680136	0.423766	0.432009	0.445111
FMI-5bac6019f3	EA-ca4c76ab67	0.494786	0.513884	0.210611	0.432009	0.118286	EA700270	P66425-02B-Run1_S4_L001	0.0132359	0.0274268	0.177905	0.432009	0.445111	X49adc7734a3f2ce5accc83d55de64009	4.13963	0.0154904	0.113261	0.0108736	0.432009	0.445111
FMI-5bde12914f	EA-e10453cef0	0.0349115	0.0964887	0.208629	0.432009	0.938346	EA700271					0.432009	0.555687	X4a34559af77fd876c74d98c1fd581aa2	7.09651	0.821479	0.518681	0.316398	0.432009	0.445111
FMI-5c165bf1b0					0.432009	0.445111	EA700274	P66507-02H-Run1_S29_L002						X4a6d350bfb1c3a69f8ce570498cc6f7d	13.7988	0.038191	0.0767987	0.322181	0.432009	0.222644
FMI-5c22c17324	EA-e06887daba	0.836914	0.189631	0.374954	0.432009	0.723444	EA700276					0.432009	0.445111	X4a704854ae6f0adfea5e7e9d07d856e1	0.0328542	0.0135696	0.299065	0.641086	0.534634	0.304672
FMI-5c630556b0	EA-365bc07b5b	0.0249881	0.0318079	0.188947	0.432009	0.112446	EA700277					0.432009	0.445111	X4a725ce8104664f9c3a0e9d8b559cc9e	12.4189
FMI-5c78425192	EA-789aa25ce7	0.0868627	0.243458	0.0682646	0.432009	0.445111	EA700278	P66282-12A-Run1_S22_L002	0.868924	0.225801	0.0418095	0.432009	0.483388	X4a8c1f735194d39e533317527bf027cd	9.82341	0.0910745	0.0161282	0.339953	0.5	0.310576
FMI-5ca3528ce1	EA-bd98868c9f	0.492863	0.0997581	0.658819	0.590933	0.507788	EA700279	P66291-09D-Run1_S11_L001	0.537192	0.105006	0.300033	0.432009	0.445111	X4aa3c05a1721abdb85a8cef490bfcc80	15.0801	0.0123899	0.422824	0.245959	0.432009	0.445111
FMI-5d063669e1	EA-8cd450827e	0.554771	0.48958	0.795697	0.184006	0.181429	EA700280					0.432009	0.445111	X4ad56c7ed6c731462c83bd188e409ca3	12.4517	0.101778	0.355283	0.181751	0.432009	0.0701122
FMI-5d5b936330	EA-ce99e312cd	0.984327	0.0726315	0.965669	0.432009	0.306151	EA700284					0.432009	0.445111	X4b472c39d871e66c9dd202f62ee109fe	2.92402	0.318993	0.414557	0.563177	0.159161	0.445111
FMI-5e18116060	EA-f5c3e7bed8						EA700286					0.432009	0.445111	X4b75915eb3afa63070a7ccb9ce18e3ef	8.37782	0.0248415	0.949682	0.503686	0.184006	0.830754
FMI-5e6e3d6341	EA-7317b900d3	0.80967	0.980809	0.916119	0.184006	0.253453	EA700287					0.432009	0.445111	X4bd202ebc23a5dbfbe179389ef540f31	6.76797	0.586469	0.193327	0.0192113	0.432009	0.445111
FMI-5e76ea7590	EA-4e0429280c	0.0125845	0.0187949	0.131127	0.432009	0.130713	EA700288					0.432009	0.445111	X4c20c40030741ca8a07e483e26a19e67	1.41273	0.0358426	0.186686	0.0645375	0.432009	0.483388
FMI-5ec40a3e21	EA-87dadec45c	0.0070658	0.0358908	0.756261	0.432009	0.445111	EA700289					0.432009	0.445111	X4c53ca0da8a337cc85f13c6beee2f35c	4.17248	0.0332582	0.111186	0.312827	0.432009	0.118286
FMI-5fa8ccb2f9	EA-48e8e9eb2a						EA700290					0.432009	0.202693	X4c5d2d4d935901608238afa354af9e31	11.0062	0.689818	0.298372	0.642217	0.590933	0.050879
FMI-600aa09b7c	EA-8e389db9c5	0.186473	0.949407	0.863238	0.590933	0.555687	EA700335							X4c8bc6afa4b41d21c24cbd1f6acbf449	11.0719	0.105393	0.00388168	0.278674	0.432009	0.483388
FMI-6063a4c6ab	EA-cc8aecb76f	0.23652	0.0410779	0.116303	0.432009	0.392705	EA700336					0.432009	0.445111	X4dc5526f2380d1944c16c405492293d5	10.8747	0.0189704	0.371153	0.314391	0.432009	0.659638
FMI-6098ec5e52	EA-f2e7c9bb97	0.00518944	0.210757	0.249407	0.432009	0.507788	EA700337	P66291-11F-Run1_S24_L002	0.305074	0.183347	0.312827	0.432009	0.445111	X4e0cabea7a8fc8b2f393af82854d435e	8.67351	0.0942245	0.0650026	0.596223	0.432009	0.555687
FMI-61306105c4	EA-ccd1e1aa3d	0.694346	0.364278	0.0454111	0.432009	0.676581	EA700338					0.432009	0.159334	X4e556b86ec1a151292f64ee0ce49e659	17.7413
FMI-61388ddadd	EA-20e0bcb6f5						EA700340					0.432009	0.445111	X4e87ea75ef4ec88b310fadbe64482350	0.0328542	0.0367381	0.0443565	0.0214442	0.432009	0.483388
FMI-61eb538665	EA-1e4ffb63d1	0.944391	0.104136	0.0824793	0.432009	0.445111	EA700341	P66507-04C-Run1_S2_L001	0.892108	0.318801	0.880266	0.432009	0.483388	X4ef84c59544ab1ec4571d9d3bc5bf20f	15.3758	0.464658	0.643297	0.0396791	0.432009	0.445111
FMI-625ead4344	EA-1b2b4622ee	0.507932	0.260284	0.919626	0.432009	0.555687	EA700342	P66451-08A-Run1_S21_L002	0.792822	0.584584	0.562944	0.432009	0.445111	X4f08ff8ca9c717e02f40591efc99ddbb	13.8973	0.188555	0.17683	0.226105	0.432009	0.445111
FMI-628513ae1b	EA-8eedd768b5	0.495462	0.0823133	0.100394	0.432009	0.445111	EA700344					0.432009	0.445111	X4f12e17b391b9f744fbfef42c528826a	2.66119				0.432009	0.483388
FMI-62879c64aa	EA-7955595716						EA700348	P66425-08F-Run1_S7_L001						X4f91a5db5911b40d50c2cc4a5859c5cd	2.79261	0.016674	0.86561	0.223543	0.432009	0.691462
FMI-6343713fb9	EA-7be7479604	0.875505	0.230128	0.0527338	0.432009	0.117467	EA700349					0.432009	0.483388	X4f9df56534f76c8368d55ad18e5e7db8	1.34702	0.858865	0.693097	0.58836
FMI-637f449c44	EA-a6775df4e9	0.127792	0.403571	0.793983	0.432009	0.521657	EA700350					0.432009	0.445111	X4fa2a1b3738de2989fb9621b6895af41	0.0328542	0.100125	0.4695	0.162094	0.432009	0.117467
FMI-6434d37062	EA-339120376a	0.0152429	0.590816	0.497052	0.432009	0.306151	EA700353	EA595679	0.948282	0.140765	0.771159	0.432009	0.445111	X4fa8e3d17fe0614389e39cf8cfcadbc7	15.1786	0.0229394	0.430148	0.0622902	0.432009	0.555687
FMI-644711a5b4	EA-d5f61d2a58	0.152913	0.908189	0.874468	0.432009	0.202693	EA700354					0.432009	0.445111	X4fd2a06a93591162de642a421b33fa77	6.93224	0.0135973	0.868495	0.899918	0.432009	0.600124
FMI-64f1320e72	EA-9b39e8daa9						EA700355					0.432009	0.445111	X502dfff1180e1952d964196c8493633b	0.0328542	0.711319	0.847932	0.627932	0.432009	0.56127
FMI-655ab710b6	EA-496c74a61e	0.0934678	0.615915	0.110652	0.432009	0.555687	EA700358					0.534634	0.431357	X503d4b91a21946b28d89bbc0a6ff1c0c	9.69199	0.805658	0.173778	0.0146217	0.432009	0.445111
FMI-668bde582d	EA-c9d989ad35						EA700361							X5063c34f9a841ad4a0c53dde5f42473e	14.2587	0.0267925	0.94604	0.0953983
FMI-6859d7d11e	EA-52aeecb810	0.00325386	0.160696	0.102346	0.432009	0.313103	EA700362					0.432009	0.555687	X50772aa64efb859960b20f8801cd6f58	4.27105	0.0368528	0.172085	0.295222	0.5	0.142214
FMI-688bfe078b	EA-373fab52a4	0.224941	0.868672	0.53467	0.432009	0.555687	EA700363	P66282-05F-Run1_S22_L002	0.10455	0.428186	0.0951067	0.432009	0.117467	X507a6b65d5e4c2f63a58e14fdd6325fd	1.41273	0.753456	0.432762	0.174567	0.432009	0.478391
FMI-68990afdcc	EA-ab95257136	0.00217847	0.0362434	0.0338225	0.432009	0.230382	EA700365	EA632744	0.928891	0.00807328	0.357008	0.432009	0.483388	X508809138ecda9e130efff4a8aa0a4fe	1.31417
FMI-68f27ada28	EA-1483cd379a	0.00309832	0.355651	0.211402	0.432009	0.483388	EA700366	EA595660						X50935f9214eebb9b48faaadfdded89f7	1.37988
FMI-69d1b6dbe7	EA-564c16817d	0.377909	0.285991	0.857138	0.432009	0.118286	EA700367							X50a360052d5f832029f99bcfc8d51b74	6.93224	0.147526	0.273788	0.417759	0.432009	0.445111
FMI-69e5053e42	EA-fc28b3a8b6	0.181299	0.355636	0.121379	0.432009	0.117467	EA700369							X510c6ec5d94c0fd563a1f2b7e5e938cd	3.81109	0.0649783	0.568352	0.0218749	0.432009	0.445111
FMI-6a8ce5a604	EA-cf2ee8e401	0.0663955	0.0139837	0.656221	0.432009	0.507788	EA700370					0.432009	0.445111	X5153865bee65ce6bf758ce935fbbbcaa	6.93224	0.291251	0.549984	0.0601201	0.257258	0.445111
FMI-6ac92d64ef	EA-3269924013	0.353616	0.273046	0.475088	0.432009	0.445111	EA700373							X5192cc2d92465d8b0ba49312063db25e	12.386
FMI-6b322791ba	EA-cce8886053	0.0364206	0.0253759	0.368376	0.432009	0.483388	EA700374	EA632138	0.0503163	0.0281536	0.312827	0.432009	0.445111	X519b745128d6dd46890a1dd16adf8bf2	8.41068	0.402698	0.914522	0.195439
FMI-6b8efdf4ae	EA-ee0715d5d6	0.004423	0.335735	0.201262	0.432009	0.445111	EA700375					0.432009	0.445111	X5249c43c8376ddd9ea109e43669e06e0	1.577	0.0058371	0.0434116	0.252827	0.432009	0.445111
FMI-6bdf8e70ce	EA-1e7e7fbd2b	0.987333	0.0443351	0.899431	0.432009	0.445111	EA700376							X527f2aafe7403452b1f14607425ef28a	12.4517	0.581309	0.108201	0.570499	0.5	0.130713
FMI-6c20cd1717	EA-5416e5d1e1	0.362603	0.115157	0.0452434	0.432009	0.445111	EA700377					0.432009	0.445111	X52bd90cd2fa84db3a6f636e10de7beda	8.31211
FMI-6c288662a1	EA-ecd9d1dd05	0.726842	0.970623	0.986225	0.159161	0.445111	EA700378					0.432009	0.445111	X52d32af145d65a9fd0a8f433dce1baa0	1.31417	0.04686	0.111314	0.521874	0.432009	0.575968
FMI-6cbb443ede	EA-debbdd425b	0.981927	0.221629	0.759873	0.432009	0.445111	EA700379	P66432-05G-Run1_S6_L001						X52f703a2b6e5dab5d2ebebc819a4573e	7.0308	0.107914	0.326669	0.696948	0.5	0.445111
FMI-6ccb8707ed	EA-b810c8bdee	0.597792	0.830581	0.0652661	0.590933	0.555687	EA700380							X531a18c617b52572555af6dbaf79d155	11.269	0.0186638	0.0323533	0.222359	0.432009	0.0860988
FMI-6d0b7ced62	EA-0f4ebd357e						EA700381					0.432009	0.483388	X535d3b099f0a293a5d6b4bbd7b0f0e77	1.64271	0.0301564	0.79189	0.567021	0.432009	0.445111
FMI-6d6d1f3ed6	EA-dd39e2c1e6	0.963722	0.954737	0.786726	0.5	0.483388	EA700426					0.432009	0.445111	X537dfe703f9be6f7b41b45d720e48d46	1.34702	0.0933398	0.255175	0.677576	0.432009	0.691462
FMI-6dc6fe4bbc	EA-79143011ea	0.0111786	0.814225	0.0696179	0.5	0.507788	EA700430					0.432009	0.445111	X53eba04ff3a0b1e2e6bda5cc55bab6b4	8.54209	0.409333	0.159556	0.515886	0.432009	0.555687
FMI-6e5456dc53	EA-f386684b5a	0.068809	0.108694	0.75673	0.432009	0.445111	EA700433					0.432009	0.555687	X5407d51e6a1cd375921bc54e8e0007b7	1.41273	0.00125666	0.0642845	0.141452	0.432009	0.306151
FMI-6e66559418	EA-3d6afe8683	0.284807	0.327488	0.312827	0.432009	0.445111	EA700434	EA595719	0.858333	0.316396	0.0828448	0.432009	0.600124	X5450a2f44a83967cee81bf8e9599ae30	1.41273	0.507518	0.0910033	0.773349	0.5	0.118286
FMI-6e941eb07e	EA-1b86e3a193	0.115952	0.00738934	0.37031	0.432009	0.118286	EA700435	P66432-02H-Run1_S27_L002	0.131078	0.0520485	0.271088	0.432009	0.445111	X54d26518c4a4300bbefa41c5a25040ec	12.4846	0.072958	0.20769	0.144138	0.432009	0.445111
FMI-6f15c60619	EA-4ecaba0c63	0.378591	0.0570952	0.0366637	0.432009	0.445111	EA700436	EA595661						X54dd7db38d84c7317ac97ea0525ea9f8	4.07392	0.00698048	0.473418	0.0319078
FMI-7004ee9334	EA-7605aa1589	0.265432	0.0843675	0.405157	0.432009	0.313103	EA700442					0.432009	0.483388	X5533e4b9ab4293e76c613428d49ed7f9	1.44559	0.0265176	0.450959	0.85377
FMI-700601048e	EA-8f6a9b354f	0.213505	0.213553	0.196237	0.432009	0.445111	EA700446					0.432009	0.445111	X554f7b5a74e90e51d22efb03b2581225	6.99795	0.416146	0.304279	0.261414	0.5	0.483388
FMI-70bce8094a	EA-9d05153e4b	0.0176896	0.108239	0.318304	0.432009	0.445111	EA700448	P66507-01E-Run1_S19_L002						X556c48640c368af6f43a861cf738e3c9	12.4846	0.0203473	0.00928664	0.600955	0.432009	0.445111
FMI-71898b4efc	EA-75a80b97f7	0.681777	0.0256396	0.954134	0.432009	0.483388	EA700452					0.432009	0.445111	X55a53755c5d27e22e4408e44d1bc989a	4.3039	0.956976	0.0250468	0.0585316	0.432009	0.483388
FMI-72275ff120	EA-0d608c0115	0.0108878	0.0212076	0.157456	0.432009	0.435508	EA700453					0.432009	0.445111	X55a61dec5a3418c9268f5f0e96db1aae	0.722793	0.116342	0.884705	0.103204
FMI-726b31e7ed	EA-3bd9c8b680	0.0126568	0.420922	0.717087	0.432009	0.507788	EA700454	P66287-11E-Run1_S24_L002	0.0648563	0.0818345	0.766715	0.432009	0.483388	X55bb7aa07ad1c420285fa296f511e9fa	9.59343	0.48989	0.0151129	0.120383	0.534634	0.431357
FMI-729b28086a	EA-f10b130e27	0.955495	0.968805	0.815723	0.5	0.445111	EA700455					0.432009	0.507788	X56517cd1ff5c36c94c351f69437a110d	11.2033	0.440319	0.241343	0.0609272	0.590933	0.0419407
FMI-72a3e8f1ae	EA-eb51ce20b6	0.102899	0.160278	0.155306	0.534634	0.431357	EA700457	EA639069	0.0561316	0.266184	0.155306	0.432009	0.445111	X5662bd7ed1c9e11ee8cd047c10d281e3	3.12115	0.00361568	0.305494	0.176942	0.5	0.435508
FMI-73a8007ce5	EA-fbbc43b9f3	0.904159	0.512881	0.576921	0.432009	0.445111	EA700458	P66287-09C-Run1_S12_L001						X5698d14afa59bd77bef894d49d33c6d2	7.3922	0.468167	0.853353	0.909864	0.432009	0.555687
FMI-73a8665fae	EA-5659293102	0.596454	0.969595	0.237658	0.432009	0.930186	EA700459					0.432009	0.483388	X56ba97ddae593a006b800fcb28bbecd4	12.1889	0.887338	0.0561601	0.0602308	0.432009	0.450133
FMI-74264add74	EA-2b7078762e						EA700460	P66451-09H-Run1_S2_L001	0.0666543	0.0638608	0.235758	0.432009	0.483388	X5709f9e5805825fc3821f22c7b148137	20.7967	0.0282295	0.0435857	0.303913	0.184006	0.118286
FMI-74445f1060	EA-41af69456c						EA700463							X5713a01986a6dad5bf423d25d7d78152	8.41068	0.331776	0.534945	0.371101	0.432009	0.56127
FMI-7478adf4e8	EA-e70d794811						EA700467	P66425-09F-Run1_S12_L001	0.00122328	0.0304515	0.396467	0.432009	0.445111	X571642d8d7710a3dee6da58737ae279d	8.14784	0.0534208	0.346802	0.179118	0.432009	0.659638
FMI-74a61f8e25	EA-968a85a2ed	0.232077	0.290739	0.780096	0.432009	0.822207	EA700468					0.432009	0.445111	X576a2127247e20df85ed680ced8925f3	1.41273	0.865215	0.210676	0.801496	0.432009	0.445111
FMI-753e4481df	EA-a88694ead6	0.970827	0.979827	0.705726	0.432009	0.445111	EA700515					0.432009	0.445111	X578b112acdb7a280ee7a333abf958899	11.1047	0.0133187	0.227077	0.128816	0.432009	0.740451
FMI-75b16d2c62	EA-f3980a7341	0.017394	0.0140026	0.338742	0.432009	0.475475	EA700517					0.432009	0.445111	X579077fd3e63881af9f41eafa31dc3da	1.34702
FMI-75de24461d	EA-89c2a865c4	0.253111	0.132849	0.74065	0.432009	0.483388	EA700518	EA639019	0.0313141	0.188244	0.466328	0.432009	0.445111	X58586cc65d96406ecc23e19516620a47	6.96509	0.770077	0.968295	0.0469759	0.432009	0.555687
FMI-75f622cc5c	EA-9f5f49ae67	0.169112	0.184656	0.655513	0.432009	0.852362	EA700519					0.432009	0.445111	X5916efe7b832a74bf5742f96d188463d	5.55236	0.0164563	0.00296775	0.312827	0.5	0.555687
FMI-76bb8af874	EA-d22581c658	0.965257	0.355095	0.0287219	0.534634	0.898374	EA700520							X593569c497e958a1d11e78c30aa495e1	9.69199	0.0168196	0.558019	0.171	0.432009	0.483388
FMI-76c0858d56	EA-bfef4c66ae	0.415525	0.519968	0.750609	0.432009	0.0419407	EA700521					0.432009	0.483388	X593df5fbb758a91e262411484346d0a2	4.13963	0.0223031	0.0975287	0.62451
FMI-76eab7e4ef	EA-964c590865						EA700525	P66511-10G-Run1_S4_L001	0.263585	0.341045	0.278674	0.184006	0.445111	X59b82f0ea6ca1faa0dc5ff2f15111ff8	17.9713	0.0582308	0.532242	0.406953	0.534634	0.898374
FMI-77343881be	EA-05e308e0a0	0.803904	0.0127656	0.214596	0.432009	0.445111	EA700528	P66425-11F-Run1_S14_L002	0.127048	0.0462082	0.538742	0.432009	0.118286	X5a41fda56b2bee63aff3c5f90ef6b3e9	10.9405				0.432009	0.445111
FMI-7747ffb2da	EA-b9a0d6ef83	0.342401	0.982321	0.862513	0.432009	0.507788	EA700529					0.432009	0.555687	X5a425ff0c21242dd543426597208a950	1.1499	0.0621511	0.413196	0.772501	0.432009	0.521657
FMI-776944b328	EA-b27f1bc521	0.0122915	0.0214555	0.083561	0.432009	0.445111	EA700530					0.432009	0.555687	X5aeeeeef22621c3fc5d7c32bbb338257	1.44559
FMI-7807c2ba15	EA-9980823112	0.409926	0.110662	0.340549	0.432009	0.445111	EA700531	P66432-02G-Run1_S26_L002	0.181677	0.231389	0.300442	0.432009	0.483388	X5b169de75ba2f6ed26ba8a5e40e525f2	0.0328542
FMI-7807e8ee88	EA-1f1dc402a6	0.0383282	0.0476478	0.107352	0.432009	0.483388	EA700532					0.432009	0.483388	X5b40b2b5588645ecf1b152f07b2156fb	2.85832	0.0808898	0.228826	0.187413	0.432009	0.725708
FMI-7809e59bf1	EA-6153f983f6	0.213171	0.976606	0.845681	0.432009	0.555687	EA700536					0.432009	0.445111	X5b4f66ac7b0e9731f0e2d09b9ce2bc83	15.2115	0.00416235	0.0573949	0.445678	0.432009	0.118286
FMI-781f5d0b98	EA-924a4ef3f5	0.00269145	0.0110672	0.0240957	0.432009	0.142214	EA700537					0.432009	0.445111	X5b5e39b2215dcb24bf216ccbf6166e39	8.77207	0.324175	0.31961	0.376997	0.432009	0.555687
FMI-7900b74507	EA-0c2051d7c4	0.986323	0.961796	0.925263	0.590933	0.445111	EA700539					0.432009	0.483388	X5b66f583d957f8c8d608dc06bd9cb022	2.79261	0.393438	0.734099	0.930571	0.432009	0.118286
FMI-7949e92758	EA-af0f29f4d5	0.738421	0.269727	0.761965	0.432009	0.445111	EA700540	P66291-01A-Run1_S1_L001						X5baf5f197178a266431ca78d774ff73b	8.41068	0.171321	0.586024	0.979606	0.237216	0.900707
FMI-79523fc86e	EA-73a3bfde8a	0.607037	0.0220784	0.570177	0.432009	0.445111	EA700541					0.432009	0.555687	X5c36fc9c9190e8ef6f5ac745da99a844	1.54415	0.0492373	0.642853	0.320615	0.432009	0.445111
FMI-797798fef9	EA-2e68c9a156	0.0432662	0.369766	0.339953	0.432009	0.507788	EA700542	EA632133						X5c5116e7958575e3f79c936efe1c57a9	2.82546	0.101121	0.610619	0.353851	0.432009	0.445111
FMI-79e50a868d	EA-d4d8bcee3a	0.520666	0.36308	0.321305	0.184006	0.392705	EA700543					0.432009	0.483388	X5c8076eeca70f8a7c44e2a1693e31936	5.61807	0.166466	0.227643	0.801916	0.432009	0.483388
FMI-7a17ebcaef	EA-81445208c2	0.0167669	0.0659532	0.53891	0.432009	0.118286	EA700544	P66432-02B-Run1_S21_L002	0.0215827	0.161986	0.0605241	0.432009	0.445111	X5cabb9f0afcc6ec89f28a72e66b75c5b	3.90965	0.194628	0.464117	0.226562	0.432009	0.331362
FMI-7a611ad714	EA-303359ffa7	0.988636	0.959243	0.800443	0.432009	0.507788	EA700545	P66291-07H-Run1_S5_L001						X5cb4498c894563eb4e95ed48fa91c130	1.41273	0.958425	0.758351	0.752845
FMI-7aacfc53e8	EA-98bd6418c7	0.118079	0.427737	0.244605	0.534634	0.431357	EA700547	P66507-08D-Run1_S20_L002	0.846623	0.115842	0.312827	0.432009	0.445111	X5db2ba740f908fe3a3e6832d48949346	1.41273	0.439579	0.0161036	0.545154	0.432009	0.555687
FMI-7c6f039d67	EA-f4dfe5ee3f						EA700548	P66425-03B-Run1_S10_L001	0.909402	0.358492	0.300442	0.432009	0.445111	X5db3fb52bae7f0ca108b11eac258a5ea	16.1314	0.0229873	0.0931762	0.232694	0.432009	0.161173
FMI-7cd3b2261e	EA-5746ae639e	0.737893	0.304155	0.0802795	0.432009	0.445111	EA700549					0.432009	0.555687	X5de3a983edc9aa39a8a090196504d7f1	2.82546	0.643408	0.00694564	0.0239592	0.432009	0.445111
FMI-7d77eca37c	EA-9598d4fe3c						EA700552					0.432009	0.483388	X5e1d0f6c1f49464de96f31fe97563788	8.93634	0.0325421	0.0781694	0.633508	0.432009	0.118286
FMI-7dc00ebf80	EA-fde123f9a6	0.04334	0.0318286	0.61794	0.159161	0.306151	EA700555	P66451-07E-Run1_S19_L002	0.00548455	0.075368	0.0888411	0.432009	0.445111	X5e2a6595a0b41b314d53bf750ab4e90e	9.59343				0.432009	0.445111
FMI-7f12941708	EA-1dc9cb906f	0.0189859	0.00923707	0.655194	0.432009	0.445111	EA700556	EA639109						X5e3f9f5f902b6fa7420fac1e04a2559c	4.07392	0.148994	0.547847	0.0873234	0.5	0.445111
FMI-7f1d8f95fe	EA-9a3e8ece5c						EA700557	P66507-06C-Run1_S10_L001	0.0647859	0.868917	0.607205	0.432009	0.555687	X5eec42ac3d60e17a0ee801790e5f8c1a	12.4846	0.13213	0.0285096	0.426525	0.432009	0.445111
FMI-7f24bc6389	EA-81a5bce6c2	0.103711	0.0323971	0.313827	0.432009	0.445111	EA700559	P66282-01H-Run1_S4_L001	0.0839069	0.0669341	0.687918	0.5	0.445111	X5f162dc7790e03b002ba75d5db05e0a9	2.79261	0.0613359	0.886269	0.600669	0.432009	0.209518
FMI-7f3fc13302	EA-148c6790ce	0.0481897	0.0476095	0.0758203	0.432009	0.555687	EA700560					0.432009	0.445111	X5f3b11e482ba5ccba88a68c876d2bd7f	7.26078	0.684487	0.166222	0.11006	0.432009	0.483388
FMI-7fbbfc86d6	EA-5e4029db6d	0.176654	0.95851	0.751842	0.432009	0.887219	EA700604	P66282-04E-Run1_S18_L002	0.84794	0.207499	0.170007	0.432009	0.483388	X5f49414082930ad3d6faa26afe948131	8.41068	0.0100523	0.263916	0.232973	0.18625	0.179044
FMI-802a04f43b	EA-a9dc8a7c98	0.96508	0.0224593	0.776759	0.432009	0.445111	EA700605					0.432009	0.483388	X5f6d56c13a1a7968d5c20cf44c9ed3d9	2.85832	0.170677	0.956234	0.0546945	0.432009	0.118286
FMI-808f3a3fe0	EA-ced45cc8c0	0.812445	0.728318	0.735398	0.432009	0.56127	EA700606	P66451-06C-Run1_S12_L001	0.298456	0.383831	0.312827	0.432009	0.445111	X5ff923bba9daefad54e8f268b0809fff	4.23819	0.207016	0.0348566	0.352129	0.432009	0.445111
FMI-80aea99db6	EA-76a51f3e6f	0.870017	0.00822953	0.158955	0.432009	0.0860988	EA700609	P66291-06C-Run1_S26_L002						X607e127bc3f0f2741a16db6f4d381a3b	18.7269	0.28	0.0691645	0.850812
FMI-80cf4bb362	EA-ddbf21cf66	0.0266308	0.794622	0.308664	0.432009	0.118286	EA700610	P66432-04D-Run1_S2_L001	0.199414	0.272811	0.830704	0.432009	0.445111	X607e71afdc7087fd9311b272eab73044	16.7228	0.605339	0.0265811	0.11071	0.432009	0.483388
FMI-80dfa6a251	EA-caad6d5ab4	0.00167921	0.0122406	0.0908576	0.432009	0.975371	EA700611					0.432009	0.445111	X60a9f6d7ccb1fb6365502c254302acbc	12.4517	0.338047	0.764836	0.768388	0.432009	0.112446
FMI-8103c4fc18	EA-7d59f08206	0.790245	0.443862	0.0647304	0.432009	0.507788	EA700614	P66432-07D-Run1_S19_L002	0.0036548	0.58125	0.544817	0.432009	0.445111	X60e548e4beac14fd27d9a41556a076aa	8.6078	0.187134	0.382282	0.344712	0.5	0.445111
FMI-813ab41f40	EA-2b5dea7b5e	0.887033	0.0471118	0.00533188	0.432009	0.483388	EA700615	P66425-02E-Run1_S6_L001	0.119071	0.497517	0.372773	0.432009	0.445111	X610cafc680ee97aea24070005548f05a	0.0328542	0.136772	0.256387	0.194509	0.432009	0.483388
FMI-8143e8458d	EA-dcf2ddcfe1	0.238011	0.410884	0.015884	0.432009	0.112446	EA700616	P66511-02H-Run1_S26_L002	0.494203	0.372569	0.300442	0.432009	0.723444	X611a08271d3957417656c975a6b9d37c	4.17248
FMI-81a28a924e	EA-66161f7fd9	0.959118	0.974	0.910812	0.432009	0.555687	EA700619							X61a97d2741939f321db9d23e8ec3eb56	5.55236	0.672574	0.0718951	0.830548	0.432009	0.445111
FMI-81cff15296	EA-21e802b1b8						EA700622					0.432009	0.445111	X61ce42886ed83ef5b9e7113331d551b2	5.4538	0.533122	0.126233	0.436094	0.432009	0.483388
FMI-8277b3586e	EA-ddc30b79a4	0.0183917	0.0341949	0.0723727	0.432009	0.483388	EA700623	EA632802	0.00924369	0.298435	0.822677	0.5	0.555687	X62b6c7739d9d7e6d52985b4c46c4d00a	0.0328542	0.293824	0.612114	0.0368443	0.5	0.887219
FMI-827becd7a9	EA-9d6913f825	0.952353	0.764814	0.198731	0.432009	0.445111	EA700624	EA595454	0.367649	0.462611	0.848166	0.432009	0.445111	X62cfa3d54c2122ccae3ea722cb24dcbf	5.48665	0.115304	0.0217715	0.299802	0.432009	0.659638
FMI-82a8af1627	EA-2e6bd7da2c	0.00383174	0.0905746	0.177468	0.432009	0.445111	EA700628	P66282-07G-Run1_S3_L001						X6304847204cc728b80efa8eb1290a69a	7.16222	0.105061	0.51047	0.608396	0.432009	0.118286
FMI-83fb7eaf23	EA-10b54d8011	0.423887	0.427097	0.824248	0.5	0.0650356	EA700631	P66425-10G-Run1_S14_L001	0.544045	0.0460146	0.794106	0.432009	0.483388	X6307d29e7ebc03887e7a9d4f0c39e56e	2.85832	0.282848	0.926253	0.197798	0.432009	0.445111
FMI-84503f34f0	EA-543828007a	0.965396	0.0537396	0.875872	0.432009	0.445111	EA700632					0.432009	0.445111	X6348fa126256a61bee9a1ba9f1dfc580	9.49487	0.0260453	0.0648645	0.299854	0.432009	0.483388
FMI-852dc63ae5	EA-3d6c834e3c	0.0382373	0.936278	0.278674	0.432009	0.313103	EA700638					0.432009	0.445111	X634bf443a76471fa32212f6537b66494	16.4928	0.402963	0.431776	0.893402	0.432009	0.445111
FMI-858684a7a9	EA-8d8eef8d64	0.31483	0.786298	0.510705	0.432009	0.445111	EA700640	P66425-05B-Run1_S21_L002	0.0558988	0.112871	0.929386	0.432009	0.555687	X641dbbe575a5f9409b270bd86a815b1d	4.17248	0.0261485	0.619056	0.312827	0.432009	0.445111
FMI-858aa4a202	EA-718019d2ab	0.0196242	0.163494	0.305655	0.432009	0.118286	EA700641	P66282-09A-Run1_S8_L001	0.902614	0.889326	0.0255934	0.432009	0.445111	X64875728bb1ba831bf8b886cbb20235b	4.20534	0.300396	0.980866	0.188273	0.168457	0.483388
FMI-86477995eb	EA-c19fdae524	0.0390884	0.215094	0.896856	0.432009	0.266085	EA700644							X64a237d7f7f6096638bfab20b7a0975b	7.72074	0.040998	0.331909	0.103595	0.432009	0.483388
FMI-86b84de258	EA-a7646f392c	0.993743	0.965936	0.753679	0.432009	0.922136	EA700645					0.432009	0.445111	X64de93bb26f4887edaf9e2a0dec979ce	2.69405	0.0520968	0.241786	0.403837	0.432009	0.507788
FMI-86d66393dd	EA-a959d20a02	0.00519626	0.0456275	0.827824	0.432009	0.445111	EA700646							X65267ab96e97ada6d44778c6bca9c9e8	3.25257	0.322015	0.529257	0.275972	0.432009	0.483388
FMI-86e29efea5	EA-e1475e8226	0.0309925	0.0426651	0.0793928	0.159161	0.118286	EA700647	P66507-07F-Run1_S16_L002	0.973418	0.308912	0.255543	0.432009	0.445111	X65379a04244f2cf660c1af93c36109e8	1.31417	0.0434152	0.717778	0.727945	0.432009	0.445111
FMI-8706d446a7	EA-2a9987224c	0.0184939	0.0299056	0.497052	0.590933	0.435508	EA700648					0.432009	0.118286	X65641b34493702375ff43aa39037a3f6	6.89938	0.042794	0.126328	0.0489474	0.432009	0.435508
FMI-8752624448	EA-74d0dd433c	0.725389	0.912156	0.924978	0.432009	0.763252	EA700649	P66432-10G-Run1_S4_L001	0.044596	0.675027	0.0762101	0.432009	0.445111	X65ab81a70a3884a528b4e080a7dda7a8	8.31211	0.900334	0.795681	0.370283	0.432009	0.555687
FMI-8760756761	EA-e5e51b3c9f	0.0144561	0.0399898	0.252427	0.159161	0.0699128	RCC_1-Tumor-SM-A46EX					0.432009	0.555687	X664e3c39989d204caa88811baaad4e67	13.7659	0.0090612	0.227844	0.0656077	0.432009	0.445111
FMI-87ce89263c	EA-7d5bf17ffa	0.000985174	0.124043	0.667806	0.432009	0.445111	RCC_10-Tumor-SM-A46EN					0.432009	0.445111	X66fb3a3749cd97b35532ab29da0b434c	9.65914	0.269851	0.234608	0.632604	0.432009	0.445111
FMI-885ee76284	EA-fd24f74552	0.0235175	0.0100615	0.261006	0.590933	0.118286	RCC_102-Tumor-SM-A46FM	RCC_102_T_SCR	0.0245387	0.86657	0.255543	0.432009	0.445111	X68003fd125e65bd2f75cb6641d6773cd	1.44559	0.240478	0.864454	0.43933	0.432009	0.74277
FMI-8884f5520e	EA-323f89e742	0.953409	0.964874	0.600427	0.432009	0.762813	RCC_105-Tumor-SM-A46FA	RCC_105_T_SCR	0.0111658	0.655834	0.312827	0.432009	0.445111	X680a33183fd78f2b9a08c97342f7a9b0	15.3101	0.259414	0.00147016	0.0206695	0.184006	0.483388
FMI-88d735191a	EA-c91ff0d7ae	0.978287	0.966034	0.904346	0.432009	0.118286	RCC_106-Tumor-SM-A46FT	RCC_106_T_SCR	0.217203	0.529062	0.339822	0.432009	0.445111	X6849fd2eff84ed773898135a08c27c0e	2.89117				0.432009	0.762813
FMI-88fdf29ef6	EA-cd59e1b836	0.0262558	0.0390042	0.237281	0.432009	0.597002	RCC_11-Tumor-SM-A46F1					0.432009	0.483388	X6850853871fe7de4824940eb9c36bbd8	4.36961	0.306098	0.340464	0.00595545
FMI-89379d4403	EA-ea91444a0a	0.430771	0.0323611	0.120828	0.5	0.445111	RCC_114-Tumor-SM-A46FO					0.432009	0.445111	X685cba32c121cfd38e705f0a1b19494f	0.0328542
FMI-8944467002	EA-67da80d5c0	0.950037	0.313154	0.0509086	0.432009	0.0809432	RCC_115-Tumor-SM-A46FY	RCC_115_T_SCR	0.00130396	0.486432	0.0605241	0.432009	0.507788	X68dabd574f9a4971ccd58ed239cde778	6.37372
FMI-89889ae9cd	EA-239f544121	0.0433164	0.270702	0.338107	0.432009	0.118286	RCC_117-Tumor-SM-A46FP	RCC_117_T_SCR	0.174662	0.075204	0.524321	0.432009	0.555687	X68fa64ddcd99e95b6085b3ef1eb075b7	15.2115	0.565784	0.127926	0.983672	0.534634	0.688121
FMI-89ba77027e	EA-b535e30c0d	0.723449	0.0897805	0.217236	0.432009	0.445111	RCC_119-Tumor-SM-A46FX					0.432009	0.445111	X692d529911641ea34c920a70eafac71c	6.89938	0.00547286	0.0198502	0.35807	0.184006	0.445111
FMI-8a25fa416c	EA-582181bdc4	0.978526	0.925685	0.222605	0.534634	0.431357	RCC_14-Tumor-SM-A46F5	RCC_14_T_SCR	0.986767	0.698728	0.610469	0.432009	0.555687	X693eb00264592bf8cdde068dfd8b13e4	6.80082	0.169319	0.75038	0.185991	0.432009	0.445111
FMI-8ab2e4d889	EA-c3765c14b3	0.112628	0.45285	0.184549	0.432009	0.0589693	RCC_15-Tumor-SM-A46EE					0.432009	0.691462	X69d338fa4daaa5f34396b8628481c825	8.24641
FMI-8b397fc024	EA-1bdbb2ebc8	0.446544	0.447219	0.139669	0.432009	0.555687	RCC_18-Tumor-SM-A46EL	RCC_18_T_SCR	0.0274853	0.348553	0.312827	0.432009	0.445111	X69e3512f7d6ff609c8b727e541e22187	3.90965	0.36865	0.0282319	0.16392	0.432009	0.853384
FMI-8c1e4bfac9	EA-22e6bc0d10	0.95535	0.985064	0.903115	0.432009	0.445111	RCC_20-Tumor-SM-A46EG					0.432009	0.555687	X6a295c4f7db25ea5ad800d1d9df4cdfb	0.0328542	0.0300592	0.299559	0.0118682	0.432009	0.0619317
FMI-8d0af0bb0b	EA-0e8c1a49df	0.199697	0.439832	0.797084	0.432009	0.483388	RCC_21-Tumor-SM-A46FB	RCC_21_T_SCR	0.419437	0.230046	0.0877165	0.432009	0.483388	X6a727ed3fd694e28e7e3c8df3dea219b	5.61807	0.701127	0.161482	0.284821	0.432009	0.597002
FMI-8d34ab6a2d	EA-5391547b76						RCC_25-Tumor-SM-A46EF					0.432009	0.445111	X6ae495b09cc60d421ca35e96b8617a78	0.0328542	0.412879	0.266423	0.120653	0.432009	0.0619317
FMI-8d4b90f495	EA-edec74beaa	0.1138	0.968349	0.752264	0.5	0.691462	RCC_27-Tumor-SM-A46ES	RCC_27_T_SCR	0.00451496	0.0314219	0.312827	0.432009	0.445111	X6b4601894f962cfe4ff771b2a788bdb5	5.51951
FMI-8de6c6fe6d	EA-1591c40ed3	0.289636	0.303696	0.210611	0.432009	0.740451	RCC_32-Tumor-SM-A46FH					0.432009	0.555687	X6b8c28fe3354c91299dc9b4c9a40fb12	5.58522				0.237216	0.718365
FMI-8deb1547c6	EA-7c9bcb6877	0.348425	0.520496	0.173114	0.432009	0.691462	RCC_39-Tumor-SM-A46EP					0.432009	0.118286	X6beb5548a8060d418335891d98ea8781	6.99795	0.268252	0.435778	0.796242	0.237216	0.555687
FMI-8df394559f	EA-350c3e1417	0.0404164	0.422147	0.605927	0.432009	0.575968	RCC_41-Tumor-SM-A46FE	RCC_41_T_SCR	0.146724	0.414259	0.223549	0.432009	0.555687	X6c02f2b6404b5b719a0646c07f4a3479	4.13963	0.57159	0.251524	0.262314	0.5	0.555687
FMI-8e06f43aa5	EA-c98e425b64	0.98445	0.752886	0.631457	0.432009	0.445111	RCC_50-Tumor-SM-A46EK	RCC_50_T_SCR	0.384407	0.776579	0.321305	0.432009	0.445111	X6c822e20f412da5f66e15ba09d63658c	5.84805	0.472492	0.359097	0.567126	0.534634	0.898374
FMI-8e67b7ed5c	EA-d89bf49c16	0.692573	0.127114	0.816125	0.432009	0.555687	RCC_52-Tumor-SM-A46EU					0.432009	0.445111	X6d110edcfa19d0fafc2684ae8b8afa6b	9.65914	0.122197	0.367349	0.894074
FMI-8ea89e464b	EA-7ca63b5e1a	0.0105859	0.015356	0.0899318	0.432009	0.445111	RCC_56-Tumor-SM-A46EJ					0.432009	0.555687	X6db065de288cb9dbb118cc972e93110a	5.55236	0.0361512	0.562332	0.709942	0.432009	0.445111
FMI-8f8da35420	EA-51785a0c75	0.0534088	0.178699	0.95969	0.159161	0.253453	RCC_58-Tumor-SM-A46FJ					0.432009	0.445111	X6e6f5c96d10dfa96418a6e67218cb9b7	12.2218	0.928342	0.0718247	0.525627	0.432009	0.445111
FMI-90757cc9a0					0.432009	0.555687	RCC_62-Tumor-SM-A46FI					0.432009	0.445111	X6f15579e208a9524c4a36704207b706e	6.96509	0.28571	0.977302	0.362331	0.590933	0.445111
FMI-90f4ea4e46	EA-a9d333d192	0.139922	0.0206779	0.793118	0.432009	0.483388	RCC_68-Tumor-SM-A46FC					0.432009	0.0650356	X6f4813ac3666d0bcab8c61a8ac6bec57	6.93224	0.0804272	0.458433	0.228342	0.432009	0.118286
FMI-90f749fb90	EA-e1fbb03f8c	0.692266	0.638862	0.570418	0.432009	0.555687	RCC_73-Tumor-SM-A46FG	RCC_73_T_SCR	0.0832573	0.257663	0.312827	0.432009	0.445111	X6f4df463288b75e2feafcdbdf0a30299	3.02259	0.0662497	0.684023	0.249711	0.432009	0.445111
FMI-917b3cc5b4	EA-b670da1796	0.986286	0.979533	0.881442	0.432009	0.735786	RCC_79-Tumor-SM-A46ER					0.432009	0.445111	X6f5c1c6ee29562e92b675186a9a24770	5.55236	0.241168	0.595049	0.199177	0.432009	0.445111
FMI-91807fb41a	EA-85f729f33f	0.873535	0.142232	0.615971	0.534634	0.773918	RCC_84-Tumor-SM-A46FL					0.432009	0.117467	X6f5f07201e23cbc8659f078d29b36cac	5.71663	0.59224	0.0177576	0.0484905	0.5	0.445111
FMI-91880148d2	EA-606928564b	0.128777	0.949332	0.873346	0.432009	0.490964	RCC_85-Tumor-SM-A46EQ					0.432009	0.0419407	X6f87d2548fe2b5dc86c417dc9a6be7e0	1.51129
FMI-91997d5123	EA-6b84b0c01b	0.18876	0.253339	0.167978	0.432009	0.0650356	RCC_90-Tumor-SM-A46F3	RCC_90_T_SCR	0.659243	0.249526	0.541349	0.432009	0.142214	X700ca99e57d59839d99783a77cc12478	8.14784	0.707268	0.831563	0.0219201	0.432009	0.118286
FMI-91ce98617c	EA-2419a051da						RCC_93-Tumor-SM-A46F8	RCC_93_T_SCR	0.168202	0.469746	0.215291	0.432009	0.445111	X7046afe6d8678450241140d66814922b	11.1376	0.149467	0.298302	0.0188586	0.432009	0.56127
FMI-920981b37e	EA-4480efb8c4	0.00941103	0.0216658	0.107547	0.432009	0.412772	RCC_96-Tumor-SM-A46FW	RCC_96_T_SCR	0.197666	0.0281195	0.466328	0.432009	0.445111	X707562e580c4531bd64bdb40a77599f0	5.35524	0.178522	0.0207038	0.369341	0.432009	0.445111
FMI-92952310cd	EA-110a1466d2	0.0248379	0.300297	0.0500868	0.534634	0.898374	RCC_97-Tumor-SM-A46EW					0.432009	0.445111	X70c8e245754792089b6d06c83b448e30	0.0328542	0.404261	0.222359	0.639883	0.432009	0.266085
FMI-92aca97b5b	EA-631cfb973b	0.210627	0.961567	0.946248	0.432009	0.483388	RCC_99-Tumor-SM-A46F7	RCC_99_T_SCR	0.991241	0.904557	0.0929314	0.432009	0.483388	X70d85275acf86d8a3299e613e53a4181	3.25257	0.962669	0.691121	0.214279	0.432009	0.445111
FMI-931e358ef2	EA-ec9df7d2ea	0.629553	0.037285	0.180553	0.432009	0.483388	RP-1458_RCCBMS-00005-T_v2_Exome_OnPrem					0.432009	0.445111	X723d15a0e582e2096f38afeeda3a18d0	0.0328542	0.043221	0.00885745	0.49203	0.184006	0.306151
FMI-933ab41d45	EA-73b1e68a56	0.530381	0.378225	0.121969	0.432009	0.507788	RP-1458_RCCBMS-00009-T_v2_Exome_OnPrem					0.432009	0.445111	X72d1be50f12b9e7518b7dee51a59d13d	11.2033	0.0176201	0.237388	0.532144
FMI-93995675bd	EA-e506e64b33	0.340569	0.0643073	0.175126	0.432009	0.445111	RP-1458_RCCBMS-00011-T_v2_Exome_OnPrem	G138701_RCCBMS-00011-T_v1_RNA_OnPrem	0.018098	0.259587	0.766715	0.432009	0.445111	X72fb0792922d23f91b76941c00fae64a	2.92402	0.324658	0.375946	0.657259	0.5	0.691462
FMI-94581f1d98	EA-2f5fa4dd3e	0.207525	0.0287508	0.156309	0.432009	0.445111	RP-1458_RCCBMS-00025-T_v1_Exome_OnPrem	G138701_RCCBMS-00025-T_v1_RNA_OnPrem	0.158008	0.499423	0.834408	0.5	0.445111	X73188395f4e7518bb98a3f904ee10e2e	2.75975
FMI-949ed934e7	EA-6f97c998e9	0.609036	0.303163	0.0914879	0.590933	0.202693	RP-1458_RCCBMS-00028-T_v4_Exome_OnPrem	G138701_RCCBMS-00028-T_v1_RNA_OnPrem	0.137925	0.916316	0.12456	0.432009	0.718365	X7331ed3730c6913b1d0e609095a9ad69	3.25257	0.171153	0.0609922	0.423447	0.5	0.202693
FMI-964cc03e69	EA-b6292f16de	0.730315	0.649377	0.297715	0.432009	0.483388	RP-1458_RCCBMS-00035-T_v2_Exome_OnPrem	G138701_RCCBMS-00035-T_v1_RNA_OnPrem	0.0162484	0.0993746	0.682562	0.432009	0.445111	X7354734a2b7779fc172b8fa7062a7f3e	5.4538	0.734174	0.730582	0.256981	0.432009	0.445111
FMI-966500f936	EA-5393fdc87b	0.0345899	0.702859	0.651053	0.432009	0.118286	RP-1458_RCCBMS-00037-T_v4_Exome_OnPrem					0.432009	0.659638	X7463814036931e491c4a97bf6135e87d	1.37988	0.0981124	0.0789836	0.052908	0.432009	0.887219
FMI-96ac23cc85	EA-b22a7f3802	0.0918539	0.273693	0.212342	0.432009	0.56127	RP-1458_RCCBMS-00044-T_v2_Exome_OnPrem	G138701_RCCBMS-00044-T_v1_RNA_OnPrem	0.388163	0.0825213	0.827884	0.432009	0.445111	X7497144f2ef21e19c254fabd5639413b	18.2341	0.159953	0.1184	0.272198	0.432009	0.445111
FMI-9772c01273	EA-dfa82ea152	0.96992	0.881603	0.101053	0.432009	0.445111	RP-1458_RCCBMS-00049-T_v1_Exome_OnPrem	G138701_RCCBMS-00049-T_v1_RNA_OnPrem	0.17199	0.033329	0.921794	0.432009	0.445111	X7533d8277a20dfb0c88915db24868ee9	0.755647	0.45505	0.136119	0.0980828	0.432009	0.445111
FMI-97963fa351	EA-2efbd76bf6	0.987954	0.960967	0.779234	0.432009	0.483388	RP-1458_RCCBMS-00052-T_v1_Exome_OnPrem					0.432009	0.507788	X75528f585fc35a72c1f7b575cc390ee2	2.7269	0.355614	0.243691	0.132771	0.432009	0.118286
FMI-980634f8c6	EA-ef1f26a94e	0.00503946	0.0158401	0.786381	0.432009	0.445111	RP-1458_RCCBMS-00054-T_v4_Exome_OnPrem					0.432009	0.445111	X7565bd61ff48ecf1dc2ff93b3e803295	13.7331
FMI-984fa1b4b8	EA-0c69352e41	0.00132891	0.164698	0.482596	0.432009	0.445111	RP-1458_RCCBMS-00068-T_v2_Exome_OnPrem	G138701_RCCBMS-00068-T_v1_RNA_OnPrem	0.0327572	0.136167	0.312827	0.432009	0.445111	X75cfd69ff98e0fa2a5db8989e77a57a9	4.17248	0.922522	0.870257	0.265556	0.432009	0.266085
FMI-98563e6ecd	EA-c182b1557d	0.0203818	0.0127029	0.00966729	0.432009	0.346739	RP-1458_RCCBMS-00074-T_v4_Exome_OnPrem					0.432009	0.445111	X7633ae66d8c814f618ccf6a136fcb5d5	12.3532	0.161846	0.182775	0.0380857	0.432009	0.445111
FMI-99d89707b4	EA-a23063818e	0.564204	0.828574	0.228485	0.432009	0.266085	RP-1458_RCCBMS-00076-T_v4_Exome_OnPrem	G109543_RCCBMS-00076-T2_v1_RNA_OnPrem	0.111437	0.0129666	0.808793	0.432009	0.445111	X76ac22987ded8959b45ee5e35375195f	15.2115	0.084755	0.0449556	0.66415	0.432009	0.118286
FMI-9a0af64fc2	EA-bd69cbadd2	0.00824808	0.0564622	0.2541	0.534634	0.431357	RP-1458_RCCBMS-00084-T_v2_Exome_OnPrem	G138701_RCCBMS-00084-T_v1_RNA_OnPrem	0.0794473	0.468216	0.312827	0.432009	0.483388	X76d17bde5ef4f59248f2dfadb6ba27ee	12.5832	0.0343915	0.0154966	0.642217
FMI-9ae3449202	EA-fd31e0c675	0.006704	0.0022279	0.11421	0.432009	0.445111	RP-1458_RCCBMS-00090-T_v4_Exome_OnPrem	G138701_RCCBMS-00090-T_v1_RNA_OnPrem	0.948222	0.487823	0.591405	0.432009	0.483388	X76d469653530f5fd2aedd5f9dd3e8fac	11.0719
FMI-9b0b680ebc	EA-f06e316c95	0.0590383	0.0662495	0.193643	0.432009	0.56127	RP-1458_RCCBMS-00092-T_v2_Exome_OnPrem	G138701_RCCBMS-00092-T_v1_RNA_OnPrem	0.144176	0.236553	0.880266	0.432009	0.445111	X76ebb83ce08b46b79c0ac9188be50566	6.73511	0.500138	0.586642	0.391626	0.184006	0.490964
FMI-9b505ab154	EA-dcf0a50095	0.296602	0.524035	0.295466	0.432009	0.483388	RP-1458_RCCBMS-00093-T_v2_Exome_OnPrem	G138701_RCCBMS-00093-T_v1_RNA_OnPrem	0.0829088	0.117012	0.392653	0.432009	0.445111	X7705345d3d9843faab494c3b8319a90a	4.17248	0.0112215	0.813706	0.377501	0.432009	0.445111
FMI-9b5cafd61b	EA-72f47b6797	0.639619	0.125958	0.576921	0.432009	0.346739	RP-1458_RCCBMS-00094-T_v1_Exome_OnPrem					0.432009	0.483388	X7725ac4bf4b4ef6da024ec4830c6487c	7.16222	0.152493	0.905113	0.0986362	0.432009	0.445111
FMI-9baa403260	EA-63c92583c0	0.0301329	0.0300315	0.131763	0.432009	0.118286	RP-1458_RCCBMS-00097-T_v4_Exome_OnPrem	G138701_RCCBMS-00097-T_v1_RNA_OnPrem	0.853361	0.935203	0.312827	0.432009	0.117467	X774bdabe56f84b6a22415df31683f23e	11.3018	0.767352	0.0613329	0.191248	0.432009	0.157818
FMI-9be5e85ceb	EA-67d26f55df	0.529679	0.0222943	0.0313855	0.432009	0.112446	RP-1458_RCCBMS-00098-T_v4_Exome_OnPrem	G138701_RCCBMS-00098-T_v1_RNA_OnPrem	0.0817362	0.257682	0.792537	0.432009	0.445111	X780cfa362fa0dc62086edbc2b2114ba2	5.97947	0.024462	0.0908442	0.076532	0.432009	0.56127
FMI-9c17ee2931	EA-41e5a17fe4						RP-1458_RCCBMS-00103-T_v2_Exome_OnPrem	G138701_RCCBMS-00103-T_v1_RNA_OnPrem	0.0150979	0.574004	0.643282	0.432009	0.445111	X7903b560c4fa52ba0200b068191bb1cd	1.28131	0.522487	0.235273	0.0104209	0.432009	0.555687
FMI-9c5fe71ab6	EA-c6451ccab8	0.0589229	0.977215	0.810442	0.432009	0.691462	RP-1458_RCCBMS-00108-T_v2_Exome_OnPrem					0.432009	0.555687	X7a1f2bd4d9c59c579470b59b2cc5aef1	4.20534	0.00493306	0.116959	0.198166	0.432009	0.445111
FMI-9cc6c4d399	EA-278b2c35bf	0.0856983	0.0890588	0.663465	0.432009	0.445111	RP-1458_RCCBMS-00114-T_v1_Exome_OnPrem	G109543_RCCBMS-00114-T_v1_RNA_OnPrem	0.47421	0.398382	0.290658	0.432009	0.445111	X7a6b12f051db97d098b41ff41218419b	1.37988	0.100232	0.475161	0.953049	0.432009	0.445111
FMI-9d4f471c87	EA-17677a7379	0.735223	0.29752	0.061372	0.432009	0.483388	RP-1458_RCCBMS-00119-T_v2_Exome_OnPrem					0.432009	0.445111	X7aab63b81cbca980182499c88a292852	5.65092	0.674266	0.705629	0.304864	0.432009	0.445111
FMI-9d69402a44	EA-5ec3e49ec4	0.021322	0.0238776	0.036226	0.432009	0.483388	RP-1458_RCCBMS-00125-T_v2_Exome_OnPrem	G138701_RCCBMS-00125-T_v1_RNA_OnPrem	0.178187	0.0941414	0.372773	0.432009	0.445111	X7b97ab8789ce36d8bb74bad9392c7bcc	11.1704	0.0550203	0.812446	0.450395	0.432009	0.483388
FMI-9d73316c22	EA-8660ca4d6f	0.0278003	0.0935453	0.432281	0.432009	0.445111	RP-1458_RCCBMS-00136-T_v1_Exome_OnPrem	G138701_RCCBMS-00136-T_v1_RNA_OnPrem	0.0328278	0.521462	0.313335	0.432009	0.202693	X7ba0880db058aca544b670e72cace7fb	8.37782
FMI-9ef09a2940	EA-167b8f1fea	0.00375158	0.0208908	0.00537508	0.432009	0.483388	RP-1458_RCCBMS-00137-T_v2_Exome_OnPrem	G138701_RCCBMS-00137-T_v1_RNA_OnPrem	0.0245875	0.0691905	0.286978	0.432009	0.445111	X7bc580a9f4de797a0c875c62bd31ec83	10.9076
FMI-9f61a4affe	EA-03005835b4	0.968424	0.979357	0.958283	0.432009	0.445111	RP-1458_RCCBMS-00141-T_v1_Exome_OnPrem	G138701_RCCBMS-00141-T_v1_RNA_OnPrem	0.411917	0.669751	0.099094	0.432009	0.445111	X7bc7d5df0739f7dd4d7f142c858971ff	11.3018	0.0052884	0.0370504	0.18858	0.432009	0.789048
FMI-9f6414dc7a	EA-4c267ff0d3	0.650992	0.0961673	0.343808	0.432009	0.891001	RP-1458_RCCBMS-00146-T_v1_Exome_OnPrem					0.432009	0.483388	X7c276f502728f99d72029bdb8570114a	4.20534	0.515576	0.107498	0.102206
FMI-9f7bfaaae7	EA-8e8ed143c3	0.159927	0.69578	0.199147	0.432009	0.483388	RP-1458_RCCBMS-00147-T_v1_Exome_OnPrem	G109543_RCCBMS-00147-T_v1_RNA_OnPrem	0.0211424	0.564651	0.836691	0.184006	0.483388	X7c31805a23583362dc8ada543ae0bd69	5.78234	0.402571	0.843148	0.806019	0.432009	0.762813
FMI-9fa263972e	EA-b1965b50e2	0.0315446	0.0211843	0.141701	0.432009	0.483388	RP-1458_RCCBMS-00150-T_v1_Exome_OnPrem	G109543_RCCBMS-00150-T_v1_RNA_OnPrem	0.249039	0.0134571	0.7832	0.432009	0.445111	X7c98f8edab0e202814e32c1c7c20831f	4.17248	0.164878	0.107918	0.813128	0.5	0.445111
FMI-a015fb8072	EA-d666c2722e	0.0278013	0.154751	0.979927	0.432009	0.445111	RP-1458_RCCBMS-00153-T_v4_Exome_OnPrem					0.432009	0.691462	X7d4bc3496949fda54a71b36fdb6ce5fb	1.51129	0.00373965	0.0673117	0.312827	0.432009	0.306151
FMI-a0391f62af	EA-60aa3885e0						RP-1458_RCCBMS-00154-T_v4_Exome_OnPrem	G138701_RCCBMS-00154-T_v1_RNA_OnPrem	0.0354697	0.865309	0.804417	0.5	0.555687	X7d5162ec6765b6e9d010b9ce94f421ca	8.1807
FMI-a05a6db32b	EA-2744f42814	0.0106431	0.803108	0.0698818	0.432009	0.483388	RP-1458_RCCBMS-00163-T_v1_Exome_OnPrem	G138701_RCCBMS-00163-T_v1_RNA_OnPrem	0.147744	0.109965	0.312827	0.432009	0.118286	X7d750305b45f45f2026be11e74fafcc5	2.62834	0.289165	0.126605	0.683245	0.432009	0.659638
FMI-a0ab1242e9	EA-497b05182c	0.0189703	0.0255521	0.782342	0.159161	0.202693	RP-1458_RCCBMS-00169-T_v1_Exome_OnPrem	G138701_RCCBMS-00169-T_v1_RNA_OnPrem	0.314903	0.282998	0.44631	0.432009	0.483388	X7d786118a14bb08daf7b5cad85f27371	0.0328542	0.192874	0.333637	0.173388	0.432009	0.435508
FMI-a0ab7c9dac	EA-44bc89633f	0.156294	0.224237	0.18581	0.590933	0.445111	RP-1458_RCCBMS-00178-T_v2_Exome_OnPrem	G138701_RCCBMS-00178-T_v1_RNA_OnPrem	0.888929	0.939067	0.766715	0.432009	0.555687	X7d84f93927db305825400d52fe2467ac	2.98973	0.0653943	0.200975	0.891411	0.432009	0.555687
FMI-a0de3890fd	EA-9e11b9c879	0.00854424	0.0285998	0.00658443	0.432009	0.445111								X7f03ffe319d51d8c94516a53caf7b5d2	4.40246	0.82967	0.138055	0.211367	0.432009	0.142214
FMI-a143de65cc	EA-a440db82c3	0.0116831	0.00588239	0.213436	0.432009	0.445111		P66291-09H-Run1_S15_L001	0.136064	0.0901722	0.300442			X7fce185da7ac24ba2e5cab56adf3a4b4	18.0041	0.135067	0.0344606	0.0521509
FMI-a172bc47e2	EA-67a98f132c							EA647820	0.060615	0.00270951	0.0284412			X804bc8010995f2c259ceda31d59510e1	18.0698
FMI-a1768a16eb	EA-18de47c5e8	0.0131796	0.0494753	0.127556	0.432009	0.445111		EA647821	0.788505	0.186525	0.312827			X8052f165e6716be68da7dbcea1b38df3	6.93224	0.0981218	0.165713	0.160387	0.432009	0.445111
FMI-a22ae6f76c	EA-3eb340a499	0.934787	0.980605	0.162073	0.432009	0.445111		G109543_RCCBMS-00007-T_v1_RNA_OnPrem	0.061396	0.0260286	0.314391			X805f226a799d96e3e9e9511d5bd6202e	2.75975	0.0324687	0.0388712	0.224916	0.432009	0.445111
FMI-a25e77b911	EA-0291cda20a	0.020498	0.856931	0.0600956	0.432009	0.0881765								X8080e7abcb2fac011679a0f14fa28678	6.07803	0.108535	0.132832	0.0398574	0.432009	0.118286
FMI-a2639e3541	EA-52c7b7e23f	0.9251	0.971113	0.743138	0.5	0.754587		G109543_RCCBMS-00145-T_v1_RNA_OnPrem	0.0693028	0.184351	0.184966			X80dd6edb18c222882a5790ea6cab9382	5.55236	0.112566	0.557136	0.525627	0.432009	0.445111
FMI-a281cecbb3	EA-c7692d514c													X80e9754208c8276033c7a0a2853360db	2.79261	0.569543	0.415744	0.431679	0.432009	0.555687
FMI-a292a348d5	EA-1082754850	0.00642396	0.404885	0.323005	0.432009	0.445111		P66425-04C-Run1_S18_L002	0.0350802	0.395775	0.312827			X80f9a88517555f71e441163428db8371	2.75975	0.309634	0.231462	0.169498	0.432009	0.445111
FMI-a36e23b347	EA-00ceb95b5d	0.950399	0.746103	0.961549	0.432009	0.445111		G109543_RCCBMS-00196-T_v1_RNA_OnPrem	0.0965109	0.0446505	0.562944			X817e526c2151c4ab002749fe28509cf8	6.93224
FMI-a3ee0de342	EA-3fe7bb8c1f	0.633084	0.659176	0.169878	0.432009	0.718365		G138701_RCCBMS-00008-T_v1_RNA_OnPrem	0.400056	0.881138	0.766715			X819edaadb358fdba6f7197b8f3cd3c28	7.16222	0.151413	0.280649	0.0622972	0.432009	0.142214
FMI-a4860725d3	EA-4677e156c9	0.111411	0.0270717	0.376753	0.5	0.445111		P66425-06F-Run1_S29_L002	0.00144159	0.167274	0.230868			X81ae53f960bcd1f54d83486363c634b3	12.5175	0.0808185	0.818692	0.243712	0.432009	0.445111
FMI-a4a4a4c7b9	EA-b4591453cd	0.0318611	0.0411592	0.00617361	0.432009	0.445111		G138701_RCCBMS-00020-T_v1_RNA_OnPrem	0.509714	0.139306	0.822677			X8224b875993f51494672ed5edf92ea3c	9.62628	0.0171899	0.298632	0.579105	0.432009	0.266085
FMI-a4aecab3f0	EA-5cf9908fa8	0.0252011	0.0020941	0.891762	0.432009	0.0696594		G138701_RCCBMS-00053-T_v1_RNA_OnPrem	0.256398	0.0819513	0.921782			X823c84d42f579bb27c7602f09078d29e	1.24846	0.091689	0.593454	0.0272748	0.534634	0.633068
FMI-a678260445	EA-12c2ceb31a													X82e18c17d30609fcaef903843d59d791	12.846	0.790252	0.467458	0.888303	0.432009	0.445111
FMI-a765d94443	EA-31ee5b64c1	0.00355495	0.12516	0.0701124	0.432009	0.450133								X8301d6fe44fd03cc1af1d730ae7938e0	5.55236	0.0227251	0.0547013	0.716857	0.432009	0.396954
FMI-a82a8b1329	EA-ed5dff3fea	0.172546	0.0168628	0.346179	0.432009	0.0860988		G138701_RCCBMS-00099-T_v1_RNA_OnPrem	0.207329	0.44537	0.286356			X8325a78d718bc670b1316f22f4e85e98	0.0328542	0.795009	0.0429114	0.150028	0.432009	0.691462
FMI-a82e22740b	EA-3a722ed87c	0.992622	0.314548	0.919372	0.432009	0.445111		G138701_RCCBMS-00113-T_v1_RNA_OnPrem	0.216926	0.0338518	0.372947			X832e10f63e678f47e1ca9df1eed387d4	1.51129	0.00302769	0.00955299	0.323322	0.432009	0.483388
FMI-a8a5382d83	EA-a4724c861c	0.325508	0.143138	0.151953	0.432009	0.483388		G138701_RCCBMS-00116-T_v1_RNA_OnPrem	0.0611412	0.727124	0.860782			X83633277890734c074619296bcce8443	6.96509	0.406033	0.741147	0.631457	0.432009	0.445111
FMI-a8b29cf9f2	EA-874130fb3a	0.114561	0.0275053	0.0833169	0.432009	0.445111		P66432-08B-Run1_S23_L002	0.0399931	0.647767	0.0706347			X83864118183d6d44a78a1dcfd50420de	11.1704	0.336047	0.674125	0.752845	0.432009	0.202693
FMI-a927649b9e	EA-6cdb21b3b7	0.0542947	0.510486	0.214427	0.432009	0.659638								X83ca17dfbc3af3ec0ae6f1ab539567e2	11.1376
FMI-a9ac74ca75	EA-d751fd49d2	0.964145	0.941504	0.13175	0.432009	0.306151		P66282-01G-Run1_S3_L001						X83f4c7f066c22ff82ffdda3a819f401c	8.44353	0.125854	0.922231	0.214261	0.432009	0.483388
FMI-aa46bea5d1	EA-a279cc74e4	0.0527505	0.0215279	0.0571517	0.432009	0.854436								X8416e64212e80b7cd4da93491bccd1c2	8.21355	0.221079	0.711588	0.316833	0.432009	0.483388
FMI-aa512045ad	EA-9597269a21	0.00283027	0.0183037	0.178482	0.432009	0.935578								X843b6d9d38faa538b6fca3ef0ce45d90	5.58522	0.173458	0.37067	0.901251	0.432009	0.445111
FMI-ab686b2a4e	EA-23fffd3c5e	0.448682	0.0406503	0.176593	0.432009	0.445111		P66451-07C-Run1_S17_L002						X844c374fcfa09eb8af0f5d4a1d7ec915	1.44559	0.0691014	0.508856	0.187705	0.432009	0.118286
FMI-abbf1a981e	EA-3fe6790e80													X84b76cf406160a69f3c0ca47a6f5fb33	17.9713	0.0127451	0.0142235	0.5235
FMI-ac04a2728f	EA-3ea98cb038	0.0432698	0.395728	0.154603	0.432009	0.445111		P66282-08A-Run1_S5_L001	0.690167	0.0818455	0.78681			X84e83abd42afb7a8f9e890db309e939a	4.23819	0.761835	0.409435	0.15294	0.432009	0.445111
FMI-ac1d6ed2bb	EA-c452ab90d7	0.954541	0.760337	0.89337	0.590933	0.445111								X84f5b186b27d3e997f520464742b1e5b	2.66119
FMI-ac7add8b46	EA-590dc51f99	0.226757	0.291181	0.158177	0.432009	0.118286		P66282-10E-Run1_S12_L002	0.150557	0.243747	0.0310697			X85e649550a835fe5b9aa7242dc1334dd	0.0328542	0.0204006	0.111259	0.303009	0.432009	0.56127
FMI-ace8895df9	EA-86f17b862b	0.299678	0.729483	0.471952	0.432009	0.161173		P66507-08F-Run1_S22_L002						X864e74fbe9ad79a4d7f9bd091ed43a5c	5.8152	0.802963	0.0185474	0.0871073	0.18625	0.445111
FMI-ad656f1adc	EA-283d32a500	0.140209	0.0981546	0.108387	0.432009	0.445111								X869639c8cf3ec578813dc01d0be68693	3.02259	0.123828	0.452822	0.200625	0.432009	0.445111
FMI-ad933b453a	EA-1f8a9aae55	0.0203966	0.0335156	0.0920303	0.432009	0.445111								X8705f785a45ba82a0bef7f7de48ac9dc	9.72485	0.744998	0.686968	0.113445	0.432009	0.483388
FMI-ada746124a	EA-fbd5ab7058	0.0299821	0.0330469	0.206209	0.432009	0.185694								X8710d098169fa294d03d1b5cacdc2f7a	2.62834	0.0539936	0.0687775	0.214573
FMI-adf14e232a	EA-c184ad2517	0.876409	0.191195	0.980332	0.590933	0.691462		P66451-06G-Run1_S14_L001	0.0157418	0.219086	0.312827			X872dded2f52f2be7d52eb034e273aba4	12.4517	0.206584	0.0385541	0.336653	0.159161	0.645467
FMI-ae6169716f	EA-e390ead07c	0.16448	0.429209	0.188008	0.432009	0.483388								X8783adc097e910b52c11f50e2a4aff2a	9.62628	0.947323	0.260606	0.348225	0.184006	0.445111
FMI-aedecdbdf6	EA-9be3b7c254	0.00951811	0.340648	0.860458	0.432009	0.445111		P66282-05G-Run1_S23_L002	0.180723	0.264895	0.312827			X87f909dd661a6f016797819f498c2cad	6.93224	0.422008	0.142802	0.762548	0.590933	0.762813
FMI-af1cefc6b7	EA-fd49885329							EA595620	0.782151	0.0488265	0.811778			X8827ffec37986c3ee2591d53209b642d	2.79261
FMI-af52a098a9	EA-fbaf168ea1	0.956357	0.293127	0.704024	0.432009	0.445111		EA595621						X883dfe26a92f2d337c082020465b08d6	6.89938	0.00487796	0.0142251	0.757744	0.432009	0.435508
FMI-af85912f06	EA-b0b5e3fcdf	0.982578	0.973693	0.939084	0.432009	0.445111								X88c4a2b57da8f599c2c8e2a6f7684a4c	12.4517				0.432009	0.555687
FMI-b046f4cde4	EA-c619300642	0.0254832	0.00560968	0.120218	0.432009	0.483388		EA595647						X8920cd6e9b1c09ec387519d700e0416c	6.80082	0.0262917	0.00653882	0.339953
FMI-b0951a7964	EA-0e0c7365c8	0.988621	0.981224	0.438321	0.5	0.483388		P66282-11G-Run1_S20_L002	0.561202	0.0787658	0.450357			X892f6420e8654725d5e4285fecd01357	4.20534	0.0893433	0.0681768	0.909864	0.432009	0.445111
FMI-b09b725cc2	EA-d72c718ec7	0.942116	0.979541	0.82919	0.432009	0.672205		EA595668	0.0205273	0.0263105	0.406953			X895f59cd352baa63d73afb1a9cfd7c11	8.54209				0.432009	0.445111
FMI-b0bbe22b7b	EA-86bb3af411	0.0145656	0.0208278	0.142999	0.432009	0.555687		P66287-02A-Run1_S5_L001						X897660095e14291476c04c07d62ab19c	12.5832	0.317501	0.762192	0.26026	0.432009	0.118286
FMI-b17f05513d	EA-b2c29c06fe	0.0689628	0.0337334	0.0196833	0.184006	0.483388		P66507-08H-Run1_S24_L002	0.611305	0.0377804	0.72125			X8a140e4066fb9259506e894e021e10b9	1.41273	0.00268816	0.510181	0.403274	0.432009	0.483388
FMI-b1ab7888c7	EA-77e4f484e5	0.943341	0.979477	0.756261	0.432009	0.483388								X8b16dabb218e165eb22f3ae7d5fc2fe1	20.6982	0.0132932	0.38895	0.0492232	0.432009	0.445111
FMI-b1edcf18bd	EA-50a17b762a	0.981795	0.286356	0.121331	0.432009	0.971891								X8b1f89af33679450b821013822ceb1ae	5.51951
FMI-b3012067b0	EA-568c0f7d91	0.977047	0.450407	0.112634	0.534634	0.769776		P66287-07B-Run1_S2_L001						X8bbd8072d4cd190553dfaa7aaa7b19d6	2.85832	0.322384	0.0402926	0.249048	0.534634	0.431357
FMI-b3097dd37b	EA-7d8b671ea4	0.0127057	0.583654	0.164396	0.5	0.253453		EA632151	0.111891	0.0648279	0.37738			X8bbe55f701b2cb1741c3c8d3fc3e5f6f	4.17248	0.00831697	0.299478	0.027884	0.432009	0.445111
FMI-b31c305911	EA-7f69aed339							EA632171	0.110901	0.00648695	0.309861			X8bd3ad55b8f72e406430d3ea0fd79497	13.9959	0.0188662	0.745347	0.328355	0.432009	0.100146
FMI-b3512dd87d	EA-f666f7ca29	0.235684	0.0562949	0.464489	0.432009	0.445111		EA632174						X8c0e6d6daa5b513664fa5cb50f241ae5	2.82546	0.0416063	0.06733	0.262222	0.432009	0.445111
FMI-b4520710b3	EA-164ebc9f7c	0.989659	0.0169514	0.682708	0.432009	0.118286		P66287-09H-Run1_S14_L001	0.874954	0.108933	0.504447			X8c1e220212c25023f7698b4987fef769	4.10678	0.444322	0.0437234	0.770883	0.184006	0.691462
FMI-b462fc8062	EA-5cbaecd61b	0.828956	0.953655	0.197717	0.432009	0.880762		P66287-11B-Run1_S21_L002						X8c4f665ec25889af0c768593876795f5	5.71663
FMI-b4dca4a9ac	EA-eb6ce73ca6	0.188067	0.0435399	0.173697	0.432009	0.445111								X8c9cc36edfa940e108e6cb945f72fd5d	17.9384	0.0396966	0.189983	0.744665	0.432009	0.112446
FMI-b4e0a73172	EA-8ff0c9b522	0.0314527	0.0800381	0.0705572	0.432009	0.306151		EA632772	0.00384402	0.729989	0.312827			X8cc1da58e4181fe5bc06b8bf8d61319a	1.54415	0.0191237	0.0860226	0.0850113	0.432009	0.762813
FMI-b4e297c715	EA-eb2b9d0eba	0.0790205	0.496394	0.0572086	0.432009	0.445111		P66291-01H-Run1_S5_L001	0.00368129	0.0283498	0.0736901			X8ce8d5e386619f67fd48550448a52b05	9.7577	0.975971	0.604933	0.761073	0.432009	0.740451
FMI-b5335243df	EA-16eff4c074							P66511-08E-Run1_S22_L002						X8d0423de9b5b093cd0f8a2c432c45122	10.8419	0.010894	0.11451	0.647698
FMI-b53c7ddd13	EA-2ab52f54e4	0.964619	0.874208	0.318499	0.590933	0.445111								X8e1ad2854c3bea90f66eef338b4f813f	8.57495	0.131147	0.0642375	0.788937	0.432009	0.844608
FMI-b5fcb63781	EA-d5861e0b01	0.795962	0.390432	0.166188	0.432009	0.478391								X8e2d227961ce2739dd10b141b5e7ebe1	5.65092	0.510146	0.230158	0.788937	0.432009	0.445111
FMI-b62d9acd36	EA-44580362dd	0.0136952	0.0304964	0.0141042	0.432009	0.202693								X8e4df9019ca3ee5404c9476242ef30cd	7.0308	0.691449	0.034102	0.774708	0.432009	0.445111
FMI-b6ad758ff7	EA-0527e79b24	0.769494	0.0687239	0.922885	0.432009	0.555687		EA639120	0.00983676	0.478101	0.312827			X8e828e2c0cf2d1a5a910a8b0fc286651	6.27515	0.0205713	0.138379	0.674504	0.432009	0.445111
FMI-b75cd90dc5	EA-3117c5c025	0.128011	0.379762	0.33803	0.432009	0.445111		EA639131	0.161069	0.226702	0.34851			X8ef44eaec6c293a0adbfc0e97ce7786d	5.05955
FMI-b7cb044652	EA-c28ee9987d	0.00692729	0.00480185	0.733855	0.432009	0.483388		P66291-09A-Run1_S10_L001	0.107457	0.623464	0.447387			X8f59876cddb394193004de168c132baf	9.72485	0.408829	0.976563	0.949483	0.534634	0.335812
FMI-b7dcaa1d78	EA-2687056719	0.00727126	0.0304995	0.416304	0.432009	0.180319								X8fc3dc71e50dfac95e2b9962a1bff5ca	6.89938	0.239414	0.181467	0.532535	0.432009	0.117467
FMI-b821584f5e	EA-baaf7eb24f	0.26513	0.59247	0.626588	0.432009	0.306151								X8fd2b38971ab6febeed1416b6705c8ce	11.1047	0.0331117	0.582027	0.0268969	0.432009	0.659638
FMI-b833d8d262	EA-44b8f33c0c	0.283122	0.974037	0.779493	0.432009	0.969727								X90b83220b53c76c8d4970330a1fe882b	7.09651	0.760935	0.52622	0.812233	0.432009	0.306151
FMI-b8576bc29e	EA-dcf114767c	0.324588	0.307721	0.283945	0.432009	0.87406		EA647814	0.108185	0.021759	0.0965538			X90d98471d59b5c0b179e8e38e9c566fc	9.72485	0.00638395	0.627577	0.887678	0.432009	0.306151
FMI-b8f8d675c1	EA-1ab180fdd0	0.0619053	0.00995803	0.220226	0.432009	0.483388								X9190ab7e874737a2b5ced7e7c83b037a	0.0328542	0.0151913	0.0373697	0.0395984	0.432009	0.445111
FMI-b91cb93e68	EA-bb52459cfb	0.972885	0.331385	0.108935	0.5	0.445111								X91a68b73b9ef311d3a6f598a10b8d369	5.61807	0.0418641	0.187257	0.518636	0.432009	0.266085
FMI-b963626607	EA-2d2e866a94	0.984509	0.959774	0.112722	0.432009	0.939974								X91bcd3067a1a7954692d836515e04869	2.49692	0.500102	0.581674	0.198145	0.432009	0.445111
FMI-b9741a6f94	EA-edc2500d2b	0.00505739	0.039502	0.461327	0.432009	0.118286								X9266c402a946811edc6ff09679d86446	0.0328542	0.418849	0.606528	0.0605241	0.432009	0.392705
FMI-b9d3e2981a	EA-8c1656e74b	0.760606	0.0395723	0.707835	0.432009	0.445111								X927e37ac4383ed6389d1d0db6ab904b7	9.88912	0.00865089	0.412032	0.154431	0.432009	0.445111
FMI-b9f9e6f496	EA-1423f65670	0.918154	0.0305686	0.113484	0.184006	0.754587								X92da4f0f17bf64a7f3c4b7c9970869ea	9.69199	0.576884	0.287176	0.265612	0.432009	0.483388
FMI-ba43f14f24	EA-55928f7d71	0.0767233	0.895077	0.343726	0.590933	0.548413								X9313a28c5ebcf8a326c4d9e965e31f84	13.8316	0.111708	0.330774	0.731496	0.534634	0.431357
FMI-ba916ec5d1	EA-9cb61c53e0	0.206161	0.0871357	0.813036	0.432009	0.445111								X931ae2ec7ce29c4bd4e00c0c31777813	4.20534	0.450784	0.433808	0.0521509	0.432009	0.202693
FMI-baae360e84	EA-37cef61d95	0.105925	0.0658799	0.61742	0.432009	0.445111								X9388bd484d0e404c6732573b4228d2a2	4.17248	0.447833	0.391417	0.027884	0.5	0.754587
FMI-bac302325c	EA-4a35ad6f89	0.350364	0.357496	0.706821	0.432009	0.274932								X941fc436adec159e7f469ce22721c0f9	2.75975	0.0201714	0.689707	0.101175	0.5	0.954686
FMI-bb38f7e237	EA-8068bf9aa9	0.0188112	0.0704925	0.791142	0.432009	0.691462								X942564e2e36dccdd3abc6e3da165c8c6	11.3018	0.0713299	0.399271	0.698059	0.432009	0.118286
FMI-bb64d44756	EA-205af3459f	0.985733	0.956607	0.701644	0.432009	0.118286								X9457e7153bc0fd8705ef080016501d90	11.3347				0.432009	0.483388
FMI-bbc0032cfb	EA-8854185aaf	0.055392	0.0218067	0.259841	0.432009	0.740451		G138701_RCCBMS-00036-T_v1_RNA_OnPrem	0.886737	0.766162	0.98723			X94aa5f458f7a31eb62a73261193902c3	6.2423	0.942312	0.546205	0.830059	0.432009	0.445111
FMI-bca6a5c8c7	EA-a72a9bc596	0.92718	0.97225	0.247905	0.590933	0.666444								X94cd280620f5e23ebcc4a2122ed7e243	5.58522	0.00819318	0.246604	0.0941525	0.432009	0.938346
FMI-bcabab3332	EA-4b33301895	0.0127064	0.182787	0.680332	0.432009	0.118286		P66432-11D-Run1_S8_L001						X956b58c9f3bc9154ebccad2ff4dad365	2.82546	0.0524639	0.207928	0.0279932	0.432009	0.435508
FMI-bd7fc2e649	EA-4ce1e0da6b	0.0480899	0.028564	0.0635842	0.432009	0.306151		G138701_RCCBMS-00057-T_v1_RNA_OnPrem	0.0462676	0.336163	0.559267			X958ebbaef76f179c25a4b8a2dd03919f	9.69199	0.00468088	0.14671	0.545138	0.5	0.641665
FMI-be3dd197ee	EA-d1dbe8c64e	0.00176461	0.00799716	0.632591	0.432009	0.576135		G138701_RCCBMS-00065-T_v1_RNA_OnPrem	0.100753	0.00510579	0.817403			X95de3a9a466261563ac56429650618d3	9.85626	0.0473159	0.79525	0.516245	0.5	0.490964
FMI-be4a5ee32a	EA-b1f6fa13a3	0.0130664	0.0231378	0.863481	0.432009	0.142214		P66425-11E-Run1_S12_L001	0.140708	0.782767	0.798318			X96bb5c571e081ceacfc6ecaef0f06eb4	10.8747	0.0407505	0.0438387	0.0472024	0.432009	0.142214
FMI-bf43e3fa39	EA-7c59f99b4b	0.467116	0.089742	0.0951393	0.432009	0.445111		P66451-04F-Run1_S6_L001	0.684466	0.1353	0.53891			X96d900a4cc196f3836671c1958e5eb33	12.5175				0.432009	0.483388
FMI-bf5c255ab7	EA-85b5c23d3c	0.0982254	0.402147	0.632672	0.432009	0.0902518								X9718340b6883560b297085e4d4eae2c0	2.7269	0.581728	0.924446	0.726363	0.590933	0.435508
FMI-c03f27c92e	EA-77fd55b7da	0.0032082	0.23277	0.207164	0.432009	0.445111		P66432-02C-Run1_S22_L002	0.0930212	0.0349597	0.300442			X974cd143fdd3a317f20044ea2cf0a5ce	8.04928	0.969174	0.954957	0.449187	0.432009	0.0659275
FMI-c0920dbda2	EA-b690a5c077	0.748539	0.124465	0.852782	0.590933	0.445111		P66451-06A-Run1_S10_L001	0.0142191	0.034678	0.766715			X97b6866aa994b9796e91aef65c9aa00a	1.41273	0.301653	0.873199	0.358122	0.432009	0.691462
FMI-c0f34102e2	EA-850933a912	0.0615245	0.0132508	0.304864	0.432009	0.723444								X97d1afa809fb0c655921c0ca2b2f9d64	9.69199	0.253337	0.0333065	0.766715	0.432009	0.266085
FMI-c12fd2ecd8	EA-8e3944dcaf	0.00924931	0.825543	0.292845	0.590933	0.188957								X983637d5ccdddf029d4f1858eaef9527	17.9713	0.0569672	0.975842	0.426276	0.432009	0.922136
FMI-c1333d9bb9	EA-4994490b76	0.635913	0.544292	0.291954	0.432009	0.483388								X985dd445ee5348ce31d484e322cbfe35	13.963	0.408983	0.751518	0.0226026	0.432009	0.745761
FMI-c1590a062a	EA-6d8fe9f268	0.435642	0.979756	0.8555	0.432009	0.483388		G138701_RCCBMS-00110-T_v1_RNA_OnPrem	0.00326953	0.0369018	0.0337665			X98c979b09eea41ffff563b4e906fe515	8.34497	0.157992	0.849776	0.246439	0.432009	0.445111
FMI-c2813e1a96	EA-cf6747f670	0.0955175	0.726857	0.201174	0.159161	0.555687		G138701_RCCBMS-00111-T_v1_RNA_OnPrem	0.477232	0.269497	0.941433			X98f49d8e7e9e23332daa59a1736513b1	2.79261	0.468164	0.348793	0.280347	0.432009	0.445111
FMI-c28ab2fc22	EA-32b07c611c	0.94373	0.48925	0.812421	0.432009	0.306151								X99252e20f6fafaefaf3fadf51acc1ed2	1.577	0.0105669	0.140802	0.893937	0.432009	0.445111
FMI-c2992098bf	EA-d786343d46	0.0422815	0.279109	0.0328347	0.432009	0.445111								X99dbc837bfac39be482effb404028854	9.49487				0.432009	0.445111
FMI-c3257feeb7	EA-45508599ec	0.944355	0.890966	0.664878	0.534634	0.633068								X9b1952ff2f60a44272d3fdd1b0cfce64	11.0719	0.0248333	0.0697034	0.0758335	0.432009	0.490964
FMI-c3a527d9ee	EA-76d3080d07	0.0296788	0.972405	0.908431	0.432009	0.490964								X9b233d12051942da673360eae83092bb	6.96509	0.994994	0.694658	0.373637	0.534634	0.431357
FMI-c43623d94d	EA-3b9ac186c2	0.96696	0.108844	0.690372	0.432009	0.445111		G138701_RCCBMS-00165-T_v1_RNA_OnPrem	0.275825	0.774026	0.757564			X9b27f217bbbd8ff266ee15a4ce8da539	21.191
FMI-c4495dd78a	EA-5e416d10c9	0.971672	0.916726	0.711162	0.432009	0.900707		P66451-01E-Run1_S17_L002	0.385889	0.867439	0.199062			X9b4771d72604de636d8fc01006bec3cb	12.4517	0.0355211	0.505789	0.501748	0.432009	0.132778
FMI-c48521b70b	EA-9ecd2f17c8	0.031014	0.9651	0.694257	0.566712	0.974754		P66507-03H-Run1_S30_L002	0.0166336	0.181808	0.146143			X9b5f88b07a649863eb84fb80d727c11a	5.19097	0.398109	0.0437526	0.19221	0.432009	0.0650356
FMI-c4f467423b	EA-f922d7f791	0.0446082	0.0189155	0.353185	0.432009	0.445111		G138701_RCCBMS-00191-T_v1_RNA_OnPrem	0.958811	0.222376	0.170007			X9d0c399b3ad78757f9188bd6aa785dc1	16.5257	0.0216775	0.184004	0.289517	0.5	0.555687
FMI-c546da8e60	EA-7f8ea2aa20	0.0978483	0.705831	0.373646	0.432009	0.445111		G138701_RCCBMS-00194-T_v1_RNA_OnPrem	0.14982	0.675668	0.121969			X9f70446324bb6710757ebed4fa864a3f	1.37988	0.0827595	0.216309	0.0336848	0.432009	0.483388
FMI-c628721a85	EA-a8e135c791	0.970646	0.333573	0.900531	0.5	0.450133								Xa021f5de25a2ffa059870f059a65d075	4.10678	0.0337938	0.303984	0.070729	0.432009	0.445111
FMI-c65c4243d7					0.432009	0.445111		P66451-05D-Run1_S8_L001	0.0852192	0.337535	0.0975735			Xa0573da176061e2b5b3f6cda5c46cd76	1.41273	0.437583	0.956913	0.686357	0.432009	0.445111
FMI-c6690860fc	EA-ceadae11a2	0.0153854	0.0220597	0.255358	0.432009	0.435508								Xa05d7892b8a58c890541ef76171d8139	12.7146	0.0155773	0.160889	0.0531636	0.432009	0.938346
FMI-c6aaa41f0e	EA-73a518e138	0.972633	0.953182	0.85033	0.432009	0.483388								Xa09b7a199303d519d339c9f769d9b9dc	9.72485	0.311787	0.199846	0.236683	0.184006	0.445111
FMI-c6c6cacbd9	EA-d6ca8de5db	0.0275376	0.032105	0.0765307	0.432009	0.445111								Xa0b271c0bf7021d54e2423c6cafdf7de	13.3388	0.00728705	0.405944	0.922559	0.5	0.445111
FMI-c6f241c4a4	EA-a0ba2e156d	0.975393	0.93052	0.308664	0.432009	0.555687								Xa1be8162bfc18fef3ecf0aa3de28f948	8.34497	0.587556	0.696204	0.0501581
FMI-c711f1515e	EA-fced0533df	0.0818588	0.83361	0.0549231	0.432009	0.938346								Xa1ee7a84d356cfe587555a3c4ee15b67	10.8747	0.0480379	0.0145686	0.652001	0.432009	0.725708
FMI-c718b58cdb	EA-0ad579db38	0.00436172	0.0318275	0.0273208	0.432009	0.112446								Xa20db00649a026cd61325d802c1b2ed0	9.72485	0.019465	0.0160315	0.0574398	0.432009	0.118286
FMI-c75072a0b3	EA-0f2b9ef6ad	0.000824063	0.00442247	0.182504	0.432009	0.445111								Xa212833e830fba62ac4a50af668150c7	17.9713	0.672917	0.298571	0.488661	0.432009	0.445111
FMI-c764642114	EA-c9ab986666	0.0932312	0.868992	0.0182475	0.432009	0.202693								Xa287e74d0c158f8cbd802441931ecc07	7.16222	0.0505746	0.40944	0.712628	0.432009	0.445111
FMI-c785df004f	EA-fa3ef020e6	0.810067	0.0368271	0.0812246	0.432009	0.445111		P66507-02A-Run1_S22_L002						Xa3860b3957d9e15d05c4947503ea3c3a	0.788501	0.00531299	0.188975	0.902059	0.432009	0.555687
FMI-c84f25eea1	EA-b6eb89ba1d	0.164333	0.0254141	0.129621	0.534634	0.218277								Xa3e41989c4df89d004d738e3104e0f1d	0.0328542	0.175159	0.108496	0.293151	0.432009	0.445111
FMI-c8d4513033	EA-f78ebe7de7	0.00959126	0.0281434	0.0233417	0.432009	0.117467								Xa3e56cbd169a4c9417ba33ad4abb4f68	2.79261				0.159161	0.445111
FMI-c9042fdce6	EA-ad59e371e3	0.179961	0.235921	0.81024	0.432009	0.118286		P66282-10F-Run1_S13_L002	0.11721	0.170583	0.312827			Xa3f38659711e7c28cb5e1ad6d4057479	9.69199	0.0195188	0.459245	0.0411458	0.432009	0.445111
FMI-c90d2b9659	EA-38a451c280	0.238017	0.0465573	0.633299	0.159161	0.117467		P66507-04A-Run1_S1_L001	0.149917	0.0482793	0.921554			Xa50471a78f18e3f9fab10d9384a8422a	18.0041	0.695761	0.508779	0.28117	0.432009	0.0902518
FMI-cac3b2f5c1	EA-b23759c75c	0.04847	0.236157	0.323219	0.432009	0.555687								Xa52b10d9515b8daf85f93fc3df9c321a	5.58522	0.058334	0.151241	0.0612756	0.534634	0.116511
FMI-cad2dcf9bd	EA-e0fab1eb5c	0.164335	0.827056	0.74411	0.432009	0.118286								Xa56451dc798e027e9f430ca06fdaffea	0.0328542
FMI-cc4f6da97d	EA-0acfe1db47	0.137834	0.949177	0.727581	0.432009	0.483388								Xa57451efa2822becb256706fe939d078	4.27105	0.335449	0.826554	0.235382	0.432009	0.445111
FMI-cc53b92247	EA-4c3e486acb	0.00478311	0.00952645	0.820125	0.432009	0.313103								Xa5a858b323179fad90c5d0b860b8a8e7	11.1047				0.432009	0.555687
FMI-cc6ed08ff1	EA-b2206c9a49	0.449717	0.961245	0.824419	0.432009	0.507788								Xa5a89e3b494c89531b85775c39b079bc	2.82546	0.245466	0.042776	0.364388	0.432009	0.445111
FMI-cd37e4053e	EA-1250e486be	0.295545	0.0419251	0.808793	0.432009	0.445111								Xa5b3c8ab74cec6509ba4b63b74dd193b	8.37782	0.840344	0.920897	0.669543	0.432009	0.902237
FMI-cd6950a33e	EA-11ad54998e	0.025511	0.0246266	0.197747	0.432009	0.445111		P66511-07H-Run1_S19_L002	0.0619922	0.371414	0.47345			Xa60295fff4bd14b827f9ae56b53bce3b	10.152				0.432009	0.306151
FMI-cd75e81c07	EA-076a5d0c03	0.0360278	0.867547	0.103578	0.432009	0.0552598								Xa602de7454fc0b3169d3e7a6eb4accb3	15.3429				0.590933	0.445111
FMI-cdca71a5e1	EA-995df63943	0.0685372	0.107175	0.8166	0.432009	0.555687								Xa755249e1936fab43234f6197f086d49	6.96509	0.0467388	0.15751	0.874436	0.432009	0.118286
FMI-ce01ba2e82	EA-880467e03f	0.968167	0.982067	0.887588	0.432009	0.445111		P66287-05E-Run1_S24_L002	0.347733	0.128424	0.223549			Xa7b387551de3ed990e8439c16b16e051	4.13963	0.602388	0.901652	0.13749	0.432009	0.483388
FMI-ce0ad337b9	EA-f23f58efc8	0.985268	0.174716	0.901524	0.432009	0.445111		P66507-11G-Run1_S11_L001	0.148163	0.217683	0.228531			Xa7c0e70ae013f1426d039bd66de57f08	5.68378	0.391818	0.92232	0.5168	0.432009	0.445111
FMI-ce7f6f0ba1	EA-e0ee693930	0.0389749	0.00510813	0.853274	0.432009	0.202693		P66507-12A-Run1_S12_L001						Xa7d2bd80340b4019986ea8d8c3638c75	12.5832	0.000792098	0.427815	0.0850416	0.432009	0.555687
FMI-cfd51ef43f	EA-f44674d8ec	0.0503243	0.110387	0.837094	0.432009	0.483388								Xa7e40154bb3957e5d149cb5459f9bb32	9.92197	0.696325	0.191653	0.0817028	0.432009	0.445111
FMI-d0845244b8	EA-d4abb2aab5	0.0250455	0.0931284	0.0223347	0.590933	0.445111		P66282-04A-Run1_S14_L002						Xa8196313df90e274fa5c478ddc0e3f48	1.47844	0.042265	0.33473	0.208489	0.432009	0.445111
FMI-d0e4c31a97	EA-922c5c73b8							P66282-04H-Run1_S20_L002	0.87413	0.0627514	0.677229			Xa86c464d7742799bc7cca15e5073ba6d	10.9405	0.221617	0.158084	0.223732	0.432009	0.762813
FMI-d1126012ea	EA-7732b05221	0.0317946	0.0107921	0.534758	0.432009	0.445111		P66287-11A-Run1_S20_L002	0.742617	0.272474	0.216416			Xa8b6d1f2ec25a6d9e19c3ebdbebe07c2	17.7413				0.5	0.118286
FMI-d126e852a0					0.432009	0.445111								Xa8fc8e6f00eaf0bec86fe9ec2acb048c	5.58522	0.013853	0.0502124	0.289455	0.432009	0.306151
FMI-d1f9f502ba	EA-bce5425f93	0.972656	0.960824	0.821949	0.432009	0.483388		EA595565	0.00436761	0.782982	0.312827			Xa90a3aa39f672f2756323d3c2217e355	1.37988	0.0129867	0.620557	0.300166	0.432009	0.266085
FMI-d27b0ae3aa	EA-de0e7353a3	0.0134563	0.0256721	0.0424508	0.432009	0.154695								Xa9894c70216514219b5f0f25e1722e32	8.34497	0.119207	0.105765	0.0299874	0.432009	0.445111
FMI-d352de8573	EA-9bbb2e1a16	0.0309138	0.0327328	0.00638097	0.432009	0.253453		P66287-12C-Run1_S29_L002	0.0118867	0.633801	0.367891			Xa9b94b18beed8e4ee8bf626c2f41e756	2.79261	0.0769597	0.439373	0.85656	0.432009	0.445111
FMI-d35c555851	EA-ad2f65953f	0.533248	0.0232187	0.163861	0.272533	0.118286								Xaa1b3ba6002fdc8b8b13bc722b2fe074	6.96509	0.0784614	0.34713	0.342481	0.432009	0.142214
FMI-d37299fab8	EA-d3d7a5e2c6	0.603332	0.0285968	0.0408925	0.432009	0.185694		EA595635	0.198805	0.514146	0.0882272			Xab2c4c91b315465a99537d47cfeb7ca0	13.8316	0.0176851	0.178844	0.786381	0.432009	0.445111
FMI-d38583dd43	EA-c6723e89f0	0.745173	0.732036	0.758899	0.432009	0.854436								Xabf7e93504cc2e54f324e7fd1e7c5ae3	13.1745	0.647899	0.0310565	0.330844	0.432009	0.445111
FMI-d3db45116a	EA-538f97cadc	0.07638	0.0419357	0.977216	0.432009	0.445111								Xac23ea23d161c0a4894912f42b8e0b9b	9.69199	0.309118	0.220759	0.273389	0.432009	0.346739
FMI-d42c68fa16	EA-7a3b15a54a	0.828959	0.245538	0.431123	0.432009	0.555687		EA595654						Xac45c5f63593fb9b54d73e75ec6dca7b	5.48665	0.476652	0.556734	0.118068	0.432009	0.266085
FMI-d434f6620c	EA-d860159c5e	0.0837047	0.126265	0.413538	0.590933	0.445111		P66291-06G-Run1_S29_L002	0.0802182	0.00257777	0.502224			Xad0910eaf4bab626ae0dde5d6105c5b0	5.51951	0.314121	0.0695825	0.822677	0.432009	0.445111
FMI-d4597e085b	EA-4f15a5e62e	0.981484	0.984862	0.781237	0.432009	0.659638								Xad4ca43e0058c9e288144acaaabc8ab4	7.09651	0.0872642	0.167483	0.64084	0.432009	0.507788
FMI-d5c707d5c3	EA-fc78104053	0.927598	0.572277	0.733632	0.432009	0.922136								Xadf18fcf9785e2da066871172f96624a	1.60986	0.112537	0.0804079	0.162073	0.432009	0.555687
FMI-d5e723ecfd	EA-b25101e42c	0.298648	0.0189084	0.0840945	0.432009	0.117467								Xaf2bc83e78148af5d2a4ac4796d4f654	13.7988	0.0977108	0.546314	0.406953	0.432009	0.445111
FMI-d68c6a47fa	EA-ea88562a03	0.709142	0.443429	0.461477	0.184006	0.445111								Xaf7263b2c6a6d79146ee2433c9097859	5.55236	0.410998	0.593548	0.21151	0.432009	0.776805
FMI-d69436e4f3	EA-cdab54130f	0.421436	0.040509	0.0435576	0.432009	0.754587								Xafe1b6e1c8ed32897fe1ad56489df744	1.41273	0.445503	0.538355	0.82548	0.534634	0.103875
FMI-d6a6f1383a	EA-75069ecc80							P66287-06H-Run1_S30_L002						Xafe2a1d9725188b3e4e08acb09bc31dd	0.0328542
FMI-d74f1ae93e	EA-8277185fbe	0.00678399	0.0594181	0.720135	0.432009	0.445111								Xafff67ec9f0a450fcca0a36d7abd2a58	4.04107	0.197416	0.00667921	0.342876	0.534634	0.633068
FMI-d8db955eba	EA-fbe2047ca9	0.976123	0.308037	0.933714	0.432009	0.445111								Xb0625cdb0ab1d45dd8bb0659c873c9a8	7.75359
FMI-d8f4251c19	EA-dfc6df5ef9													Xb062ce653c73b5ff8a3ed1b0f3534651	2.82546	0.929961	0.0460509	0.370891	0.432009	0.445111
FMI-d8facb454e	EA-23cd27556d	0.989899	0.749988	0.988845	0.432009	0.445111								Xb174a22946d23624c5dccc28f9360223	9.69199	0.126649	0.495807	0.333174	0.432009	0.881309
FMI-d90a5b69f0	EA-28a21148ef	0.0868819	0.946997	0.921605	0.432009	0.445111								Xb189b81f9e68ffab81e1791094e8bf89	6.83368
FMI-d989e689d1	EA-d729cbfd76	0.135219	0.0514938	0.347183	0.432009	0.114764		EA632688						Xb1b6e68ddf4e7f59f6246de37b52a657	11.4004	0.856339	0.769798	0.0927908	0.432009	0.445111
FMI-da710e6bcb	EA-fbab34c384	0.0579032	0.0786936	0.287707	0.432009	0.415437		P66291-12D-Run1_S29_L002	0.988738	0.081088	0.320379			Xb219770dd39b0a33a2a5aab580e38f48	1.34702	0.276837	0.841045	0.229649	0.237216	0.445111
FMI-daa25563fd	EA-853701c36c	0.623836	0.614124	0.206617	0.432009	0.483388								Xb241a7f8140a03bfc5d8fd0fc2ede730	12.4846	0.091569	0.289594	0.0631779	0.432009	0.445111
FMI-db3443c05e	EA-abbdcec59a	0.966605	0.959036	0.930212	0.5	0.490964		EA632758						Xb28579e19904ad37116121b7a3d6d5e6	15.3101	0.0119084	0.0220039	0.178318	0.432009	0.306151
FMI-db4be84af2	EA-6147812275	0.00290763	0.0223363	0.0737371	0.432009	0.93582								Xb3254d9ca8c2357de69574349bc731b7	12.5175
FMI-db4cc7394e	EA-a31314008d	0.413014	0.0956639	0.845517	0.432009	0.483388								Xb3397e408ae209f5d0b03e79954b0287	1.44559	0.0305558	0.163605	0.96349	0.432009	0.445111
FMI-db5678c504	EA-2129ea3d33	0.916047	0.0112915	0.75106	0.432009	0.900707		EA639018	0.00913245	0.0685625	0.580226			Xb3e8f4122cb2e99b707d84ab8a095010	1.60986	0.0830913	0.42908	0.370185	0.432009	0.435508
FMI-dbf90542fc	EA-baaa9ee4a4	0.648828	0.962217	0.836233	0.432009	0.727176								Xb4520634503998faccfd85cd4d83eb70	1.34702	0.0664366	0.816822	0.685267	0.5	0.445111
FMI-dc73a5962d	EA-4490eb8774	0.153114	0.804746	0.955483	0.432009	0.575968								Xb4d3796f66140d2b5995482c0403bf83	8.57495
FMI-dc79fbf0af	EA-2176d9e25c	0.443247	0.0211098	0.53891	0.237216	0.445111								Xb4e664746cbea6b38ec618cef93983e8	18.0041	0.200164	0.608056	0.0524793	0.432009	0.0391379
FMI-dd539fdc59	EA-16488e8013	0.947885	0.952924	0.87566	0.432009	0.313103								Xb568ca553ada1a11e6e4283e2426a605	0.0328542	0.0427721	0.580974	0.0385452	0.432009	0.926022
FMI-ddc1e9d004	EA-3da1c7c100	0.457985	0.052586	0.905895	0.432009	0.900707		P66425-06E-Run1_S28_L002	0.00340879	0.206681	0.312827			Xb59a017b94ebd67542acfeefdfb9b695	5.74949
FMI-ddd5491e5c	EA-b2030ee7ac	0.259847	0.00263378	0.0176562	0.432009	0.142214								Xb6b7cad566ae32216898aff50bbd861f	11.0719	0.615901	0.537488	0.298461	0.432009	0.597002
FMI-dea59ccd95	EA-6254d7d57e	0.950579	0.967953	0.833794	0.432009	0.691462								Xb7346b3bcdd53dc6b44090896d4b1e8e	8.31211	0.0456494	0.335502	0.187413	0.432009	0.445111
FMI-debb7c01a0	EA-45df9f1a31	0.0519044	0.255819	0.640894	0.590931	0.483388								Xb75f823803af55f1de150e4f4de3312c	2.62834	0.101494	0.538659	0.233849	0.432009	0.266085
FMI-dee6317471	EA-504761f9a6	0.0161094	0.131973	0.0195548	0.432009	0.202693								Xb77bf2b3a4da17962117b81d2daf46a2	8.31211	0.187824	0.945761	0.398472	0.432009	0.555687
FMI-df3dda79ef	EA-b92e34ea10	0.215125	0.930448	0.893975	0.432009	0.392705								Xb847a6787ab5c7701c641462787e3ac0	0.0328542	0.143732	0.51597	0.131421	0.5	0.938346
FMI-df41b244ea	EA-bea01a50ff	0.301432	0.0197099	0.0571365	0.159161	0.445111								Xb9003b38b6034a93f04bce46bb86d49f	8.37782	0.0733678	0.0442757	0.11945	0.432009	0.445111
FMI-df59dc1179	EA-6cc85f5193	0.0767607	0.74875	0.967272	0.432009	0.445111								Xb983bac0b13161192f9db4ad92aeba52	5.32238	0.00113851	0.0109283	0.162648	0.432009	0.445111
FMI-df8650fe54	EA-fd72b64a6f	0.173288	0.157414	0.703173	0.432009	0.0619317								Xb9859ece5e81e4f21ef40665928a5526	8.27926	0.84046	0.108852	0.544055	0.432009	0.555687
FMI-e02d3bd41f	EA-dc65cc6261	0.0217971	0.147574	0.0661064	0.432009	0.435508								Xb9a88a74014394a5c6041008cdcb7057	7.3922
FMI-e07db27fa9	EA-33d1ca454b	0.0354259	0.0252155	0.0770408	0.432009	0.691462		EA647824	0.00806913	0.853863	0.108481			Xba314ebdbc21a67b2f5a30ea871c1121	18.1027	0.0738748	0.978909	0.172337	0.432009	0.445111
FMI-e07f9fa00c	EA-1aeeb91a93	0.0287095	0.00652629	0.198636	0.432009	0.445111								Xbb15b2459d7bf3d5515151f9de1e9756	19.384	0.386883	0.485587	0.606441	0.432009	0.945929
FMI-e09ceb907f	EA-0f974ec7c9	0.381886	0.0753398	0.685125	0.432009	0.445111								Xbb1c5a25e8abc5f7b1bfae0a7dfe4a1a	1.44559	0.00212848	0.529602	0.882844	0.432009	0.762813
FMI-e116e30ebf	EA-c5cf233954	0.0989793	0.529876	0.0489474	0.432009	0.306151								Xbc08a17e9b687750725db0986f4dced2	1.41273	0.0441064	0.0316245	0.84466	0.5	0.445111
FMI-e13dd6c694	EA-956f243b90	0.979041	0.953613	0.98705	0.432009	0.922136								Xbc4c8813c6187c40f17ccf1d24486bc3	8.31211				0.184006	0.445111
FMI-e192ddadf8	EA-cb7c389140	0.00477448	0.29147	0.142394	0.432009	0.445111								Xbc7a029dc7ce4b19a5a2b78a7b2fc6ae	2.79261	0.94915	0.25387	0.401371	0.432009	0.555687
FMI-e196941a98	EA-723500cc39	0.993764	0.47547	0.980126	0.432009	0.483388								Xbcad6ee2a417feef84e852817756b192	8.31211	0.00773106	0.228835	0.953978	0.432009	0.118286
FMI-e1aca66840	EA-cf1de09634	0.0342797	0.0393328	0.0707471	0.184006	0.555687								Xbd1ed66c2fd724c85f233574a890149d	13.9302	0.027262	0.100157	0.281775	0.432009	0.511139
FMI-e292369389	EA-6d250dd6ab	0.0297057	0.351776	0.117685	0.432009	0.306151								Xbd32d5ec6f302b0dd3ef0b0231735cfc	9.72485	0.397284	0.102445	0.866786	0.590933	0.590689
FMI-e2dd98c964	EA-1d9b0c5ce1	0.949482	0.455396	0.838015	0.432009	0.117467								Xbdfa6222382f82a7f9b125c93057cc7b	5.55236	0.122073	0.13645	0.0965471	0.432009	0.555687
FMI-e353ede946	EA-43747b80f0	0.0287182	0.0760815	0.0147661	0.432009	0.445111								Xbe347643a72bb04ddd76a0edea8bbb7b	11.1704
FMI-e3ac13b9c2	EA-19c2fe54a4	0.573786	0.00919352	0.149063	0.432009	0.483388								Xbe6871919074c89a4a134d2772f8b338	2.46407	0.409876	0.333358	0.254518	0.590933	0.445111
FMI-e3ce61a663	EA-6f83944659	0.0480628	0.790917	0.0131972	0.432009	0.445111		P66425-07A-Run1_S1_L001						Xbe78ca3c4574d60a753d70731a52bc0e	6.70226	0.095064	0.342392	0.78811	0.432009	0.483388
FMI-e45d5c7936	EA-e8294ae469													Xbebf2ac740744d14a9c3196582773a65	23.6222	0.0885872	0.665303	0.674122	0.432009	0.306151
FMI-e478109f16	EA-209cc5d256	0.0340734	0.15724	0.135311	0.432009	0.306151								Xbfc724a75b2df0ca789d38c68601577b	6.86653	0.95479	0.359539	0.185074	0.432009	0.445111
FMI-e49b0960fe	EA-1fa583d8b3	0.825392	0.654542	0.078885	0.432009	0.0650356		G138701_RCCBMS-00047-T_v1_RNA_OnPrem	0.276168	0.643655	0.0793928			Xbfc74502e5e2f9e11ee5c2bc3b84851a	3.94251	0.0118854	0.315273	0.251998	0.432009	0.118286
FMI-e4fac62d3a	EA-0094e087fc	0.00389702	0.972453	0.112686	0.184006	0.445111								Xc0183c37a6bb780e64db1e0c9e3fa76f	1.44559	0.400329	0.895085	0.726336	0.534634	0.431357
FMI-e57add20c2	EA-39f7521221	0.808943	0.0677565	0.0195972	0.432009	0.445111								Xc04593b83b1751a2dd66ab95b283762f	5.55236	0.378205	0.0233288	0.0943669	0.5	0.844608
FMI-e586cc80ee	EA-90d62e0e78	0.303887	0.553346	0.0954104	0.432009	0.555687								Xc0508e72d4208c53e2254e274a8343f8	0.459959
FMI-e5c622337a	EA-7b095e329b	0.28456	0.0518901	0.27741	0.432009	0.445111								Xc0cc0396486ebcac697a04be687c0944	0.0328542
FMI-e6962aa53b	EA-4a4ff94cb0	0.525042	0.0735845	0.11006	0.534634	0.633068								Xc0d740aee432540ab1f08253b480a0db	6.93224
FMI-e6dbab8287	EA-8e9c068627	0.567547	0.501538	0.399412	0.432009	0.379734		G138701_RCCBMS-00072-T_v1_RNA_OnPrem	0.700123	0.0582919	0.989121			Xc188b96b05bf78247e14a26fb7231ec3	2.7269	0.0340305	0.268632	0.13411	0.432009	0.118286
FMI-e735ebbc43	EA-4770aabbaf	0.545473	0.968366	0.983915	0.432009	0.445111								Xc22352bcf84a24c5c7629686d3b31ca4	2.75975	0.242559	0.583981	0.221372	0.432009	0.445111
FMI-e73d273ffb	EA-e9355a218e	0.0200051	0.113314	0.61673	0.590933	0.118286								Xc24c2d5c9e3fbe370b73035d1fe213ed	4.17248	0.278466	0.0872328	0.222509	0.432009	0.445111
FMI-e7ac96615c	EA-31b5a1467c	0.118411	0.828124	0.23487	0.432009	0.118286								Xc2a3a41db9f5fdabf96bcb01080bdeb7	5.4538	0.202656	0.13183	0.172903	0.432009	0.939572
FMI-e8c51c751b	EA-c5344ae21d	0.0277021	0.0458262	0.0206388	0.432009	0.483388								Xc2bbe39a40e0ea262e6d0b9d6ab7abc6	18.694	0.100056	0.432589	0.0772909	0.432009	0.450133
FMI-e8cc44916b	EA-bacd130d4f	0.0148264	0.156108	0.901528	0.432009	0.445111								Xc2d4165846f97640572ca02893698074	4.13963	0.0110488	0.160803	0.3226	0.432009	0.445111
FMI-e90f570bda	EA-5b0306cbbf	0.039597	0.212389	0.0434846	0.432009	0.483388								Xc301b4e07632485f41f4cd6816704af9	18.0041
FMI-e9383d8519	EA-3e4ad6c0cb	0.567088	0.861695	0.93463	0.590933	0.735786								Xc34326aa3930cff64eb1b7d41a118de6	11.499	0.0280581	0.325503	0.0147591	0.432009	0.445111
FMI-e94ac53c43	EA-a38e9bcd51	0.00789584	0.384881	0.0513234	0.432009	0.313103								Xc3506d578907bd6af24e8b2b99ab5147	8.31211	0.641892	0.212086	0.698601	0.432009	0.445111
FMI-e984235092	EA-61f7da6b12	0.732012	0.928057	0.816783	0.432009	0.659638								Xc38497606b7996fc037b818f4e18d2e5	8.31211	0.00216273	0.616723	0.265866	0.432009	0.38718
FMI-e9cbd61839	EA-980b9565c2	0.0274811	0.00125517	0.909313	0.432009	0.483388								Xc38a7929f06b5f518c563f80152a25be	1.41273	0.268524	0.488062	0.734006	0.432009	0.445111
FMI-e9e04e161d	EA-044f01800c	0.631144	0.867333	0.875906	0.432009	0.483388								Xc3a87c39d5e5fd936c2cc6c2f40d1ac7	6.93224	0.157423	0.456115	0.789302
FMI-e9ec9c8bd6	EA-a7d546ebf5	0.643635	0.360506	0.600562	0.432009	0.762813								Xc3d410d70dd7359baa40126494fb6765	9.79055	0.206602	0.0385103	0.093981	0.237216	0.313103
FMI-eaeb1a21f1	EA-8278b36a68	0.00166202	0.131223	0.0511039	0.534634	0.898374								Xc4531564504768a8e450ec744e45e280	2.13552				0.432009	0.445111
FMI-ebfa2599b8	EA-f57f80aa06	0.0505352	0.17425	0.126208	0.432009	0.483388								Xc47444ad611f007560f0c1a76a2e7136	8.11499	0.379796	0.824171	0.0987004	0.432009	0.445111
FMI-ec1c66a117	EA-4500b3d767	0.0513481	0.952124	0.624473	0.432009	0.445111								Xc4b7b0ee94a4981e06e6d598a29bff57	16.4271	0.114052	0.0905855	0.407689	0.432009	0.445111
FMI-ec26b27632	EA-edc46bd320	0.838529	0.30399	0.326313	0.432009	0.445111								Xc52dd1f0ac3ca0c519e06ffef31d20a2	11.3018	0.365686	0.489885	0.0167369	0.432009	0.445111
FMI-ec41d9ec9c	EA-88d101febf	0.136839	0.0118791	0.378486	0.432009	0.117467								Xc59f11474e4e288c94b16010682b8f96	18.037	0.0653554	0.0334304	0.611453	0.432009	0.118286
FMI-ecc1da63bf	EA-5d76f39b09	0.0689004	0.100051	0.02922	0.432009	0.118286								Xc5bda5244ebc014a1e9b8ec3b82ff609	8.31211	0.955879	0.566539	0.321237	0.159161	0.543519
FMI-ee1d817e64	EA-32967273ae	0.506966	0.0983277	0.0494812	0.432009	0.445111								Xc5dc3cf7d7318a3b9972c13f9392a732	1.41273
FMI-ee1d916831					0.432009	0.445111								Xc64192030a61c841728f4019d85f9c8d	2.79261	0.365808	0.454201	0.796593	0.432009	0.445111
FMI-ef2bd57ae6					0.432009	0.725708								Xc646bb117ef7c10a0088395cac42ce55	0.0328542	0.381949	0.558266	0.183406	0.432009	0.762813
FMI-ef6d86ff44	EA-575abeb9cd	0.459802	0.951626	0.846716	0.432009	0.555687								Xc67dcab848b11b0d17028de530d76677	12.616	0.00580964	0.0482964	0.185278	0.432009	0.445111
FMI-ef77221ef5	EA-fd3db26e4b	0.0179785	0.974024	0.953978	0.432009	0.854436								Xc69e258f8fe7aab43915d72d4842bfd5	6.93224	0.121084	0.309446	0.0306513	0.432009	0.118286
FMI-efbf2550e9	EA-aca084c082	0.252002	0.334767	0.170007	0.432009	0.555687		P66282-03A-Run1_S9_L001	0.302834	0.0735937	0.312827			Xc6a61f7c41e6a871d73d1ed7f3023bf0	9.3306
FMI-efe90118b8	EA-d3fe13dae0	0.0169086	0.0131858	0.142548	0.432009	0.445111								Xc6f9674d8473b628a802595c2f5880ea	5.51951	0.00571393	0.906837	0.468498	0.432009	0.445111
FMI-f060668875	EA-9b2f4f015c													Xc7439a06ffa32b313b0ec1b987b992a2	6.50513	0.0345156	0.0998129	0.0345254	0.432009	0.445111
FMI-f14905f1c5	EA-d0420ed1ca	0.0162047	0.013695	0.0402949	0.432009	0.445111								Xc75f6b721a01befb3490288c36184505	1.31417	0.7812	0.929534	0.526846	0.432009	0.306151
FMI-f150e89def	EA-f39d08829f	0.0188175	0.0338784	0.0736768	0.432009	0.118286								Xc762d8a2e994aba60b9538b732bbb037	6.73511	0.0086116	0.0508659	0.111527	0.432009	0.445111
FMI-f156462b2c	EA-0457a636ff	0.104167	0.895432	0.171227	0.432009	0.445111								Xc89fc7348dd8c1385404fc2e54eb5dc8	8.11499	0.00858869	0.40528	0.0635842	0.432009	0.445111
FMI-f18a1868dc	EA-72383102c3	0.3224	0.966066	0.859524	0.432009	0.754587								Xc8aab3f0a71859b744be62893ffbfc78	17.9713	0.548898	0.667268	0.655109	0.432009	0.0973634
FMI-f19339c296	EA-cae6dc1086	0.0312836	0.018263	0.231229	0.534634	0.123552								Xc8b258f1bece55ca2497e1e55ad7c280	5.61807	0.0443288	0.107625	0.076068	0.159161	0.118286
FMI-f1ef0a3cfb	EA-ceaa6ce7d2	0.400196	0.0312904	0.499035	0.432009	0.445111								Xc8e4a2ab35f44b70241633b78606dbb7	1.37988	0.355454	0.65899	0.110498
FMI-f30fc87c0a	EA-23df98b862	0.002274	0.0217452	0.0645117	0.432009	0.0338778								Xc93021d3938abd806b6edb9e48982d3e	9.82341	0.503539	0.678311	0.129753	0.432009	0.483388
FMI-f3b2201b9f	EA-0d00ad056b	0.0242165	0.978214	0.744112	0.432009	0.754587								Xc98150517e6c53b6d6dc9f7b76484e46	1.41273	0.403325	0.797306	0.72391	0.432009	0.483388
FMI-f3bdf3e86e	EA-6c607ffcc7	0.136303	0.0270437	0.0878341	0.432009	0.0391379								Xc9ec2d2ab166885e61b8c47662eb3867	8.50924				0.432009	0.445111
FMI-f4c567e896	EA-d6f668574f	0.46971	0.0159395	0.190942	0.432009	0.180319								Xc9ec93cdf458fbc79be404feb57bb494	17.9713	0.0066168	0.161512	0.749792
FMI-f510525ee4	EA-5377f08c84	0.748737	0.112403	0.772493	0.432009	0.445111		P66511-04B-Run1_S2_L001	0.443692	0.194329	0.312827			Xca567d7ce764e9fb0087e435220c2e70	9.7577
FMI-f5821d6d8c	EA-99d4234561	0.14907	0.0339583	0.517315	0.432009	0.445111								Xca8fadcc3339337709f71b79464a83ad	5.51951	0.297729	0.77624	0.0765001	0.432009	0.445111
FMI-f5af604cbb	EA-69204dc869	0.0139322	0.58391	0.325755	0.432009	0.939173								Xcaa0f52a8bb4137e8f2d9f1dbab46f95	8.11499				0.432009	0.445111
FMI-f616236d2c	EA-0a38b5852b	0.0283096	0.0415915	0.794106	0.432009	0.445111								Xcac44b421f2becc20ee74493b10ee0b7	8.31211	0.464133	0.864263	0.1539	0.432009	0.445111
FMI-f67851f182	EA-ca1a1af211	0.0108609	0.0442339	0.285567	0.432009	0.555687								Xcad1fd440c471f7904a591829cb6d14b	13.8316	0.0797864	0.269225	0.66311	0.5	0.306151
FMI-f69e44c703	EA-ba69a9f969	0.00352859	0.0168457	0.0531636	0.432009	0.445111								Xcaf75e13d2effba7208a0e31f770ba1a	12.4846	0.126017	0.860397	0.727733	0.432009	0.266085
FMI-f6d3c6a4cc	EA-3425dde7a0	0.0724816	0.156403	0.219382	0.5	0.445111		P66287-01D-Run1_S1_L001	0.0142766	0.143098	0.732663			Xcb38f2905eeb732b3979a44c7c48cd52	6.96509	0.0227032	0.300523	0.497808	0.534634	0.974754
FMI-f7841114ff	EA-de1c960091	0.222192	0.437109	0.211367	0.432009	0.142214								Xcb607df67dd6bb88c5aae2ff65c485ee	2.79261	0.00674223	0.271904	0.328042
FMI-f78ceaa58c	EA-7cf5d7f1d6	0.240877	0.0889505	0.793413	0.432009	0.0619317								Xcbdb3a4eba82ff552cf858d0d11a5947	1.44559	0.66435	0.0733947	0.163635	0.432009	0.445111
FMI-f824d1d63b	EA-9a6ff1595a	0.0226728	0.0289073	0.00923414	0.432009	0.483388								Xcbe29b67a8243fe575c88ed8e2c2afde	0.0328542	0.061198	0.0679557	0.541349	0.432009	0.306151
FMI-f8aca8f06b	EA-f631eaf267	0.608381	0.418779	0.172642	0.237216	0.0902518								Xcc33070c83d7aee7287a6b209863d68b	4.92813	0.118941	0.0749217	0.209701	0.432009	0.483388
FMI-f8cd29787f	EA-e0bb0a0ddf	0.0083767	0.0747219	0.0378435	0.432009	0.252464								Xccb12de1235ae5fbeced36bc8d13e7e7	12.386	0.125576	0.518508	0.318499	0.590933	0.938346
FMI-f8e9d79864	EA-de82eb27ce	0.157738	0.0904143	0.163073	0.432009	0.633318								Xcd42ec62c52ed2d7d4501b1f0b35c658	1.41273	0.0201967	0.0985677	0.00405988	0.159161	0.112446
FMI-f9153934bf	EA-e207b04830	0.152013	0.388128	0.149939	0.432009	0.905435								Xcd7226eabfc7461ac437f800e24ad62d	4.20534	0.349298	0.678008	0.11006	0.5	0.483388
FMI-f977af326c	EA-8c6b1ded9d	0.00554015	0.00600051	0.0588284	0.432009	0.555687		P66511-10D-Run1_S3_L001	0.140554	0.384701	0.25358			Xcdad1e23d1a0bddec76b02dac62575ad	8.1807				0.432009	0.445111
FMI-fa4b9552a4	EA-14cd53ecc2	0.092363	0.97331	0.942318	0.432009	0.56127								Xcdaf1a47e636b818a05fc059e5e7362e	0.0328542	0.63512	0.151815	0.773223	0.432009	0.445111
FMI-fa85098eff	EA-080ae948aa	0.0194932	0.338187	0.663495	0.432009	0.445111								Xcddbd4d01bc7513298a5135e97cfdb6b	1.51129	0.0223025	0.258368	0.0892878	0.432009	0.691462
FMI-fad27145e6	EA-2db1725b39	0.0432812	0.033809	0.0366637	0.432009	0.0582562								Xcdeadba663a471057fd7ce97bb34b3e1	5.65092	0.151626	0.0799052	0.663337	0.432009	0.555687
FMI-fadcf952a2	EA-4af514beb4	0.638903	0.318441	0.0421906	0.432009	0.483388								Xcdec14b3a2a262641b0df4d31bbf1ab0	2.82546				0.432009	0.445111
FMI-fb2e4b3ee7	EA-aeff8a7c9b	0.00556882	0.474648	0.0937291	0.432009	0.56127								Xcdf653d491c2b7b8955f49f52e6cfafd	11.1704	0.209217	0.198676	0.524933	0.5	0.266085
FMI-fba2ab7cf0	EA-7ccf61e815	0.393546	0.967486	0.909131	0.432009	0.555687		P66511-05E-Run1_S11_L001	0.110788	0.022886	0.403499			Xce364e38e480eafe53540bf89440fe06	2.79261	0.0194365	0.250896	0.312827	0.534634	0.431357
FMI-fc276e6dda	EA-2c3791614e													Xce653fac9fcd291555d86026cbbe73af	1.44559	0.019163	0.0831466	0.29854	0.432009	0.118286
FMI-fcda0b76a7	EA-c3c347c524													Xce8e1f9255be02a2c8982aba865b90e6	8.1807				0.432009	0.445111
FMI-fce37796fd	EA-da305dab65	0.0348145	0.206353	0.0410159	0.184006	0.445111								Xce948e7d8db414c6f2b3f1e5b592c9bc	0.0328542
FMI-fd3ff30799	EA-e96b10a4d9	0.0335472	0.0303185	0.0341022	0.432009	0.118286		EA595632						Xce9f25e180783082c9c095ea5dd0bda7	9.92197	0.106551	0.0658235	0.0954104	0.432009	0.445111
FMI-fd7a0d89bc	EA-fb9b7f8c96	0.574797	0.737909	0.123286	0.534634	0.319425		P66291-02E-Run1_S7_L001	0.993985	0.102877	0.0739724			Xceed74a24dea8bbb00de34feee199cdc	10.2505	0.377994	0.129154	0.672435	0.432009	0.507788
FMI-ff71fdb916					0.590931	0.114764		EA595636	0.0219909	0.0198642	0.849207			Xcfacb7eb725aa51c8def27f8bd09b2c9	9.72485	0.851272	0.642248	0.776141	0.432009	0.118286
FMI-ff8d4d6005	EA-6b8ea48100	0.986696	0.959946	0.654031	0.590933	0.435508								Xd041787a5e525c2edaaa90a843640bb9	5.51951	0.0463504	0.295364	0.0613547	0.432009	0.445111
	EA-071eb244f5	0.00278364	0.105313	0.175625										Xd08176f366ce640169b7758844c0bbfe	11.0719	0.0190253	0.0505246	0.11421	0.534634	0.307499
	EA-7a7aa27809	0.00186871	0.117171	0.615217										Xd0a1c785570866e67fda7b0c34acfd22	5.84805	0.29075	0.116464	0.277551	0.159161	0.597002
	EA-52b3547343	0.973021	0.505389	0.714342										Xd0c1dc8de8036a8af7c08b5d06e3bf12	6.6037				0.432009	0.483388
	EA-08882c1356	0.328544	0.11207	0.0232503										Xd0f2cfdd56f97f8a13f58e6b2ba583d3	9.88912				0.534634	0.898374
	EA-537b5feb63	0.0409668	0.35346	0.173388										Xd1096f586abee776522c0b579dc5c77e	11.0062	0.140326	0.762954	0.820651	0.5	0.0902518
	EA-160a322e6b	0.0437176	0.995912	0.898587										Xd14fb91b737e78e07ee6622e56539dcd	4.23819	0.929077	0.935799	0.0272256	0.432009	0.937558
	EA-55c7683f31													Xd15a6cf4a5cb803bad1e1018c3860868	20.8624	0.0171202	0.0209084	0.438288	0.432009	0.445111
	EA-635c23d2d7	0.0178106	0.763512	0.090843										Xd184c87875774aa04ad76b5cd0528c63	8.41068	0.0543595	0.0313376	0.45173	0.432009	0.266085
	EA-7f48d8eea7	0.508804	0.699703	0.44568										Xd1a6fd738d0478743aee89fc13d7bcdf	1.34702
	EA-81436e8b55	0.0277371	0.00470285	0.0246047										Xd25d93b78bd1e0867aad1aab4ff01342	6.93224	0.0731684	0.836466	0.0482051	0.5	0.0650356
	EA-348f76cb29													Xd26a56af9e989bd7a353d2c65db6fd51	15.2115	0.0508197	0.822451	0.042797
	EA-1c810e2b82													Xd30aeaed198995f5cfddc9e5c1114017	13.7988	0.317804	0.350048	0.312827	0.432009	0.555687
	EA-0fa29e14fd													Xd31100eb671fbd563ef499d02b7fc4e6	5.58522	0.472961	0.451724	0.818337	0.432009	0.445111
	EA-5af8a72e80	0.263839	0.367929	0.240862										Xd38da66e6c76cebf440888b81e0bbbad	5.32238	0.492225	0.092392	0.163569	0.432009	0.161173
	EA-ba242f915f	0.0217754	0.0103877	0.197798										Xd39e67062f2c834c707b85a43e564cd4	4.10678	0.00803429	0.313575	0.0882237	0.432009	0.445111
	EA-36d68fa037	0.00649819	0.00656051	0.849252										Xd49637e55ceb4ffe81743fbe5ed0adee	8.31211	0.266399	0.561565	0.137325	0.432009	0.483388
	EA-91011370ad	0.927659	0.055699	0.990009										Xd49b5e8094b1d830ee7c6da8f19fe307	4.23819	0.198264	0.627661	0.86863	0.432009	0.266085
	EA-70952efbb9	0.0195068	0.196084	0.97588										Xd526d42acae6d1b12f5e30487a55e78d	1.41273	0.97297	0.614005	0.697248	0.432009	0.266085
	EA-f45be2c366	0.0177181	0.0381054	0.156011										Xd5eae02dd41ea80edd57dd47b9c6fe61	6.99795	0.153528	0.375782	0.919438	0.432009	0.445111
	EA-3983f2224f	0.00419676	0.00298121	0.245321										Xd638828ea3a561ed62fdc4786771b528	1.41273	0.0722309	0.398185	0.301682	0.5	0.445111
	EA-46d71173a4													Xd695bc17392990da03f89704a05de665	4.10678	0.9633	0.86415	0.055554	0.534634	0.898374
	EA-610951d2fe	0.515486	0.206151	0.405558										Xd6f8c28242e48d91ef4bc598cb9e617b	2.29979	0.674966	0.089967	0.791481	0.432009	0.445111
	EA-486295f621	0.0299012	0.391606	0.0845866										Xd75c42896884149be997c920b5592e16	11.0719	0.069349	0.25437	0.847918	0.432009	0.445111
	EA-fa154d2959	0.53032	0.356243	0.0742484										Xd75ed5f9c7d87e82a415eae46b306612	12.386				0.534634	0.431357
	EA-729b53348a	0.00670111	0.0445524	0.0614223										Xd77c1f9d62e12082abb31e74d3c8d6df	7.19507	0.664434	0.513059	0.183257	0.432009	0.736347
	EA-173d2828ca	0.105134	0.0981357	0.0079034										Xd7996586134d83e7ec1fb0ef138a8681	1.24846	0.268887	0.7298	0.172719	0.432009	0.483388
	EA-bef1e80f4f	0.0204393	0.0140256	0.0858679										Xd7a5110c1873d5a085abe247c80cfb2a	5.58522	0.947163	0.915506	0.733712	0.534634	0.431357
	EA-63bd9e0f36	0.012801	0.1377	0.481365										Xd7dd411b73b7259c58e59a119da0ba2b	7.85216
	EA-b43c1e6723	0.231274	0.0141545	0.140894										Xd8444f83fbf95c66164fdf3bd6355354	4.17248	0.0199358	0.639341	0.694785	0.432009	0.677129
	EA-8c8ae55922	0.104938	0.714825	0.0832957										Xd8558e573991e2971cf01260e1101676	5.61807				0.432009	0.310576
	EA-794aef4de2	0.121699	0.693016	0.311651										Xd8a98f3c034a61b3e4cd919898417385	13.8645	0.0259981	0.0552745	0.151118	0.432009	0.435508
	EA-bc6bf23088	0.0409035	0.497108	0.0752937										Xd8e5f79b373bd33fe91174f9eb48620f	12.5503
	EA-7be96386ef	0.262805	0.304819	0.400468										Xd8e8c017486e406242b07478a146f2fd	9.69199				0.432009	0.0615662
	EA-9089146bb7													Xd8f6729e866977119d019d4300085941	11.3018	0.831486	0.714318	0.367323	0.432009	0.74277
	EA-d9c0ad467c	0.0219753	0.0105504	0.140742										Xd958f79f90ef2a70eaf9711208600728	5.22382	0.0193778	0.723386	0.224649	0.432009	0.306151
	EA-ee6848e879	0.0674606	0.028354	0.0145626										Xd96588b7afb60fd88370d1f48bc427aa	10.6119	0.0386269	0.125219	0.976025	0.432009	0.854436
	EA-729292be08	0.00693954	0.0267303	0.660946										Xd9e044356ada439e9bb8b532db358d22	16.6571	0.929537	0.480431	0.352637	0.432009	0.445111
	EA-bad115b64e	0.0845939	0.0797811	0.89789										Xdae098d1f553b8ad7b29b7260d8cd815	11.3018	0.00422749	0.116768	0.506372	0.432009	0.445111
	EA-e808c2a7bb	0.0342979	0.0287241	0.0078596										Xdae1b2a0bb4d7a946c6090f4b63ff3cf	9.85626	0.845052	0.531348	0.00499587	0.159161	0.735786
	EA-ed097541ec	0.0226737	0.166469	0.117685										Xdb0d336db224827a56359f1b1ea13654	12.4517	0.0166634	0.580415	0.669485	0.5	0.445111
	EA-9408b3adaf	0.00944126	0.0104496	0.142244										Xdb344673daa50c52bb374f4d04a405db	8.41068	0.114071	0.0346466	0.292255	0.432009	0.118286
	EA-25e64200b1	0.682437	0.75438	0.0373471										Xdbc72bd3fa34e684b07e70fe883e8624	1.51129	0.0173544	0.597825	0.077587	0.432009	0.306151
	EA-4836e543a1	0.015014	0.0323718	0.58273										Xdbf4b0114f0ccc6c53724809d4946d8f	5.42094	0.819389	0.598591	0.0701505	0.432009	0.0962428
	EA-c942cdbd6d	0.00241217	0.0125389	0.0133051										Xdc3586621e269f12c26d9218701db749	9.85626
	EA-954f8a3cbf													Xdc8850b7a6847a8b4e0302d3deb21746	11.0719	0.334861	0.249368	0.0327559	0.432009	0.483388
	EA-e6e469e4d5	0.00588453	0.0115154	0.0468319										Xdc8b221d5d6d4dfb8ac4d9aeb748a1fc	1.31417	0.991326	0.904727	0.77075	0.432009	0.180319
	EA-d75055811a	0.0426967	0.205508	0.207009										Xdcd636f14733dd9befa590c3270f9c8d	0.558522	0.348529	0.0637549	0.308381	0.432009	0.118286
	EA-deaa975523	0.258422	0.831666	0.101937										Xdd6804845cff0c433823a2b25c480f2f	14.0287
	EA-bf84438b6e													Xdda232ea154ef4752c1210c4cf0bc8f2	15.1458	0.0115174	0.0452886	0.324144	0.432009	0.445111
	EA-bfbcb9ad9b													Xddc4ff1849070c7b6d678bb059022f12	10.8747	0.831424	0.238808	0.022466	0.534634	0.431357
	EA-26bdfee5ae	0.103249	0.340553	0.519304										Xdddafb0cf3edca87e72d34cd7d65d4c5	13.6674	0.283149	0.0734756	0.0668457	0.5	0.445111
	EA-cc9c611acb	0.147733	0.00746815	0.674122										Xddf0616451cd9f7cfef532a697965c69	2.56263	0.036595	0.0648649	0.0794788	0.432009	0.445111
	EA-e15ec1f914	0.000679453	0.0066874	0.0361825										Xddfb6783c289302f8084934a25584284	4.13963	0.0263243	0.101666	0.0919283	0.432009	0.445111
	EA-bb771171f8	0.0114579	0.0647024	0.0911432										Xdf5868027d40950ed7db528969acf608	7.0308	0.083621	0.0286857	0.24658	0.432009	0.161173
	EA-5aad6bfe3b	0.842115	0.898939	0.847607										Xdf77fa0206b384806716a8b4af61e60f	7.0308
	EA-7ec03175cf	0.939144	0.920076	0.603688										Xdf88f47459cd3df812fb7460a83728da	5.42094	0.873296	0.652506	0.918735	0.432009	0.445111
	EA-a5fb7c0b2a	0.0146925	0.00634914	0.0134139				P66451-02H-Run1_S22_L002	0.364797	0.80261	0.339822			Xdfcf5305535621a96b578113a61d1144	11.1047	0.503959	0.857853	0.135578	0.432009	0.445111
	EA-e514dbd5f6	0.0246687	0.082441	0.0381608										Xdfdd7fccd5034a7bd0a28edc779a6294	8.24641				0.432009	0.61267
	EA-37f9c4a393	0.00225509	0.00822346	0.0899788										Xdfdfed054a070b6d003e028c7fe428cf	12.7146	0.567947	0.407935	0.124424	0.432009	0.445111
	EA-8aeae08ff5	0.947179	0.935724	0.838868										Xe0b1d98af1a2051f94a80e6d25ac90f3	18.6283	0.13345	0.0787981	0.0777549	0.432009	0.445111
	EA-9f408f8218	0.732627	0.284275	0.186452										Xe0f58bb185e45c7a3fa81f212570636f	9.7577	0.0070133	0.109275	0.292557	0.432009	0.266085
	EA-714103004c													Xe0fe1687882ea27f858b471e27fda2af	8.08214
	EA-bc99aa322a	0.0298906	0.0126546	0.0877165										Xe12b6ec846380a39d2773f311283b963	12.5175	0.703717	0.144524	0.636793	0.534634	0.431357
	EA-cf1f40cf34	0.0472782	0.0166812	0.0109364										Xe1b0f87c25889df31bc0fe76a68853b6	12.5175	0.189388	0.928851	0.356944	0.5	0.0323611
	EA-92021354b2	0.331409	0.301237	0.894316										Xe201489e8158cbf66365d94c9046c7fe	12.4517	0.148065	0.962752	0.0244378	0.5	0.306151
	EA-f43c0f908c	0.500739	0.0932716	0.0231264										Xe2365191520bb0c3c2fe29823c7ac4a8	0.0328542	0.0115431	0.177075	0.43933
	EA-f0106c770e	0.0957275	0.114266	0.460289										Xe2f05dd9123c59886e6de8a27a9d7492	2.56263	0.0915916	0.0689428	0.625443	0.432009	0.445111
	EA-be3a853685	0.976435	0.530258	0.829902										Xe31f8279366dc42f3f3f3d98acfd4937	8.34497	0.253779	0.218149	0.274578	0.432009	0.445111
	EA-daec593bfd	0.96931	0.969231	0.766708										Xe33838348374cf6c65cb5a6baa2b4c4b	0.0328542	0.293474	0.157846	0.074637	0.432009	0.445111
	EA-bde6ab8ffc	0.0255012	0.368215	0.216081										Xe349b3b57901898f4ce19e0f8ae00073	12.2546	0.228809	0.0460917	0.163085	0.432009	0.483388
	EA-001b0af504	0.288163	0.92294	0.808152				P66507-01G-Run1_S20_L002						Xe38d274b6db8d5529cc013942f95673d	5.61807	0.568237	0.527068	0.31598	0.432009	0.555687
	EA-c184b4b603	0.00572103	0.00757491	0.096649										Xe3a92c49455bf11904afa9c1d9661350	15.2115	0.299085	0.343952	0.758536	0.432009	0.176523
	EA-4d7bd50809	0.34201	0.546191	0.80423										Xe3b3dd3afa5b494b9dcee911f8b50548	2.7269
	EA-02639fba5d	0.0182711	0.0278095	0.0687566										Xe3eac6c3ae811b0f2d329190bcc32bfb	9.03491	0.436965	0.847411	0.28971	0.5	0.445111
	EA-0f5ab757ff	0.0190958	0.0209502	0.0882272										Xe3f5aefef52a59a32a563f27080f7718	4.43532	0.285635	0.478349	0.228764	0.432009	0.435508
	EA-033c350ecb	0.124638	0.293446	0.522167										Xe44f39747a8e84b02b4cb24659312144	11.1047	0.00807587	0.172394	0.00623745	0.432009	0.483388
	EA-5ba5627a44	0.0259327	0.129282	0.0383833										Xe495d4d58d8a6ac92ad28d75abfa99ea	18.037	0.834141	0.399834	0.832653	0.5	0.483388
	EA-054c0dfe3f	0.183579	0.922264	0.0386978										Xe49744bb3cd2750dacc5f87e48c34c34	8.27926	0.260609	0.517596	0.840036	0.432009	0.483388
	EA-794ef0c4a4	0.17127	0.0860066	0.481365										Xe512025f35a2c6d0ade6114bdf40ef79	6.99795
	EA-245111daa5													Xe56964515d4aa080ba8350f66b89b1ca	6.93224	0.660467	0.305701	0.588383	0.432009	0.555687
	EA-881109a066	0.734177	0.26085	0.0327559										Xe5708fa8dbb23ffce9d768f2af036bc8	9.52772	0.0202377	0.846243	0.747143	0.432009	0.727176
	EA-fe6b95d6cb	0.00726038	0.0246836	0.0531636										Xe60a38f89d5f9bf4c9c5eecacb281bda	17.7741	0.0727267	0.438433	0.332891	0.432009	0.159334
	EA-0815cae2d4	0.97333	0.974933	0.818337										Xe72293cda67b6d1dd148f3b67eaa122c	1.577	0.186112	0.896183	0.306319	0.432009	0.555687
	EA-51ac708374	0.046823	0.534575	0.329361										Xe761ceb4a7b55e5c5c994435182ed394	7.85216	0.00973263	0.284044	0.710439	0.184006	0.555687
	EA-094d5741e2	0.042629	0.852378	0.312112										Xe7bfaaf99f0a66c602b860c50f9bad60	8.37782	0.00228452	0.466836	0.0309134	0.432009	0.445111
	EA-88125d75d3	0.006655	0.0266769	0.0690518										Xe84e18096d9fee062c34f394be7a8c8a	4.23819
	EA-af196d3f17													Xe8558ecb11f1d75b941f56982a68ba5e	8.50924	0.673884	0.556296	0.890742	0.432009	0.483388
	EA-23db54fb71	0.915544	0.231829	0.544234										Xe8861b1bdcca5b3576f25986bd4e91df	4.04107	0.0157364	0.0273991	0.92971	0.432009	0.445111
	EA-0bd99e120f	0.0493773	0.360686	0.122483										Xe8e5271bc8c846a413d8a8738f7305c5	12.4846	0.0454541	0.0715931	0.0183371	0.5	0.555687
	EA-36c2723404	0.0255216	0.00844578	0.0752367										Xe8fd7e061dc695303531468579ce9cbb	7.12936	0.0130566	0.00724773	0.102177	0.432009	0.445111
	EA-954404e740	0.0590201	0.00888077	0.827305										Xe9433456121a8710f455344dc9c484c7	5.58522	0.0438496	0.914687	0.53467	0.184006	0.445111
	EA-327f4da2a8	0.0208403	0.0445192	0.433217										Xea2a3b33b1273d60fe78d41efd2c930d	4.13963	0.960213	0.108027	0.504853	0.432009	0.445111
	EA-571425af20	0.0920804	0.165223	0.47881										Xeb02b03986fb165db0918e780f07686a	5.58522	0.668197	0.342819	0.548136	0.432009	0.266085
	EA-9cf78dd58a	0.369354	0.829333	0.25917										Xeb3456819968e1e488e594986af7fc23	3.90965	0.0528888	0.0367919	0.0430354	0.432009	0.445111
	EA-8d0ac276d4	0.00886131	0.0193024	0.117685										Xeb5718fc91df508b1eb43b77df50a828	8.70637
	EA-e87f645a68	0.00683361	0.550753	0.263789										Xebd60f0b53f631b3652393070ae27ff6	5.65092	0.0287926	0.0286384	0.214151	0.432009	0.445111
	EA-e62c5f7a09													Xebda0643a03f2b2a2bd5e31289d3364f	13.8645	0.15527	0.0867028	0.642217	0.432009	0.97727
	EA-b879db0aa8	0.15992	0.474679	0.24795										Xec1bc98eaf9528b4671b2e6380ef1f7e	5.58522	0.227664	0.9185	0.682126	0.432009	0.922136
	EA-591f22f6b8	0.00748542	0.00959585	0.0776079										Xec24d41a56b0f088acec71faf67921a2	1.24846				0.432009	0.219353
	EA-e2583324e1	0.0453402	0.0164064	0.195086				P66511-06F-Run1_S15_L001	0.116834	0.693145	0.312827			Xec6d2ac4a9efeb327b23f4604d14de8d	4.20534	0.12271	0.713106	0.440464	0.432009	0.94008
	EA-755ddfdbf0	0.0445619	0.415156	0.226483										Xec760e642aeb6c4b26c912213d84f20b	6.86653
	EA-4f848be262	0.0162238	0.0724239	0.482193										Xecba685c7ee49ce91dcb6f204ac0c406	20.7967	0.918254	0.918827	0.0869108	0.184006	0.691462
	EA-be353731b6	0.0385092	0.0857102	0.897202										Xed54551bb947d2c743a518fc051967a4	8.27926
	EA-5e24a6806d	0.444283	0.620909	0.0580761										Xed91741e1dcf7f5d6daa5266d106db68	8.27926	0.24082	0.137408	0.171703	0.5	0.445111
	EA-e7262e92e0	0.471984	0.366654	0.277338										Xed96e2beaf054995261dde46f7eb024f	18.5626	0.0193053	0.0775598	0.312827	0.432009	0.555687
	EA-d283a6cbd9	0.00513844	0.0684292	0.128639										Xed99414f95c227f254fb0000c7ccc6cf	14.0616	0.0674792	0.400007	0.478044	0.106067	0.740451
	EA-1aa043406e													Xedce4709eebc28be5631985036add223	1.64271	0.920428	0.308591	0.192785	0.432009	0.445111
	EA-6be08cbd4a													Xedf05e441e14f691663cd2d1807276b4	8.34497	0.421221	0.158125	0.929648	0.432009	0.507788
	EA-f426f94bf5	0.0500396	0.503332	0.790994										Xee16677b2ffe9e0e7d96098fa2c24767	1.41273	0.0424473	0.666841	0.564785	0.432009	0.306151
	EA-29d6d2ca2e	0.0124793	0.0761247	0.119321										Xee20a06333f572a12339eb1f7194201d	5.68378	0.378249	0.310409	0.504447	0.534634	0.431357
	EA-867977873c	0.0392762	0.0885437	0.0839593										Xee2a62dcba6acc0d1bc069e60743412d	9.72485
	EA-99265728af	0.528721	0.0803648	0.62483										Xee4eaa5d3cc7dfb5f7a692bda987550e	5.8152	0.0374497	0.488897	0.763115	0.590933	0.937558
	EA-858e45ba5f	0.962149	0.989551	0.658819										Xeea47674d745fb638f7ed5d517b8e220	15.3101	0.805786	0.0725759	0.0137637	0.432009	0.922136
	EA-8bcd048f13	0.0974248	0.0410007	0.0989354										Xeeaf49ce11a583158224e2bedccb0483	8.11499	0.625313	0.182817	0.424565	0.432009	0.445111
	EA-2ede7ed4fb													Xef16d6de92fa55e092482ff6e0e377da	8.37782	0.186815	0.188836	0.026089	0.432009	0.445111
	EA-431e492fc4	0.686238	0.0656681	0.565238										Xef4f150cebd077a4f5e01fe216d60dee	5.58522
	EA-dc03d1a26a	0.0241165	0.0853235	0.0935552										Xef9793fca0e9a13cc375c53500e2d988	1.37988	0.891774	0.922332	0.960374	0.432009	0.555687
	EA-14c1397f7b	0.639171	0.0459256	0.416776										Xf00ad8a7026f9f410e9a4391d1787f46	2.79261	0.571457	0.225671	0.14347	0.432009	0.445111
	EA-b02065bdaa	0.928466	0.162389	0.853745										Xf00fc26b8ce31e7a40ec44b8f0939be3	5.74949	0.0846508	0.285098	0.217697	0.432009	0.118286
	EA-8d3bf99bbe	0.0517661	0.0348849	0.0669823										Xf0288a91968b576b8a7ec5d40a0cc370	2.82546	0.40998	0.331044	0.771766	0.432009	0.313103
	EA-d4d4a50cc9	0.0611455	0.298529	0.620954										Xf1c001fc4a606ec3775852226bba646a	14.0945	0.318808	0.0675036	0.239355	0.432009	0.483388
														Xf1ffe6ffb2047ae25a3a9938406edb89	6.96509	0.919661	0.0375377	0.0367744	0.432009	0.691462
														Xf24739e9e0b1c449447faa4cff33b97e	5.61807				0.159161	0.0955423
														Xf24767fc3f98454a31fb773c39bb3d05	13.8645
														Xf248a96e9f28c80844e8c27fc86d3e4d	1.9384	0.196408	0.0483658	0.255646	0.5	0.74277
														Xf292e08727af4605aed7f4d3abe98737	8.54209
														Xf2b2ecc54b302907b1020d1e1050e97b	11.1047	0.943831	0.23525	0.794114	0.432009	0.445111
														Xf2d7ca0422d5cfff11852a4933c8915d	1.44559
														Xf2e8bbf385c2c6205d0a62ac763c6c1e	0.0328542	0.448935	0.747331	0.16964	0.432009	0.445111
														Xf339ed9120803df547c528b253ddca06	6.93224	0.0629843	0.159261	0.452184	0.432009	0.313103
														Xf356612bfb14f579d0109dd28a074fac	4.3039	0.881622	0.288561	0.104637	0.432009	0.0619317
														Xf38ca769a89025901a144cbbe657da6c	11.1047	0.0709054	0.136654	0.0393339	0.432009	0.118286
														Xf3ac6f603238c11835fef887af6fb9c3	8.11499
														Xf3c3723ca1a17b924a7637976d8a47a9	9.72485
														Xf4296b0604c8d0b2a800837ada09ac5e	6.73511	0.145731	0.577727	0.0520204	0.432009	0.445111
														Xf4a6a5a1450a8448882e1c0aebc0eea5	13.8316	0.437876	0.103264	0.772493	0.432009	0.597002
														Xf530811b226c90782cb8ddd71e28cfce	7.42505	0.256306	0.18522	0.380679	0.432009	0.762813
														Xf570e8d959cc8b7b23a0a691f39b7ed5	10.1848
														Xf595addaf738129542c61ecbd2daa940	12.4189	0.605812	0.199335	0.545239	0.432009	0.306151
														Xf5a2059beeba6e31fba615d78216c585	12.4517
														Xf701105a0919e5779993cf68c6ffbc2f	5.38809	0.0841657	0.174032	0.0624696	0.432009	0.445111
														Xf70526f340a990356b2b17324bc4ce50	17.9713
														Xf70b0c5dacaddf40ca7e402c8f7b5f6f	2.79261	0.0103462	0.703058	0.0251276	0.432009	0.445111
														Xf772ea4ed61813a59910f6c26332fa25	9.88912	0.397358	0.753396	0.0896535	0.159161	0.74277
														Xf7ee4a331a8fd70edc240dff978c170d	13.8973	0.0174349	0.483828	0.0206416	0.432009	0.483388
														Xf820ea17f0159aa56af9c0d10f5c329b	13.8316	0.403837	0.355492	0.732663	0.432009	0.521657
														Xf8574b7124f7a3b9e886350b171a85ba	8.34497	0.0852413	0.424112	0.982825	0.18625	0.445111
														Xf8b4c97e1b0ad388dbcc1389a8c917d1	8.24641	0.779757	0.121926	0.831481	0.5	0.445111
														Xf9ad54895d67b651806deab25643ea6e	11.1704	0.862945	0.26406	0.0529123	0.432009	0.445111
														Xf9d1704261fa366e71727842483a4061	16.3943	0.570713	0.0739617	0.140544	0.432009	0.445111
														Xfa384aff1a21a428ddc61730d791ac07	6.99795	0.146012	0.55731	0.315211	0.432009	0.445111
														Xfa5161da02dc708956db10f2f6d5962c	1.37988	0.0334373	0.400325	0.8176	0.432009	0.445111
														Xfa8012d58e6e95476342cc3e0d7eefa3	1.77413	0.00821969	0.392844	0.162648	0.432009	0.898374
														Xfa8ee8a5cf3379d856208707cbdd3f92	2.92402	0.0438165	0.255307	0.878736	0.432009	0.118286
														Xfa9dc94d5b73817daa418a97c1645c1a	18.0041	0.00253168	0.315205	0.236927	0.432009	0.736347
														Xfab3b2d8b666d807064f44cf2671b1af	10.0205	0.507334	0.020748	0.838236	0.432009	0.445111
														Xfb9f7ca2d7daad69473b1192db1d7c30	12.7474	0.72119	0.0601921	0.155538	0.432009	0.691462
														Xfbff2fd623efaaa23c9da75cb2084925	7.0308	0.264416	0.11626	0.658433	0.432009	0.142214
														Xfcedaa76e45d0f17694bda70a3e91fb3	17.807	0.0479106	0.812356	0.0913795
														Xfcf883ad693b49b5821616119ad680fd	6.93224	0.581906	0.780486	0.276254	0.432009	0.445111
														Xfd354971867b62382812e27e3df227ba	8.21355	0.0537843	0.0892233	0.542685	0.159161	0.445111
														Xfda5067579ca1dbe0105f0044c9a1a36	1.05133	0.179218	0.811363	0.241109	0.432009	0.483388
														Xfdb20a7f909fccc82f69a598e0812a05	8.54209	0.0267268	0.00548207	0.704877	0.432009	0.445111
														Xfdb742505b30978af60b426c93a32f9e	5.58522	0.0273909	0.069423	0.126994	0.432009	0.445111
														Xfe945d5a8d7ac889ea4ec4a5c612fbb7	0.0328542				0.432009	0.435508
														Xff34dbd0f069670a20827e31b8026144	5.61807	0.905747	0.534783	0.123342	0.432009	0.483388
														Xff3c7b640e8f8b629ae44bf9914bdabb	5.51951
														Xff8fbe2fe76c82d429d4fa1d315f3b93	11.2033	0.626332	0.171284	0.140736	0.432009	0.483388
														Xff9a5e547f4e630f903268749c2c4e62	18.2012	0.759707	0.94434	0.208851	0.432009	0.938346
														Xffb8553875f8d19e4cb0c3b883220b26	7.0308	0.606153	0.522519	0.277232	0.432009	0.306151
														Xffe3f3ffcd97736a82990cc6f81078d3	18.2012	0.0101932	0.0300073	0.0696096	0.534634	0.431357

[truncated: 1 more sheets: Data S10]
